# Supplementary material for: Adaptive filter parameter reconstruction technology for rocket inertial navigation/satellite integrated navigation system
Source: PeerJ Comput Sci. 2025 Jul 23;11:e3040. doi: 10.7717/peerj-cs.3040 (PMC12453862; doi:10.7717/peerj-cs.3040)
Supplement: Supplemental Information 1 [file peerj-cs-11-3040-s001.zip]

Archive with 1 entries (1 files):
- 1-Digital_simulation data.xlsx
