# Supplementary material for: Adaptive filter parameter reconstruction technology for rocket inertial navigation/satellite integrated navigation system
Source: PeerJ Comput Sci. 2025 Jul 23;11:e3040. doi: 10.7717/peerj-cs.3040 (PMC12453862; doi:10.7717/peerj-cs.3040)
Supplement: Supplemental Information 1 [file peerj-cs-11-3040-s001.zip › 1-Digital_simulation data.xlsx]

## Sheet: Sheet1
Time(s)	Longitude(deg)	Latitude(deg)	Altitude(m)	East Velocity(m/s)	North Velocity(m/s)	Up Velocity(m/s)	Pitch(deg)	Yaw(deg)	Gamma(deg)
0	38.8254	105.295	1262.59	0	0	0	54	45.8023	1.08222e-14
0.005	38.8254	105.295	1262.59	-0.00484	0.00471	0.00929	54	45.8023	-1.86184e-05
0.01	38.8254	105.295	1262.59	-0.02232	0.0217	0.04284	54	45.8023	-3.7921e-05
0.015	38.8254	105.295	1262.59	-0.05376	0.05228	0.10322	54	45.8023	-5.72237e-05
0.02	38.8254	105.295	1262.59	-0.10029	0.09752	0.19253	53.9999	45.8023	-7.65264e-05
0.025	38.8254	105.295	1262.6	-0.16282	0.15832	0.31258	53.9999	45.8023	-9.5829e-05
0.03	38.8254	105.295	1262.6	-0.2422	0.23551	0.46497	53.9999	45.8023	-0.000115132
0.035	38.8254	105.295	1262.6	-0.33923	0.32986	0.65126	53.9999	45.8023	-0.000134434
0.04	38.8254	105.295	1262.6	-0.45459	0.44204	0.87272	53.9999	45.8023	-0.000153737
0.045	38.8254	105.295	1262.61	-0.58881	0.57255	1.1304	53.9999	45.8023	-0.00017304
0.05	38.8254	105.295	1262.62	-0.74225	0.72175	1.42497	53.9999	45.8023	-0.000192343
0.055	38.8254	105.295	1262.62	-0.91533	0.89005	1.75724	53.9999	45.8023	-0.000211645
0.06	38.8254	105.295	1262.63	-1.10826	1.07765	2.12763	53.9999	45.8023	-0.000230948
0.065	38.8254	105.295	1262.64	-1.32115	1.28466	2.53633	53.9999	45.8023	-0.000250251
0.07	38.8254	105.295	1262.66	-1.55402	1.51109	2.98338	53.9998	45.8023	-0.000269554
0.075	38.8254	105.295	1262.67	-1.80678	1.75687	3.46863	53.9998	45.8023	-0.000288857
0.08	38.8254	105.295	1262.69	-2.07941	2.02197	3.99202	53.9998	45.8023	-0.00030816
0.085	38.8254	105.295	1262.71	-2.37154	2.30604	4.55285	53.9998	45.8023	-0.000327463
0.09	38.8254	105.295	1262.74	-2.68287	2.60876	5.15052	53.9998	45.8023	-0.000346766
0.095	38.8254	105.295	1262.77	-3.01295	2.92973	5.78421	53.9998	45.8023	-0.000366069
0.1	38.8254	105.295	1262.8	-3.36129	3.26845	6.45295	53.9998	45.8023	-0.000385372
0.105	38.8254	105.295	1262.83	-3.72736	3.6244	7.15571	53.9998	45.8023	-0.000404676
0.11	38.8254	105.295	1262.87	-4.11039	3.99685	7.89104	53.9997	45.8023	-0.000423979
0.115	38.8254	105.295	1262.91	-4.50966	4.38509	8.65754	53.9997	45.8023	-0.000443283
0.12	38.8254	105.295	1262.95	-4.92435	4.78832	9.45365	53.9997	45.8023	-0.000462586
0.125	38.8254	105.295	1263	-5.35347	5.20559	10.2775	53.9997	45.8023	-0.00048189
0.13	38.8254	105.295	1263.06	-5.79596	5.63585	11.1269	53.9997	45.8023	-0.000501193
0.135	38.8254	105.295	1263.12	-6.25067	6.078	11.9999	53.9997	45.8024	-0.000520497
0.14	38.8254	105.295	1263.18	-6.71647	6.53094	12.8941	53.9997	45.8024	-0.000539801
0.145	38.8254	105.295	1263.24	-7.19198	6.99331	13.807	53.9997	45.8024	-0.000559105
0.15	38.8254	105.295	1263.32	-7.67581	7.46378	14.7358	53.9997	45.8024	-0.000578409
0.155	38.8254	105.295	1263.39	-8.1665	7.94091	15.6778	53.9996	45.8024	-0.000597713
0.16	38.8254	105.295	1263.47	-8.66248	8.42319	16.63	53.9996	45.8024	-0.000617018
0.165	38.8254	105.295	1263.56	-9.16245	8.90935	17.5898	53.9996	45.8024	-0.000636322
0.17	38.8254	105.295	1263.65	-9.66453	9.39756	18.5536	53.9996	45.8024	-0.000655627
0.175	38.8254	105.295	1263.74	-10.1668	9.88599	19.5179	53.9996	45.8024	-0.000674931
0.18	38.8254	105.295	1263.84	-10.6675	10.3728	20.479	53.9996	45.8024	-0.000694236
0.185	38.8254	105.295	1263.95	-11.1645	10.856	21.4331	53.9996	45.8024	-0.000713541
0.19	38.8254	105.295	1264.06	-11.6557	11.3337	22.3761	53.9996	45.8024	-0.000732846
0.195	38.8254	105.295	1264.17	-12.139	11.8037	23.304	53.9996	45.8024	-0.000752151
0.2	38.8254	105.295	1264.29	-12.6123	12.2638	24.2125	53.9995	45.8024	-0.000771456
0.205	38.8254	105.295	1264.41	-13.0729	12.7118	25.0968	53.9995	45.8024	-0.000790761
0.21	38.8254	105.295	1264.54	-13.5242	13.1506	25.9632	53.9995	45.8024	-0.000810066
0.215	38.8254	105.295	1264.67	-13.9694	13.5834	26.8177	53.9995	45.8024	-0.000829372
0.22	38.8254	105.295	1264.81	-14.4109	14.0128	27.6654	53.9995	45.8024	-0.000848677
0.225	38.8254	105.295	1264.95	-14.8495	14.4393	28.5074	53.9995	45.8024	-0.000867983
0.23	38.8254	105.295	1265.1	-15.2862	14.8639	29.3456	53.9995	45.8024	-0.000887288
0.235	38.8254	105.295	1265.24	-15.7199	15.2908	30.1439	53.9998	45.8035	-0.00178
0.24	38.8254	105.295	1265.4	-16.1522	15.7179	30.9278	54.0015	45.81	-0.00704
0.245	38.8254	105.295	1265.55	-16.5835	16.1439	31.7098	54.0048	45.8222	-0.01694
0.25	38.8254	105.295	1265.71	-17.014	16.5688	32.4901	54.0096	45.8401	-0.03146
0.255	38.8254	105.295	1265.88	-17.4438	16.9929	33.2691	54.016	45.8638	-0.0506
0.26	38.8254	105.295	1266.05	-17.8732	17.416	34.0471	54.0239	45.8931	-0.07434
0.265	38.8254	105.295	1266.22	-18.3022	17.8383	34.8241	54.0333	45.9281	-0.10268
0.27	38.8254	105.295	1266.39	-18.7309	18.2598	35.6004	54.0441	45.9687	-0.13561
0.275	38.8254	105.295	1266.57	-19.1595	18.6806	36.3763	54.0565	46.015	-0.17312
0.28	38.8254	105.295	1266.76	-19.588	19.1005	37.1517	54.0704	46.067	-0.21521
0.285	38.8254	105.295	1266.95	-20.0163	19.5194	37.9265	54.0857	46.1246	-0.26188
0.29	38.8254	105.295	1267.14	-20.4446	19.9374	38.7008	54.1024	46.1879	-0.31312
0.295	38.8254	105.295	1267.33	-20.8728	20.3544	39.4748	54.1206	46.2567	-0.36894
0.3	38.8254	105.295	1267.53	-21.3012	20.7705	40.2486	54.1403	46.3312	-0.42933
0.305	38.8254	105.295	1267.74	-21.7296	21.1855	41.0221	54.1613	46.4113	-0.49429
0.31	38.8254	105.295	1267.94	-22.1582	21.5995	41.7953	54.1837	46.4971	-0.56382
0.315	38.8254	105.295	1268.15	-22.5869	22.0122	42.5684	54.2074	46.5884	-0.63792
0.32	38.8254	105.295	1268.37	-23.0158	22.4239	43.3414	54.2325	46.6854	-0.71659
0.325	38.8254	105.295	1268.59	-23.445	22.8343	44.1142	54.2589	46.7879	-0.79983
0.33	38.8254	105.295	1268.81	-23.8743	23.2433	44.8867	54.2866	46.8961	-0.88764
0.335	38.8254	105.295	1269.04	-24.3039	23.6511	45.6592	54.3156	47.0098	-0.98003
0.34	38.8254	105.295	1269.27	-24.7338	24.0574	46.4316	54.3459	47.1292	-1.07699
0.345	38.8254	105.295	1269.5	-25.164	24.4624	47.2041	54.3773	47.2541	-1.17852
0.35	38.8254	105.295	1269.74	-25.5946	24.8658	47.9765	54.41	47.3846	-1.28463
0.355	38.8254	105.295	1269.98	-26.0255	25.2676	48.7488	54.4439	47.5206	-1.39531
0.36	38.8254	105.295	1270.23	-26.4569	25.6679	49.5211	54.4789	47.6622	-1.51056
0.365	38.8254	105.295	1270.48	-26.8886	26.0665	50.2934	54.515	47.8094	-1.63039
0.37	38.8254	105.295	1270.73	-27.3208	26.4633	51.0657	54.5522	47.9621	-1.75478
0.375	38.8254	105.295	1270.99	-27.7534	26.8585	51.8381	54.5905	48.1204	-1.88375
0.38	38.8254	105.295	1271.25	-28.1865	27.2518	52.6105	54.6298	48.2841	-2.01728
0.385	38.8254	105.295	1271.51	-28.6201	27.6433	53.383	54.67	48.4534	-2.15537
0.39	38.8254	105.295	1271.78	-29.0542	28.0328	54.1554	54.7113	48.6282	-2.29803
0.395	38.8254	105.295	1272.05	-29.4887	28.4202	54.9278	54.7535	48.8085	-2.44523
0.4	38.8254	105.295	1272.33	-29.9238	28.8055	55.7001	54.7965	48.9943	-2.59698
0.405	38.8254	105.295	1272.61	-30.3594	29.1888	56.4725	54.8404	49.1854	-2.75327
0.41	38.8254	105.295	1272.89	-30.7955	29.5699	57.2448	54.8852	49.3821	-2.91408
0.415	38.8254	105.295	1273.18	-31.2323	29.9488	58.0173	54.9307	49.5841	-3.07942
0.42	38.8254	105.295	1273.47	-31.6697	30.3255	58.79	54.977	49.7916	-3.24925
0.425	38.8254	105.295	1273.77	-32.1077	30.7	59.5627	55.024	50.0043	-3.42358
0.43	38.8254	105.295	1274.07	-32.5464	31.0721	60.3355	55.0716	50.2225	-3.60239
0.435	38.8254	105.295	1274.37	-32.9858	31.4418	61.1086	55.1199	50.4459	-3.78566
0.44	38.8254	105.295	1274.68	-33.426	31.8091	61.8819	55.1687	50.6747	-3.97337
0.445	38.8254	105.295	1274.99	-33.8668	32.174	62.6552	55.2181	50.9086	-4.1655
0.45	38.8254	105.295	1275.31	-34.3083	32.5363	63.4287	55.268	51.1478	-4.36203
0.455	38.8254	105.295	1275.63	-34.7506	32.896	64.2023	55.3183	51.3922	-4.56294
0.46	38.8254	105.295	1275.95	-35.1935	33.253	64.9759	55.3691	51.6417	-4.76818
0.465	38.8254	105.295	1276.28	-35.6371	33.6072	65.7494	55.4202	51.8963	-4.97775
0.47	38.8254	105.295	1276.61	-36.0814	33.9588	66.5231	55.4716	52.1559	-5.19159
0.475	38.8254	105.295	1276.94	-36.5264	34.3075	67.2968	55.5234	52.4205	-5.40968
0.48	38.8255	105.295	1277.28	-36.9722	34.6534	68.0706	55.5753	52.6901	-5.63197
0.485	38.8255	105.295	1277.62	-37.4188	34.9964	68.8445	55.6275	52.9645	-5.85843
0.49	38.8255	105.295	1277.97	-37.8663	35.3366	69.6187	55.6798	53.2438	-6.08901
0.495	38.8255	105.295	1278.32	-38.3147	35.6739	70.3933	55.7322	53.5278	-6.32367
0.5	38.8255	105.295	1278.67	-38.7641	36.0084	71.1683	55.7846	53.8165	-6.56235
0.505	38.8255	105.295	1279.03	-39.2145	36.3399	71.9437	55.8371	54.1098	-6.80501
0.51	38.8255	105.295	1279.39	-39.6658	36.6685	72.7195	55.8895	54.4077	-7.05158
0.515	38.8255	105.295	1279.76	-40.118	36.994	73.4955	55.9418	54.7101	-7.30202
0.52	38.8255	105.295	1280.13	-40.5714	37.3164	74.2721	55.994	55.0168	-7.55626
0.525	38.8255	105.295	1280.5	-41.0258	37.6358	75.0491	56.046	55.3279	-7.8142
0.53	38.8255	105.295	1280.88	-41.4813	37.952	75.8266	56.0979	55.6431	-8.07577
0.535	38.8255	105.295	1281.26	-41.9381	38.2652	76.6049	56.1494	55.9624	-8.34084
0.54	38.8255	105.295	1281.64	-42.3962	38.5752	77.3839	56.2006	56.2856	-8.60933
0.545	38.8255	105.295	1282.03	-42.8554	38.8821	78.1635	56.2515	56.6125	-8.88112
0.55	38.8255	105.295	1282.43	-43.316	39.1857	78.9439	56.302	56.9431	-9.15609
0.555	38.8255	105.295	1282.82	-43.7778	39.4862	79.725	56.3521	57.2772	-9.43411
0.56	38.8255	105.295	1283.22	-44.241	39.7834	80.5071	56.4017	57.6146	-9.71506
0.565	38.8255	105.295	1283.63	-44.7056	40.0773	81.2899	56.4508	57.9552	-9.9988
0.57	38.8255	105.295	1284.04	-45.1714	40.368	82.0735	56.4993	58.2989	-10.2852
0.575	38.8255	105.295	1284.45	-45.6386	40.6552	82.8579	56.5473	58.6453	-10.574
0.58	38.8255	105.295	1284.86	-46.1071	40.9391	83.6431	56.5946	58.9945	-10.8653
0.585	38.8255	105.295	1285.28	-46.577	41.2196	84.4292	56.6413	59.3462	-11.1586
0.59	38.8255	105.295	1285.71	-47.0482	41.4967	85.216	56.6873	59.7001	-11.454
0.595	38.8255	105.295	1286.14	-47.5207	41.7703	86.0036	56.7325	60.0562	-11.7511
0.6	38.8255	105.295	1286.57	-47.9946	42.0404	86.792	56.7771	60.4142	-12.0499
0.605	38.8255	105.295	1287	-48.4699	42.3072	87.5814	56.8208	60.7739	-12.35
0.61	38.8255	105.295	1287.44	-48.9466	42.5703	88.3717	56.8637	61.1351	-12.6514
0.615	38.8255	105.295	1287.89	-49.4246	42.83	89.1626	56.9058	61.4976	-12.9537
0.62	38.8255	105.295	1288.34	-49.9039	43.0861	89.9544	56.9471	61.8612	-13.2567
0.625	38.8255	105.295	1288.79	-50.3846	43.3387	90.7472	56.9875	62.2256	-13.5601
0.63	38.8255	105.295	1289.24	-50.8667	43.5877	91.5408	57.027	62.5907	-13.8638
0.635	38.8255	105.295	1289.7	-51.3501	43.8331	92.3353	57.0656	62.9561	-14.1675
0.64	38.8255	105.295	1290.17	-51.835	44.075	93.1308	57.1032	63.3217	-14.4708
0.645	38.8255	105.295	1290.63	-52.3212	44.3134	93.9272	57.14	63.6872	-14.7736
0.65	38.8255	105.295	1291.11	-52.8088	44.5481	94.7245	57.1758	64.0523	-15.0756
0.655	38.8255	105.295	1291.58	-53.2977	44.7793	95.5227	57.2107	64.4168	-15.3765
0.66	38.8255	105.295	1292.06	-53.788	45.0069	96.3218	57.2446	64.7806	-15.676
0.665	38.8255	105.295	1292.55	-54.2796	45.231	97.1219	57.2776	65.1432	-15.9738
0.67	38.8255	105.295	1293.03	-54.7726	45.4514	97.923	57.3096	65.5045	-16.2696
0.675	38.8255	105.295	1293.52	-55.2668	45.6683	98.7249	57.3407	65.8642	-16.5631
0.68	38.8255	105.295	1294.02	-55.7624	45.8817	99.5278	57.3708	66.222	-16.854
0.685	38.8255	105.295	1294.52	-56.2592	46.0917	100.332	57.4	66.5778	-17.142
0.69	38.8255	105.295	1295.02	-56.7572	46.2983	101.136	57.4283	66.9313	-17.4269
0.695	38.8255	105.295	1295.53	-57.2563	46.5015	101.942	57.4556	67.2824	-17.7083
0.7	38.8255	105.295	1296.04	-57.7565	46.7013	102.748	57.482	67.631	-17.9861
0.705	38.8255	105.295	1296.56	-58.2578	46.8978	103.555	57.5074	67.9769	-18.26
0.71	38.8255	105.295	1297.08	-58.7603	47.091	104.363	57.532	68.32	-18.5297
0.715	38.8255	105.295	1297.6	-59.2638	47.2809	105.172	57.5556	68.66	-18.7948
0.72	38.8255	105.295	1298.13	-59.7683	47.4676	105.981	57.5782	68.9968	-19.0552
0.725	38.8255	105.295	1298.66	-60.274	47.6511	106.792	57.5999	69.3303	-19.3105
0.73	38.8255	105.295	1299.2	-60.7809	47.8314	107.603	57.6207	69.6602	-19.5604
0.735	38.8255	105.295	1299.74	-61.2889	48.0088	108.414	57.6405	69.9862	-19.8044
0.74	38.8255	105.295	1300.28	-61.7982	48.1832	109.227	57.6593	70.308	-20.0424
0.745	38.8256	105.295	1300.83	-62.3088	48.3547	110.04	57.6771	70.6254	-20.2738
0.75	38.8256	105.295	1301.38	-62.8205	48.5234	110.854	57.6938	70.9381	-20.4985
0.755	38.8256	105.295	1301.94	-63.3335	48.6892	111.668	57.7094	71.2458	-20.7159
0.76	38.8256	105.295	1302.5	-63.8477	48.8523	112.484	57.724	71.5481	-20.9259
0.765	38.8256	105.295	1303.06	-64.3631	49.0126	113.3	57.7374	71.8448	-21.1281
0.77	38.8256	105.295	1303.63	-64.8796	49.1702	114.117	57.7497	72.1356	-21.322
0.775	38.8256	105.295	1304.2	-65.3973	49.3252	114.935	57.7608	72.4203	-21.5075
0.78	38.8256	105.295	1304.78	-65.9163	49.4776	115.753	57.7708	72.6986	-21.6843
0.785	38.8256	105.295	1305.36	-66.4364	49.6275	116.573	57.7797	72.9702	-21.852
0.79	38.8256	105.295	1305.95	-66.9576	49.7749	117.393	57.7874	73.2349	-22.0103
0.795	38.8256	105.295	1306.54	-67.48	49.92	118.214	57.7939	73.4925	-22.1589
0.8	38.8256	105.295	1307.13	-68.0035	50.0627	119.035	57.7993	73.7428	-22.2977
0.805	38.8256	105.295	1307.73	-68.5282	50.203	119.858	57.8036	73.9855	-22.4263
0.81	38.8256	105.295	1308.33	-69.0539	50.3412	120.681	57.8067	74.2205	-22.5445
0.815	38.8256	105.295	1308.93	-69.5808	50.4772	121.506	57.8088	74.4477	-22.652
0.82	38.8256	105.295	1309.54	-70.1087	50.6111	122.331	57.8097	74.6667	-22.7486
0.825	38.8256	105.295	1310.16	-70.6376	50.7429	123.157	57.8096	74.8776	-22.8341
0.83	38.8256	105.295	1310.77	-71.1675	50.8726	123.984	57.8085	75.0802	-22.9083
0.835	38.8256	105.295	1311.4	-71.6982	51.0003	124.812	57.8065	75.2746	-22.9712
0.84	38.8256	105.295	1312.02	-72.2298	51.126	125.641	57.8035	75.4606	-23.0225
0.845	38.8256	105.295	1312.65	-72.7624	51.2499	126.471	57.7998	75.6383	-23.0623
0.85	38.8256	105.295	1313.29	-73.2957	51.3719	127.302	57.7952	75.8077	-23.0904
0.855	38.8256	105.295	1313.93	-73.83	51.4922	128.134	57.79	75.9689	-23.1067
0.86	38.8256	105.295	1314.57	-74.3651	51.6109	128.967	57.7841	76.1218	-23.1112
0.865	38.8256	105.295	1315.22	-74.9012	51.7281	129.801	57.7777	76.2665	-23.1037
0.87	38.8256	105.295	1315.87	-75.438	51.8437	130.636	57.7707	76.403	-23.0842
0.875	38.8256	105.295	1316.52	-75.9756	51.9579	131.472	57.7632	76.5314	-23.0527
0.88	38.8256	105.295	1317.18	-76.5142	52.0709	132.309	57.7554	76.6517	-23.009
0.885	38.8256	105.295	1317.85	-77.0536	52.1826	133.147	57.7472	76.764	-22.9531
0.89	38.8256	105.295	1318.51	-77.5939	52.2932	133.986	57.7388	76.8682	-22.8849
0.895	38.8256	105.295	1319.18	-78.135	52.4027	134.826	57.73	76.9645	-22.8044
0.9	38.8256	105.295	1319.86	-78.6769	52.5112	135.667	57.7212	77.0529	-22.7115
0.905	38.8256	105.295	1320.54	-79.2198	52.6188	136.509	57.7122	77.1334	-22.6061
0.91	38.8256	105.295	1321.23	-79.7635	52.7255	137.352	57.7031	77.2062	-22.4883
0.915	38.8256	105.295	1321.92	-80.3081	52.8316	138.196	57.694	77.2712	-22.3578
0.92	38.8256	105.295	1322.61	-80.8535	52.937	139.041	57.6849	77.3286	-22.2147
0.925	38.8256	105.295	1323.31	-81.3999	53.0418	139.887	57.6759	77.3785	-22.059
0.93	38.8256	105.295	1324.01	-81.9471	53.1462	140.735	57.6671	77.4207	-21.8905
0.935	38.8256	105.295	1324.71	-82.4952	53.2502	141.583	57.6583	77.4555	-21.7092
0.94	38.8257	105.295	1325.42	-83.0441	53.3538	142.432	57.6499	77.4829	-21.5151
0.945	38.8257	105.295	1326.14	-83.594	53.4572	143.283	57.6416	77.5029	-21.308
0.95	38.8257	105.295	1326.86	-84.1446	53.5604	144.134	57.6336	77.5157	-21.088
0.955	38.8257	105.295	1327.58	-84.696	53.6636	144.986	57.626	77.5211	-20.855
0.96	38.8257	105.295	1328.31	-85.2482	53.7667	145.84	57.6187	77.5194	-20.609
0.965	38.8257	105.295	1329.04	-85.8014	53.8698	146.695	57.6118	77.5106	-20.3498
0.97	38.8257	105.295	1329.77	-86.3552	53.9731	147.55	57.6053	77.4946	-20.0774
0.975	38.8257	105.295	1330.51	-86.9099	54.0766	148.407	57.5993	77.4714	-19.7918
0.98	38.8257	105.295	1331.26	-87.4653	54.1804	149.264	57.5939	77.441	-19.4929
0.985	38.8257	105.295	1332.01	-88.0215	54.2846	150.123	57.5891	77.4034	-19.1806
0.99	38.8257	105.295	1332.76	-88.5784	54.3892	150.983	57.5848	77.3585	-18.855
0.995	38.8257	105.295	1333.51	-89.136	54.4943	151.844	57.5813	77.3064	-18.5163
1	38.8257	105.295	1334.28	-89.6943	54.5999	152.706	57.5784	77.247	-18.1646
1.005	38.8257	105.295	1335.04	-90.2533	54.7063	153.568	57.5763	77.1803	-17.8002
1.01	38.8257	105.295	1335.81	-90.813	54.8133	154.432	57.5749	77.1064	-17.4234
1.015	38.8257	105.295	1336.59	-91.3731	54.9212	155.297	57.5743	77.0251	-17.0345
1.02	38.8257	105.295	1337.36	-91.9339	55.0299	156.163	57.5745	76.9366	-16.6337
1.025	38.8257	105.295	1338.15	-92.4952	55.1395	157.03	57.5755	76.8407	-16.2215
1.03	38.8257	105.295	1338.94	-93.057	55.2502	157.898	57.5774	76.7376	-15.7983
1.035	38.8257	105.295	1339.73	-93.6193	55.3619	158.767	57.5801	76.6271	-15.365
1.04	38.8257	105.295	1340.52	-94.1821	55.4748	159.636	57.5837	76.5092	-14.9225
1.045	38.8257	105.295	1341.32	-94.7454	55.5889	160.507	57.5882	76.3841	-14.4723
1.05	38.8257	105.295	1342.13	-95.309	55.7043	161.379	57.5935	76.2515	-14.0159
1.055	38.8257	105.295	1342.94	-95.873	55.8211	162.252	57.5997	76.1116	-13.5547
1.06	38.8257	105.295	1343.75	-96.4373	55.9393	163.126	57.6068	75.9643	-13.0902
1.065	38.8257	105.295	1344.57	-97.002	56.0591	164.001	57.6146	75.8096	-12.624
1.07	38.8257	105.295	1345.39	-97.567	56.1804	164.877	57.6232	75.6473	-12.1572
1.075	38.8257	105.295	1346.22	-98.1323	56.3033	165.755	57.6326	75.4775	-11.6912
1.08	38.8257	105.295	1347.05	-98.6979	56.428	166.633	57.6427	75.3002	-11.2269
1.085	38.8257	105.295	1347.88	-99.2637	56.5544	167.513	57.6535	75.1152	-10.7655
1.09	38.8257	105.295	1348.72	-99.8297	56.6826	168.394	57.6649	74.9226	-10.3078
1.095	38.8257	105.295	1349.57	-100.396	56.8128	169.276	57.6769	74.7221	-9.8547
1.1	38.8257	105.295	1350.42	-100.962	56.9454	170.159	57.6894	74.5139	-9.40705
1.105	38.8257	105.295	1351.27	-101.527	57.0806	171.043	57.7024	74.2983	-8.96595
1.11	38.8257	105.295	1352.13	-102.093	57.2184	171.929	57.7158	74.0755	-8.53254
1.115	38.8257	105.295	1352.99	-102.658	57.3591	172.815	57.7294	73.8459	-8.1079
1.12	38.8257	105.295	1353.85	-103.223	57.5027	173.703	57.7433	73.6098	-7.69308
1.125	38.8257	105.295	1354.73	-103.787	57.6492	174.591	57.7574	73.3676	-7.28888
1.13	38.8257	105.295	1355.6	-104.351	57.7987	175.481	57.7715	73.1195	-6.8957
1.135	38.8257	105.295	1356.48	-104.914	57.9514	176.372	57.7856	72.866	-6.51347
1.14	38.8257	105.295	1357.36	-105.477	58.1072	177.264	57.7998	72.6074	-6.14173
1.145	38.8257	105.295	1358.25	-106.04	58.2663	178.158	57.8137	72.3442	-5.77971
1.15	38.8257	105.294	1359.15	-106.602	58.4287	179.053	57.8275	72.0767	-5.42658
1.155	38.8257	105.294	1360.04	-107.163	58.5945	179.949	57.8411	71.8053	-5.08159
1.16	38.8258	105.294	1360.95	-107.723	58.7636	180.846	57.8543	71.5304	-4.744
1.165	38.8258	105.294	1361.85	-108.283	58.9363	181.744	57.8672	71.2526	-4.41315
1.17	38.8258	105.294	1362.76	-108.843	59.1125	182.644	57.8797	70.9721	-4.08848
1.175	38.8258	105.294	1363.68	-109.401	59.2923	183.545	57.8918	70.6895	-3.76954
1.18	38.8258	105.294	1364.6	-109.959	59.4756	184.447	57.9034	70.4052	-3.45598
1.185	38.8258	105.294	1365.52	-110.516	59.6626	185.351	57.9144	70.1198	-3.14754
1.19	38.8258	105.294	1366.45	-111.072	59.8533	186.255	57.9249	69.8336	-2.84402
1.195	38.8258	105.294	1367.39	-111.628	60.0476	187.161	57.9348	69.5472	-2.54531
1.2	38.8258	105.294	1368.32	-112.182	60.2456	188.069	57.944	69.2611	-2.25137
1.205	38.8258	105.294	1369.27	-112.736	60.4473	188.977	57.9527	68.9758	-1.96217
1.21	38.8258	105.294	1370.21	-113.289	60.6527	189.887	57.9607	68.6918	-1.67776
1.215	38.8258	105.294	1371.16	-113.841	60.8617	190.798	57.9681	68.4097	-1.39822
1.22	38.8258	105.294	1372.12	-114.393	61.0742	191.71	57.9748	68.1299	-1.12361
1.225	38.8258	105.294	1373.08	-114.943	61.2899	192.623	57.9809	67.8526	-0.85388
1.23	38.8258	105.294	1374.05	-115.493	61.5089	193.537	57.9863	67.5782	-0.58894
1.235	38.8258	105.294	1375.02	-116.042	61.7311	194.453	57.9911	67.3069	-0.32875
1.24	38.8258	105.294	1375.99	-116.591	61.9564	195.369	57.9953	67.0389	-0.07328
1.245	38.8258	105.294	1376.97	-117.138	62.185	196.287	57.9989	66.7744	0.17749
1.25	38.8258	105.294	1377.95	-117.685	62.4166	197.205	58.0019	66.5137	0.42354
1.255	38.8258	105.294	1378.94	-118.232	62.6514	198.125	58.0043	66.2569	0.66485
1.26	38.8258	105.294	1379.94	-118.777	62.8892	199.046	58.0062	66.0044	0.90139
1.265	38.8258	105.294	1380.93	-119.322	63.13	199.968	58.0075	65.7564	1.1331
1.27	38.8258	105.294	1381.94	-119.866	63.3739	200.891	58.0083	65.513	1.35993
1.275	38.8258	105.294	1382.94	-120.41	63.6206	201.816	58.0086	65.2744	1.5818
1.28	38.8258	105.294	1383.95	-120.953	63.8703	202.741	58.0084	65.041	1.79863
1.285	38.8258	105.294	1384.97	-121.495	64.1228	203.667	58.0077	64.8128	2.01035
1.29	38.8258	105.294	1385.99	-122.037	64.378	204.595	58.0065	64.5901	2.21687
1.295	38.8258	105.294	1387.02	-122.578	64.636	205.523	58.005	64.3731	2.41808
1.3	38.8258	105.294	1388.05	-123.118	64.8967	206.453	58.0031	64.162	2.6139
1.305	38.8258	105.294	1389.08	-123.658	65.1599	207.384	58.0007	63.9569	2.80423
1.31	38.8258	105.294	1390.12	-124.197	65.4257	208.315	57.9981	63.7581	2.98897
1.315	38.8258	105.294	1391.16	-124.736	65.694	209.248	57.9951	63.5657	3.16802
1.32	38.8259	105.294	1392.21	-125.275	65.9648	210.182	57.9918	63.3798	3.34129
1.325	38.8259	105.294	1393.27	-125.813	66.2379	211.118	57.9883	63.2007	3.50866
1.33	38.8259	105.294	1394.32	-126.351	66.5134	212.054	57.9845	63.0284	3.67006
1.335	38.8259	105.294	1395.39	-126.888	66.7911	212.991	57.9806	62.8632	3.82539
1.34	38.8259	105.294	1396.45	-127.425	67.071	213.93	57.9764	62.7052	3.97456
1.345	38.8259	105.294	1397.53	-127.962	67.353	214.87	57.972	62.5544	4.11748
1.35	38.8259	105.294	1398.6	-128.499	67.6369	215.811	57.9676	62.411	4.25409
1.355	38.8259	105.294	1399.68	-129.035	67.9228	216.753	57.963	62.2752	4.38429
1.36	38.8259	105.294	1400.77	-129.572	68.2106	217.696	57.9583	62.1469	4.50803
1.365	38.8259	105.294	1401.86	-130.108	68.5002	218.641	57.9536	62.0264	4.62525
1.37	38.8259	105.294	1402.96	-130.644	68.7914	219.586	57.9488	61.9137	4.73587
1.375	38.8259	105.294	1404.06	-131.181	69.0844	220.533	57.944	61.8088	4.83987
1.38	38.8259	105.294	1405.16	-131.717	69.3788	221.482	57.9393	61.7119	4.93718
1.385	38.8259	105.294	1406.27	-132.254	69.6747	222.431	57.9345	61.623	5.02779
1.39	38.8259	105.294	1407.39	-132.79	69.972	223.382	57.9298	61.542	5.11165
1.395	38.8259	105.294	1408.5	-133.327	70.2706	224.334	57.9252	61.4692	5.18875
1.4	38.8259	105.294	1409.63	-133.864	70.5704	225.288	57.9207	61.4044	5.25909
1.405	38.8259	105.294	1410.76	-134.402	70.8713	226.242	57.9163	61.3477	5.32265
1.41	38.8259	105.294	1411.89	-134.94	71.1732	227.199	57.9121	61.2991	5.37945
1.415	38.8259	105.294	1413.03	-135.478	71.4761	228.156	57.9079	61.2585	5.42951
1.42	38.8259	105.294	1414.17	-136.017	71.7798	229.115	57.904	61.2261	5.47283
1.425	38.8259	105.294	1415.32	-136.556	72.0843	230.075	57.9002	61.2016	5.50946
1.43	38.8259	105.294	1416.47	-137.096	72.3894	231.037	57.8967	61.1851	5.53943
1.435	38.8259	105.294	1417.63	-137.637	72.695	232	57.8933	61.1765	5.5628
1.44	38.8259	105.294	1418.79	-138.178	73.0012	232.964	57.8901	61.1758	5.57963
1.445	38.8259	105.294	1419.96	-138.72	73.3077	233.93	57.8871	61.1828	5.58998
1.45	38.8259	105.294	1421.13	-139.263	73.6145	234.897	57.8842	61.1975	5.59394
1.455	38.8259	105.294	1422.31	-139.807	73.9214	235.866	57.8816	61.2197	5.59158
1.46	38.8259	105.294	1423.49	-140.351	74.2285	236.836	57.8792	61.2494	5.58302
1.465	38.8259	105.294	1424.68	-140.897	74.5356	237.808	57.877	61.2865	5.56835
1.47	38.8259	105.294	1425.87	-141.443	74.8427	238.781	57.875	61.3306	5.54769
1.475	38.8259	105.294	1427.07	-141.991	75.1495	239.755	57.8731	61.3819	5.52116
1.48	38.8259	105.294	1428.27	-142.539	75.456	240.731	57.8715	61.44	5.4889
1.485	38.8259	105.294	1429.47	-143.089	75.7622	241.708	57.87	61.5048	5.45105
1.49	38.8259	105.294	1430.68	-143.64	76.068	242.687	57.8687	61.5762	5.40775
1.495	38.826	105.294	1431.9	-144.191	76.3732	243.667	57.8674	61.654	5.35917
1.5	38.826	105.294	1433.12	-144.745	76.6779	244.649	57.8664	61.7379	5.30547
1.505	38.826	105.294	1434.35	-145.299	76.9818	245.632	57.8654	61.8277	5.24683
1.51	38.826	105.294	1435.58	-145.855	77.2851	246.617	57.8645	61.9233	5.18341
1.515	38.826	105.294	1436.81	-146.413	77.5875	247.603	57.8636	62.0244	5.11542
1.52	38.826	105.294	1438.05	-146.971	77.8891	248.591	57.8629	62.1309	5.04303
1.525	38.826	105.294	1439.3	-147.532	78.1896	249.581	57.8621	62.2424	4.96647
1.53	38.826	105.294	1440.55	-148.093	78.489	250.571	57.8613	62.3587	4.88593
1.535	38.826	105.294	1441.8	-148.656	78.7872	251.563	57.8604	62.4795	4.8017
1.54	38.826	105.294	1443.06	-149.221	79.0842	252.557	57.8593	62.6045	4.71407
1.545	38.826	105.294	1444.33	-149.787	79.3798	253.552	57.8581	62.7334	4.62349
1.55	38.826	105.294	1445.6	-150.354	79.6741	254.548	57.8566	62.8659	4.53054
1.555	38.826	105.294	1446.88	-150.923	79.9669	255.545	57.8548	63.0016	4.43604
1.56	38.826	105.294	1448.16	-151.494	80.2582	256.544	57.8527	63.1402	4.34094
1.565	38.826	105.294	1449.44	-152.067	80.5481	257.544	57.8501	63.2812	4.24644
1.57	38.826	105.294	1450.73	-152.641	80.8364	258.546	57.8471	63.4243	4.15382
1.575	38.826	105.294	1452.03	-153.217	81.1231	259.549	57.8436	63.5692	4.06452
1.58	38.826	105.294	1453.33	-153.795	81.4082	260.554	57.8395	63.7153	3.98004
1.585	38.826	105.294	1454.63	-154.375	81.6917	261.56	57.8348	63.8622	3.90192
1.59	38.826	105.294	1455.94	-154.956	81.9735	262.567	57.8295	64.0095	3.83173
1.595	38.826	105.294	1457.26	-155.54	82.2536	263.576	57.8235	64.1568	3.77105
1.6	38.826	105.294	1458.58	-156.125	82.5321	264.587	57.8168	64.3036	3.72143
1.605	38.826	105.294	1459.9	-156.712	82.8088	265.599	57.8094	64.4493	3.68439
1.61	38.826	105.294	1461.23	-157.301	83.0838	266.612	57.8013	64.5936	3.66142
1.615	38.826	105.294	1462.57	-157.893	83.3572	267.626	57.7924	64.7359	3.65399
1.62	38.8261	105.294	1463.91	-158.486	83.6289	268.642	57.7827	64.8758	3.66351
1.625	38.8261	105.294	1465.26	-159.081	83.8991	269.66	57.7723	65.0127	3.69133
1.63	38.8261	105.294	1466.61	-159.678	84.1677	270.679	57.7611	65.1462	3.73877
1.635	38.8261	105.294	1467.96	-160.277	84.4347	271.699	57.7491	65.2758	3.80712
1.64	38.8261	105.294	1469.32	-160.878	84.7001	272.721	57.7364	65.4009	3.89762
1.645	38.8261	105.294	1470.69	-161.482	84.9642	273.744	57.7228	65.5211	4.01149
1.65	38.8261	105.294	1472.06	-162.087	85.2268	274.768	57.7085	65.6359	4.1499
1.655	38.8261	105.294	1473.44	-162.694	85.4882	275.793	57.6934	65.7448	4.31398
1.66	38.8261	105.294	1474.82	-163.303	85.7482	276.82	57.6775	65.8473	4.50482
1.665	38.8261	105.294	1476.21	-163.913	86.0072	277.848	57.6608	65.9429	4.72344
1.67	38.8261	105.294	1477.6	-164.526	86.2652	278.877	57.6433	66.0315	4.97071
1.675	38.8261	105.294	1478.99	-165.14	86.5223	279.907	57.6251	66.1126	5.24744
1.68	38.8261	105.294	1480.4	-165.756	86.7786	280.938	57.6062	66.186	5.55435
1.685	38.8261	105.294	1481.8	-166.374	87.0343	281.97	57.5865	66.2516	5.89214
1.69	38.8261	105.294	1483.22	-166.994	87.2894	283.003	57.5662	66.3091	6.26144
1.695	38.8261	105.294	1484.63	-167.614	87.544	284.037	57.5452	66.3584	6.66281
1.7	38.8261	105.294	1486.06	-168.237	87.7984	285.071	57.5236	66.3992	7.09676
1.705	38.8261	105.294	1487.48	-168.861	88.0527	286.107	57.5014	66.4315	7.56366
1.71	38.8261	105.294	1488.92	-169.487	88.3069	287.144	57.4786	66.4552	8.06348
1.715	38.8261	105.294	1490.36	-170.114	88.5613	288.182	57.4553	66.4702	8.5956
1.72	38.8261	105.294	1491.8	-170.743	88.8159	289.22	57.4316	66.4765	9.15877
1.725	38.8261	105.294	1493.25	-171.373	89.0709	290.26	57.4073	66.4741	9.75124
1.73	38.8261	105.294	1494.7	-172.005	89.3265	291.3	57.3826	66.4631	10.3709
1.735	38.8261	105.294	1496.16	-172.638	89.5827	292.341	57.3575	66.4434	11.0155
1.74	38.8261	105.294	1497.63	-173.272	89.8397	293.383	57.3319	66.4152	11.6828
1.745	38.8261	105.294	1499.1	-173.907	90.0976	294.425	57.3061	66.3786	12.3707
1.75	38.8261	105.294	1500.57	-174.543	90.3567	295.468	57.2798	66.3338	13.077
1.755	38.8261	105.294	1502.05	-175.181	90.617	296.512	57.2533	66.281	13.7998
1.76	38.8262	105.294	1503.54	-175.82	90.8786	297.557	57.2264	66.2203	14.5374
1.765	38.8262	105.293	1505.03	-176.46	91.1418	298.602	57.1993	66.1521	15.2883
1.77	38.8262	105.293	1506.52	-177.101	91.4067	299.648	57.1719	66.0767	16.0509
1.775	38.8262	105.293	1508.02	-177.742	91.6733	300.695	57.1443	65.9943	16.8239
1.78	38.8262	105.293	1509.53	-178.385	91.9419	301.742	57.1164	65.9053	17.6062
1.785	38.8262	105.293	1511.04	-179.029	92.2125	302.79	57.0883	65.8101	18.3967
1.79	38.8262	105.293	1512.56	-179.674	92.4852	303.839	57.0601	65.7092	19.1945
1.795	38.8262	105.293	1514.08	-180.319	92.7601	304.888	57.0316	65.6029	19.9987
1.8	38.8262	105.293	1515.6	-180.965	93.0375	305.938	57.003	65.4917	20.8087
1.805	38.8262	105.293	1517.14	-181.612	93.3174	306.989	56.9743	65.3761	21.6235
1.81	38.8262	105.293	1518.67	-182.26	93.5998	308.041	56.9455	65.2566	22.4427
1.815	38.8262	105.293	1520.22	-182.909	93.8849	309.093	56.9165	65.1337	23.2656
1.82	38.8262	105.293	1521.77	-183.558	94.1727	310.146	56.8875	65.008	24.0916
1.825	38.8262	105.293	1523.32	-184.208	94.4633	311.2	56.8584	64.8799	24.92
1.83	38.8262	105.293	1524.88	-184.859	94.7568	312.255	56.8293	64.7502	25.7505
1.835	38.8262	105.293	1526.44	-185.51	95.0532	313.311	56.8002	64.6193	26.5824
1.84	38.8262	105.293	1528.01	-186.162	95.3525	314.367	56.7712	64.4877	27.4152
1.845	38.8262	105.293	1529.59	-186.815	95.6547	315.424	56.7422	64.3562	28.2484
1.85	38.8262	105.293	1531.16	-187.468	95.9598	316.482	56.7134	64.2252	29.0815
1.855	38.8262	105.293	1532.75	-188.122	96.2679	317.541	56.6848	64.0953	29.9141
1.86	38.8262	105.293	1534.34	-188.776	96.579	318.6	56.6565	63.967	30.7456
1.865	38.8263	105.293	1535.94	-189.431	96.893	319.661	56.6284	63.841	31.5756
1.87	38.8263	105.293	1537.54	-190.086	97.2098	320.722	56.6007	63.7176	32.4038
1.875	38.8263	105.293	1539.14	-190.742	97.5295	321.784	56.5735	63.5975	33.2295
1.88	38.8263	105.293	1540.75	-191.398	97.8521	322.847	56.5468	63.4811	34.0526
1.885	38.8263	105.293	1542.37	-192.056	98.1775	323.911	56.5207	63.3689	34.8725
1.89	38.8263	105.293	1543.99	-192.713	98.5056	324.976	56.4953	63.2613	35.6889
1.895	38.8263	105.293	1545.62	-193.372	98.8363	326.043	56.4708	63.1586	36.5016
1.9	38.8263	105.293	1547.25	-194.031	99.1694	327.109	56.4471	63.0613	37.3102
1.905	38.8263	105.293	1548.89	-194.69	99.505	328.178	56.4244	62.9696	38.1145
1.91	38.8263	105.293	1550.54	-195.351	99.8429	329.247	56.4028	62.8839	38.9142
1.915	38.8263	105.293	1552.19	-196.012	100.183	330.317	56.3824	62.8043	39.7092
1.92	38.8263	105.293	1553.84	-196.673	100.525	331.388	56.3633	62.7312	40.4992
1.925	38.8263	105.293	1555.5	-197.335	100.869	332.46	56.3456	62.6646	41.2842
1.93	38.8263	105.293	1557.16	-197.998	101.215	333.533	56.3293	62.6046	42.064
1.935	38.8263	105.293	1558.83	-198.662	101.562	334.607	56.3147	62.5514	42.8387
1.94	38.8263	105.293	1560.51	-199.327	101.911	335.683	56.3018	62.505	43.6082
1.945	38.8263	105.293	1562.19	-199.992	102.262	336.76	56.2907	62.4652	44.3725
1.95	38.8263	105.293	1563.88	-200.658	102.614	337.838	56.2814	62.4322	45.1318
1.955	38.8263	105.293	1565.57	-201.325	102.966	338.918	56.2741	62.4058	45.886
1.96	38.8263	105.293	1567.27	-201.993	103.32	339.999	56.2687	62.3858	46.6353
1.965	38.8263	105.293	1568.97	-202.662	103.675	341.081	56.2654	62.372	47.38
1.97	38.8263	105.293	1570.68	-203.331	104.03	342.164	56.2642	62.3644	48.12
1.975	38.8263	105.293	1572.39	-204.001	104.385	343.249	56.2651	62.3625	48.8558
1.98	38.8263	105.293	1574.11	-204.672	104.741	344.335	56.2681	62.3663	49.5874
1.985	38.8264	105.293	1575.83	-205.344	105.097	345.423	56.2733	62.3753	50.3151
1.99	38.8264	105.293	1577.56	-206.016	105.453	346.512	56.2805	62.3893	51.0392
1.995	38.8264	105.293	1579.3	-206.688	105.809	347.602	56.2899	62.4079	51.76
2	38.8264	105.293	1581.04	-207.362	106.165	348.693	56.3013	62.4309	52.4777
2.005	38.8264	105.293	1582.79	-208.035	106.52	349.786	56.3147	62.4578	53.1927
2.01	38.8264	105.293	1584.54	-208.71	106.874	350.88	56.33	62.4882	53.9052
2.015	38.8264	105.293	1586.3	-209.384	107.228	351.975	56.3471	62.5218	54.6157
2.02	38.8264	105.293	1588.06	-210.06	107.582	353.072	56.3659	62.5581	55.3243
2.025	38.8264	105.293	1589.83	-210.735	107.934	354.17	56.3864	62.5969	56.0316
2.03	38.8264	105.293	1591.6	-211.411	108.286	355.27	56.4084	62.6375	56.7377
2.035	38.8264	105.293	1593.38	-212.087	108.636	356.371	56.4317	62.6798	57.443
2.04	38.8264	105.293	1595.16	-212.764	108.986	357.473	56.4563	62.7233	58.1479
2.045	38.8264	105.293	1596.95	-213.44	109.334	358.576	56.4819	62.7675	58.8526
2.05	38.8264	105.293	1598.75	-214.116	109.681	359.68	56.5084	62.8121	59.5576
2.055	38.8264	105.293	1600.55	-214.793	110.027	360.786	56.5357	62.8568	60.263
2.06	38.8264	105.293	1602.36	-215.469	110.371	361.892	56.5635	62.9011	60.9693
2.065	38.8264	105.293	1604.17	-216.145	110.715	363	56.5917	62.9448	61.6766
2.07	38.8264	105.293	1605.99	-216.821	111.056	364.108	56.6202	62.9875	62.3853
2.075	38.8264	105.293	1607.81	-217.496	111.397	365.218	56.6486	63.0289	63.0956
2.08	38.8265	105.293	1609.64	-218.172	111.736	366.328	56.6768	63.0686	63.8078
2.085	38.8265	105.293	1611.47	-218.847	112.074	367.439	56.7047	63.1066	64.5221
2.09	38.8265	105.293	1613.31	-219.521	112.41	368.551	56.7321	63.1424	65.2387
2.095	38.8265	105.293	1615.16	-220.196	112.746	369.664	56.7588	63.1759	65.9578
2.1	38.8265	105.293	1617.01	-220.87	113.08	370.777	56.7846	63.2068	66.6795
2.105	38.8265	105.293	1618.87	-221.543	113.413	371.892	56.8093	63.2351	67.4041
2.11	38.8265	105.293	1620.73	-222.216	113.745	373.006	56.8329	63.2605	68.1316
2.115	38.8265	105.293	1622.6	-222.889	114.075	374.122	56.8551	63.283	68.8621
2.12	38.8265	105.293	1624.47	-223.561	114.405	375.238	56.8758	63.3024	69.5958
2.125	38.8265	105.293	1626.35	-224.233	114.734	376.354	56.8949	63.3187	70.3326
2.13	38.8265	105.293	1628.23	-224.904	115.063	377.471	56.9122	63.3318	71.0726
2.135	38.8265	105.293	1630.12	-225.575	115.39	378.589	56.9277	63.3418	71.8159
2.14	38.8265	105.293	1632.02	-226.246	115.717	379.706	56.9413	63.3486	72.5624
2.145	38.8265	105.293	1633.92	-226.916	116.044	380.824	56.9529	63.3523	73.312
2.15	38.8265	105.293	1635.83	-227.586	116.37	381.943	56.9624	63.3529	74.0643
2.155	38.8265	105.293	1637.74	-228.256	116.696	383.061	56.9699	63.3506	74.8184
2.16	38.8265	105.293	1639.66	-228.926	117.021	384.18	56.9752	63.3454	75.5729
2.165	38.8265	105.293	1641.58	-229.595	117.347	385.298	56.9783	63.3375	76.3261
2.17	38.8265	105.293	1643.51	-230.264	117.672	386.417	56.9794	63.327	77.0762
2.175	38.8265	105.293	1645.45	-230.933	117.998	387.536	56.9783	63.3141	77.821
2.18	38.8265	105.293	1647.39	-231.602	118.323	388.654	56.9751	63.2989	78.5587
2.185	38.8266	105.293	1649.33	-232.27	118.649	389.773	56.9699	63.2816	79.2875
2.19	38.8266	105.293	1651.28	-232.939	118.975	390.891	56.9628	63.2624	80.0057
2.195	38.8266	105.292	1653.24	-233.608	119.302	392.009	56.9537	63.2415	80.712
2.2	38.8266	105.292	1655.2	-234.276	119.629	393.127	56.9428	63.2192	81.4052
2.205	38.8266	105.292	1657.17	-234.945	119.956	394.245	56.9301	63.1955	82.0843
2.21	38.8266	105.292	1659.15	-235.614	120.284	395.362	56.9159	63.1708	82.7486
2.215	38.8266	105.292	1661.13	-236.283	120.613	396.479	56.9001	63.1452	83.3976
2.22	38.8266	105.292	1663.11	-236.953	120.943	397.595	56.883	63.1189	84.031
2.225	38.8266	105.292	1665.1	-237.622	121.273	398.712	56.8646	63.0922	84.6485
2.23	38.8266	105.292	1667.1	-238.292	121.604	399.827	56.8452	63.0652	85.25
2.235	38.8266	105.292	1669.1	-238.962	121.936	400.942	56.8247	63.038	85.8356
2.24	38.8266	105.292	1671.11	-239.632	122.268	402.057	56.8035	63.011	86.4055
2.245	38.8266	105.292	1673.12	-240.302	122.602	403.171	56.7816	62.9841	86.9599
2.25	38.8266	105.292	1675.14	-240.973	122.936	404.285	56.7592	62.9576	87.499
2.255	38.8266	105.292	1677.16	-241.644	123.271	405.398	56.7364	62.9316	88.0233
2.26	38.8266	105.292	1679.19	-242.315	123.607	406.51	56.7134	62.9062	88.5331
2.265	38.8267	105.292	1681.23	-242.987	123.944	407.622	56.6904	62.8815	89.0288
2.27	38.8267	105.292	1683.27	-243.66	124.282	408.733	56.6675	62.8575	89.5109
2.275	38.8267	105.292	1685.32	-244.332	124.621	409.844	56.6447	62.8344	89.98
2.28	38.8267	105.292	1687.37	-245.005	124.96	410.954	56.6224	62.8123	90.4363
2.285	38.8267	105.292	1689.43	-245.679	125.301	412.064	56.6006	62.791	90.8805
2.29	38.8267	105.292	1691.49	-246.352	125.642	413.173	56.5794	62.7708	91.313
2.295	38.8267	105.292	1693.56	-247.027	125.984	414.282	56.559	62.7515	91.7343
2.3	38.8267	105.292	1695.63	-247.701	126.326	415.39	56.5394	62.7332	92.1448
2.305	38.8267	105.292	1697.71	-248.376	126.67	416.497	56.5208	62.7158	92.545
2.31	38.8267	105.292	1699.8	-249.051	127.014	417.604	56.5033	62.6994	92.9353
2.315	38.8267	105.292	1701.89	-249.726	127.359	418.711	56.4869	62.6839	93.316
2.32	38.8267	105.292	1703.98	-250.402	127.704	419.818	56.4718	62.6692	93.6877
2.325	38.8267	105.292	1706.09	-251.079	128.05	420.924	56.4579	62.6553	94.0507
2.33	38.8267	105.292	1708.19	-251.755	128.397	422.03	56.4454	62.6421	94.4053
2.335	38.8267	105.292	1710.31	-252.432	128.744	423.136	56.4342	62.6296	94.7518
2.34	38.8267	105.292	1712.43	-253.109	129.092	424.242	56.4245	62.6177	95.0907
2.345	38.8267	105.292	1714.55	-253.786	129.44	425.348	56.4161	62.6063	95.4222
2.35	38.8267	105.292	1716.68	-254.463	129.789	426.454	56.4091	62.5954	95.7465
2.355	38.8267	105.292	1718.81	-255.14	130.138	427.559	56.4036	62.5849	96.064
2.36	38.8267	105.292	1720.95	-255.818	130.487	428.665	56.3994	62.5747	96.3748
2.365	38.8268	105.292	1723.1	-256.495	130.837	429.771	56.3965	62.5648	96.6793
2.37	38.8268	105.292	1725.25	-257.173	131.187	430.877	56.395	62.555	96.9777
2.375	38.8268	105.292	1727.41	-257.85	131.537	431.983	56.3946	62.5454	97.27
2.38	38.8268	105.292	1729.57	-258.527	131.888	433.089	56.3955	62.5359	97.5567
2.385	38.8268	105.292	1731.74	-259.204	132.239	434.196	56.3974	62.5264	97.8376
2.39	38.8268	105.292	1733.91	-259.881	132.59	435.302	56.4004	62.5169	98.1132
2.395	38.8268	105.292	1736.09	-260.558	132.941	436.409	56.4044	62.5073	98.3834
2.4	38.8268	105.292	1738.28	-261.234	133.292	437.517	56.4092	62.4977	98.6485
2.405	38.8268	105.292	1740.47	-261.91	133.644	438.624	56.4147	62.4879	98.9085
2.41	38.8268	105.292	1742.66	-262.586	133.995	439.732	56.4209	62.478	99.1635
2.415	38.8268	105.292	1744.87	-263.261	134.347	440.84	56.4277	62.468	99.4137
2.42	38.8268	105.292	1747.07	-263.937	134.699	441.949	56.435	62.4579	99.6591
2.425	38.8268	105.292	1749.28	-264.612	135.052	443.059	56.4425	62.4476	99.8999
2.43	38.8268	105.292	1751.5	-265.286	135.404	444.169	56.4504	62.4371	100.136
2.435	38.8268	105.292	1753.73	-265.961	135.757	445.279	56.4583	62.4265	100.368
2.44	38.8269	105.292	1755.96	-266.635	136.11	446.39	56.4663	62.4158	100.595
2.445	38.8269	105.292	1758.19	-267.309	136.463	447.502	56.4742	62.4049	100.818
2.45	38.8269	105.292	1760.43	-267.982	136.816	448.614	56.482	62.394	101.036
2.455	38.8269	105.292	1762.68	-268.655	137.169	449.727	56.4895	62.383	101.251
2.46	38.8269	105.292	1764.93	-269.328	137.523	450.841	56.4967	62.372	101.461
2.465	38.8269	105.292	1767.18	-270.001	137.877	451.955	56.5034	62.3609	101.667
2.47	38.8269	105.292	1769.45	-270.674	138.231	453.07	56.5096	62.3499	101.869
2.475	38.8269	105.292	1771.72	-271.346	138.585	454.185	56.5153	62.3389	102.067
2.48	38.8269	105.292	1773.99	-272.018	138.94	455.3	56.5202	62.3279	102.26
2.485	38.8269	105.292	1776.27	-272.689	139.294	456.416	56.5245	62.3171	102.451
2.49	38.8269	105.292	1778.55	-273.361	139.649	457.532	56.5281	62.3064	102.637
2.495	38.8269	105.292	1780.84	-274.032	140.005	458.649	56.5309	62.2959	102.819
2.5	38.8269	105.292	1783.14	-274.703	140.36	459.766	56.5328	62.2856	102.998
2.505	38.8269	105.292	1785.44	-275.374	140.716	460.883	56.5339	62.2754	103.173
2.51	38.8269	105.292	1787.75	-276.045	141.072	462.001	56.5341	62.2656	103.345
2.515	38.8269	105.292	1790.06	-276.716	141.429	463.119	56.5335	62.256	103.513
2.52	38.8269	105.292	1792.38	-277.387	141.786	464.238	56.5319	62.2466	103.678
2.525	38.827	105.292	1794.7	-278.058	142.143	465.357	56.5295	62.2376	103.84
2.53	38.827	105.291	1797.03	-278.729	142.501	466.476	56.5263	62.2288	103.998
2.535	38.827	105.291	1799.37	-279.401	142.859	467.595	56.5223	62.2204	104.154
2.54	38.827	105.291	1801.71	-280.073	143.218	468.715	56.5174	62.2123	104.307
2.545	38.827	105.291	1804.06	-280.744	143.576	469.834	56.5118	62.2045	104.458
2.55	38.827	105.291	1806.41	-281.416	143.936	470.954	56.5055	62.197	104.607
2.555	38.827	105.291	1808.77	-282.089	144.296	472.074	56.4986	62.1899	104.754
2.56	38.827	105.291	1811.13	-282.761	144.656	473.194	56.491	62.183	104.901
2.565	38.827	105.291	1813.5	-283.434	145.016	474.315	56.4829	62.1764	105.046
2.57	38.827	105.291	1815.87	-284.108	145.378	475.436	56.4743	62.1701	105.191
2.575	38.827	105.291	1818.25	-284.782	145.739	476.556	56.4652	62.164	105.336
2.58	38.827	105.291	1820.64	-285.456	146.101	477.677	56.4558	62.1581	105.481
2.585	38.827	105.291	1823.03	-286.131	146.464	478.798	56.4462	62.1525	105.627
2.59	38.827	105.291	1825.43	-286.806	146.827	479.92	56.4363	62.147	105.773
2.595	38.827	105.291	1827.83	-287.481	147.19	481.041	56.4263	62.1417	105.92
2.6	38.827	105.291	1830.24	-288.157	147.554	482.162	56.4161	62.1365	106.068
2.605	38.8271	105.291	1832.65	-288.834	147.919	483.283	56.406	62.1314	106.217
2.61	38.8271	105.291	1835.07	-289.511	148.283	484.404	56.3959	62.1264	106.367
2.615	38.8271	105.291	1837.49	-290.188	148.649	485.525	56.386	62.1214	106.518
2.62	38.8271	105.291	1839.92	-290.866	149.014	486.646	56.3762	62.1164	106.671
2.625	38.8271	105.291	1842.36	-291.544	149.38	487.767	56.3666	62.1113	106.825
2.63	38.8271	105.291	1844.8	-292.222	149.747	488.888	56.3573	62.1062	106.981
2.635	38.8271	105.291	1847.25	-292.901	150.114	490.009	56.3483	62.1011	107.139
2.64	38.8271	105.291	1849.7	-293.58	150.481	491.13	56.3397	62.0958	107.298
2.645	38.8271	105.291	1852.16	-294.26	150.849	492.25	56.3315	62.0903	107.458
2.65	38.8271	105.291	1854.62	-294.94	151.217	493.371	56.3237	62.0847	107.62
2.655	38.8271	105.291	1857.09	-295.62	151.586	494.492	56.3164	62.079	107.784
2.66	38.8271	105.291	1859.57	-296.301	151.955	495.613	56.3096	62.073	107.95
2.665	38.8271	105.291	1862.05	-296.981	152.324	496.734	56.3033	62.0669	108.117
2.67	38.8272	105.291	1864.54	-297.662	152.693	497.855	56.2976	62.0606	108.286
2.675	38.8272	105.291	1867.03	-298.344	153.063	498.977	56.2923	62.0541	108.457
2.68	38.8272	105.291	1869.53	-299.026	153.434	500.099	56.2877	62.0473	108.629
2.685	38.8272	105.291	1872.03	-299.708	153.804	501.221	56.2835	62.0404	108.803
2.69	38.8272	105.291	1874.54	-300.39	154.175	502.343	56.2798	62.0333	108.979
2.695	38.8272	105.291	1877.05	-301.072	154.546	503.465	56.2766	62.0261	109.155
2.7	38.8272	105.291	1879.57	-301.754	154.918	504.588	56.2737	62.0187	109.333
2.705	38.8272	105.291	1882.1	-302.437	155.289	505.711	56.2713	62.0111	109.512
2.71	38.8272	105.291	1884.63	-303.119	155.661	506.834	56.2693	62.0034	109.692
2.715	38.8272	105.291	1887.17	-303.802	156.033	507.957	56.2675	61.9955	109.873
2.72	38.8272	105.291	1889.71	-304.484	156.406	509.08	56.266	61.9876	110.054
2.725	38.8272	105.291	1892.26	-305.167	156.778	510.204	56.2648	61.9796	110.236
2.73	38.8272	105.291	1894.81	-305.849	157.151	511.328	56.2637	61.9715	110.419
2.735	38.8272	105.291	1897.37	-306.532	157.524	512.452	56.2627	61.9633	110.602
2.74	38.8272	105.291	1899.94	-307.214	157.898	513.576	56.2619	61.9552	110.786
2.745	38.8272	105.291	1902.51	-307.897	158.271	514.701	56.2611	61.947	110.97
2.75	38.8273	105.291	1905.08	-308.579	158.645	515.825	56.2602	61.9389	111.155
2.755	38.8273	105.291	1907.67	-309.261	159.019	516.95	56.2594	61.9308	111.34
2.76	38.8273	105.291	1910.25	-309.944	159.393	518.076	56.2585	61.9227	111.526
2.765	38.8273	105.291	1912.85	-310.626	159.767	519.201	56.2574	61.9147	111.712
2.77	38.8273	105.291	1915.44	-311.308	160.142	520.327	56.2562	61.9069	111.898
2.775	38.8273	105.291	1918.05	-311.991	160.516	521.453	56.2548	61.8991	112.084
2.78	38.8273	105.291	1920.66	-312.673	160.891	522.579	56.2532	61.8915	112.271
2.785	38.8273	105.291	1923.28	-313.355	161.267	523.705	56.2513	61.8841	112.459
2.79	38.8273	105.291	1925.9	-314.037	161.642	524.831	56.2492	61.8768	112.646
2.795	38.8273	105.291	1928.52	-314.72	162.017	525.958	56.2468	61.8697	112.834
2.8	38.8273	105.291	1931.16	-315.402	162.393	527.084	56.2441	61.8628	113.022
2.805	38.8273	105.291	1933.79	-316.084	162.769	528.211	56.2411	61.8561	113.211
2.81	38.8274	105.291	1936.44	-316.766	163.145	529.337	56.2378	61.8496	113.4
2.815	38.8274	105.291	1939.09	-317.449	163.521	530.464	56.2342	61.8434	113.589
2.82	38.8274	105.291	1941.74	-318.131	163.898	531.591	56.2302	61.8373	113.779
2.825	38.8274	105.29	1944.4	-318.814	164.275	532.718	56.226	61.8315	113.969
2.83	38.8274	105.29	1947.07	-319.496	164.651	533.845	56.2214	61.8259	114.159
2.835	38.8274	105.29	1949.74	-320.179	165.028	534.972	56.2166	61.8206	114.349
2.84	38.8274	105.29	1952.42	-320.862	165.406	536.098	56.2114	61.8154	114.54
2.845	38.8274	105.29	1955.1	-321.545	165.783	537.225	56.206	61.8105	114.731
2.85	38.8274	105.29	1957.79	-322.228	166.161	538.352	56.2004	61.8058	114.923
2.855	38.8274	105.29	1960.49	-322.912	166.539	539.479	56.1945	61.8012	115.115
2.86	38.8274	105.29	1963.19	-323.595	166.917	540.606	56.1885	61.7968	115.307
2.865	38.8274	105.29	1965.89	-324.279	167.295	541.733	56.1823	61.7925	115.5
2.87	38.8274	105.29	1968.6	-324.963	167.673	542.86	56.1759	61.7884	115.693
2.875	38.8274	105.29	1971.32	-325.647	168.052	543.987	56.1693	61.7844	115.887
2.88	38.8274	105.29	1974.04	-326.332	168.431	545.113	56.1627	61.7805	116.081
2.885	38.8275	105.29	1976.77	-327.017	168.81	546.24	56.156	61.7767	116.275
2.89	38.8275	105.29	1979.51	-327.702	169.189	547.367	56.1493	61.773	116.47
2.895	38.8275	105.29	1982.25	-328.387	169.569	548.494	56.1425	61.7692	116.666
2.9	38.8275	105.29	1984.99	-329.072	169.948	549.62	56.1358	61.7655	116.862
2.905	38.8275	105.29	1987.74	-329.758	170.328	550.747	56.129	61.7618	117.059
2.91	38.8275	105.29	1990.5	-330.444	170.708	551.873	56.1223	61.7581	117.256
2.915	38.8275	105.29	1993.26	-331.13	171.088	552.999	56.1157	61.7543	117.454
2.92	38.8275	105.29	1996.03	-331.816	171.468	554.125	56.1092	61.7505	117.652
2.925	38.8275	105.29	1998.8	-332.502	171.849	555.251	56.1027	61.7466	117.851
2.93	38.8275	105.29	2001.58	-333.189	172.23	556.377	56.0963	61.7426	118.051
2.935	38.8275	105.29	2004.37	-333.875	172.611	557.503	56.09	61.7385	118.251
2.94	38.8276	105.29	2007.16	-334.562	172.992	558.629	56.0838	61.7343	118.452
2.945	38.8276	105.29	2009.95	-335.249	173.374	559.755	56.0778	61.73	118.653
2.95	38.8276	105.29	2012.75	-335.936	173.756	560.881	56.0718	61.7256	118.853
2.955	38.8276	105.29	2015.56	-336.624	174.137	562.006	56.066	61.7211	119.053
2.96	38.8276	105.29	2018.37	-337.311	174.519	563.131	56.0602	61.7164	119.251
2.965	38.8276	105.29	2021.19	-337.998	174.902	564.256	56.0546	61.7116	119.448
2.97	38.8276	105.29	2024.02	-338.685	175.284	565.38	56.049	61.7067	119.643
2.975	38.8276	105.29	2026.85	-339.372	175.667	566.505	56.0436	61.7017	119.836
2.98	38.8276	105.29	2029.68	-340.06	176.049	567.629	56.0382	61.6965	120.025
2.985	38.8276	105.29	2032.52	-340.747	176.432	568.753	56.033	61.6912	120.21
2.99	38.8276	105.29	2035.37	-341.435	176.816	569.877	56.0278	61.6858	120.391
2.995	38.8276	105.29	2038.22	-342.122	177.199	571.001	56.0227	61.6803	120.569
3	38.8276	105.29	2041.08	-342.81	177.583	572.125	56.0177	61.6747	120.741
3.005	38.8276	105.29	2043.94	-343.497	177.967	573.249	56.0127	61.669	120.908
3.01	38.8277	105.29	2046.81	-344.185	178.351	574.372	56.0078	61.6633	121.071
3.015	38.8277	105.29	2049.69	-344.872	178.735	575.495	56.0029	61.6574	121.228
3.02	38.8277	105.29	2052.57	-345.559	179.119	576.618	55.9981	61.6516	121.38
3.025	38.8277	105.29	2055.45	-346.247	179.504	577.74	55.9933	61.6457	121.526
3.03	38.8277	105.29	2058.34	-346.934	179.888	578.862	55.9885	61.6397	121.667
3.035	38.8277	105.29	2061.24	-347.621	180.273	579.984	55.9837	61.6338	121.803
3.04	38.8277	105.29	2064.14	-348.308	180.659	581.106	55.9789	61.6278	121.932
3.045	38.8277	105.29	2067.05	-348.995	181.044	582.227	55.9741	61.6218	122.057
3.05	38.8277	105.29	2069.97	-349.682	181.429	583.348	55.9693	61.6159	122.176
3.055	38.8277	105.29	2072.89	-350.369	181.815	584.469	55.9645	61.6099	122.29
3.06	38.8277	105.29	2075.81	-351.056	182.201	585.589	55.9597	61.604	122.398
3.065	38.8278	105.29	2078.74	-351.743	182.587	586.71	55.955	61.5981	122.502
3.07	38.8278	105.29	2081.68	-352.43	182.974	587.83	55.9502	61.5923	122.601
3.075	38.8278	105.29	2084.62	-353.117	183.361	588.95	55.9455	61.5864	122.694
3.08	38.8278	105.29	2087.57	-353.805	183.748	590.071	55.9407	61.5806	122.783
3.085	38.8278	105.289	2090.52	-354.492	184.136	591.191	55.936	61.5749	122.868
3.09	38.8278	105.289	2093.48	-355.179	184.523	592.311	55.9314	61.5692	122.948
3.095	38.8278	105.289	2096.44	-355.867	184.911	593.431	55.9267	61.5635	123.024
3.1	38.8278	105.289	2099.41	-356.554	185.3	594.55	55.9221	61.5578	123.096
3.105	38.8278	105.289	2102.39	-357.242	185.688	595.67	55.9175	61.5522	123.164
3.11	38.8278	105.289	2105.37	-357.93	186.077	596.79	55.913	61.5466	123.228
3.115	38.8278	105.289	2108.36	-358.618	186.466	597.909	55.9085	61.541	123.289
3.12	38.8278	105.289	2111.35	-359.305	186.856	599.028	55.904	61.5354	123.347
3.125	38.8278	105.289	2114.35	-359.993	187.245	600.147	55.8996	61.5299	123.401
3.13	38.8278	105.289	2117.35	-360.681	187.635	601.266	55.8952	61.5244	123.452
3.135	38.8279	105.289	2120.36	-361.369	188.025	602.385	55.8909	61.519	123.5
3.14	38.8279	105.289	2123.37	-362.057	188.416	603.503	55.8866	61.5135	123.545
3.145	38.8279	105.289	2126.39	-362.745	188.806	604.621	55.8823	61.5081	123.588
3.15	38.8279	105.289	2129.42	-363.432	189.197	605.739	55.8781	61.5026	123.628
3.155	38.8279	105.289	2132.45	-364.12	189.588	606.857	55.874	61.4972	123.665
3.16	38.8279	105.289	2135.49	-364.808	189.979	607.974	55.8699	61.4918	123.701
3.165	38.8279	105.289	2138.53	-365.495	190.371	609.091	55.8658	61.4865	123.734
3.17	38.8279	105.289	2141.58	-366.183	190.762	610.208	55.8618	61.4811	123.766
3.175	38.8279	105.289	2144.63	-366.87	191.154	611.324	55.8578	61.4757	123.795
3.18	38.8279	105.289	2147.69	-367.558	191.546	612.441	55.8539	61.4704	123.823
3.185	38.828	105.289	2150.76	-368.245	191.938	613.557	55.85	61.4651	123.849
3.19	38.828	105.289	2153.83	-368.933	192.331	614.673	55.8461	61.4598	123.874
3.195	38.828	105.289	2156.91	-369.62	192.723	615.788	55.8423	61.4545	123.897
3.2	38.828	105.289	2159.99	-370.307	193.116	616.903	55.8385	61.4492	123.919
3.205	38.828	105.289	2163.07	-370.994	193.509	618.018	55.8347	61.4439	123.94
3.21	38.828	105.289	2166.17	-371.681	193.902	619.132	55.831	61.4387	123.959
3.215	38.828	105.289	2169.27	-372.368	194.296	620.247	55.8272	61.4335	123.978
3.22	38.828	105.289	2172.37	-373.055	194.689	621.361	55.8236	61.4282	123.995
3.225	38.828	105.289	2175.48	-373.742	195.083	622.475	55.8199	61.4231	124.012
3.23	38.828	105.289	2178.59	-374.429	195.477	623.589	55.8162	61.4179	124.027
3.235	38.828	105.289	2181.71	-375.116	195.871	624.702	55.8126	61.4128	124.042
3.24	38.828	105.289	2184.84	-375.802	196.266	625.815	55.809	61.4076	124.056
3.245	38.828	105.289	2187.97	-376.489	196.661	626.929	55.8054	61.4025	124.069
3.25	38.8281	105.289	2191.11	-377.176	197.055	628.041	55.8019	61.3975	124.082
3.255	38.8281	105.289	2194.25	-377.862	197.45	629.154	55.7983	61.3924	124.094
3.26	38.8281	105.289	2197.4	-378.549	197.846	630.266	55.7948	61.3874	124.106
3.265	38.8281	105.289	2200.56	-379.235	198.241	631.378	55.7912	61.3824	124.117
3.27	38.8281	105.289	2203.72	-379.922	198.637	632.49	55.7877	61.3775	124.128
3.275	38.8281	105.289	2206.88	-380.608	199.032	633.602	55.7842	61.3725	124.138
3.28	38.8281	105.289	2210.05	-381.294	199.428	634.713	55.7807	61.3676	124.148
3.285	38.8281	105.289	2213.23	-381.98	199.824	635.824	55.7771	61.3628	124.158
3.29	38.8281	105.289	2216.41	-382.667	200.22	636.935	55.7736	61.3579	124.167
3.295	38.8281	105.289	2219.6	-383.353	200.617	638.046	55.7701	61.3531	124.177
3.3	38.8282	105.289	2222.79	-384.039	201.014	639.157	55.7666	61.3483	124.185
3.305	38.8282	105.289	2225.99	-384.726	201.411	640.268	55.7632	61.3436	124.194
3.31	38.8282	105.289	2229.19	-385.412	201.808	641.379	55.7597	61.3388	124.203
3.315	38.8282	105.288	2232.4	-386.099	202.206	642.49	55.7562	61.3341	124.211
3.32	38.8282	105.288	2235.62	-386.786	202.604	643.601	55.7527	61.3294	124.219
3.325	38.8282	105.288	2238.84	-387.473	203.002	644.713	55.7493	61.3247	124.228
3.33	38.8282	105.288	2242.07	-388.16	203.401	645.824	55.7458	61.32	124.236
3.335	38.8282	105.288	2245.3	-388.848	203.8	646.936	55.7423	61.3153	124.244
3.34	38.8282	105.288	2248.53	-389.536	204.199	648.049	55.7389	61.3106	124.252
3.345	38.8282	105.288	2251.78	-390.224	204.598	649.161	55.7355	61.306	124.26
3.35	38.8282	105.288	2255.03	-390.912	204.998	650.273	55.7321	61.3013	124.268
3.355	38.8282	105.288	2258.28	-391.6	205.398	651.386	55.7287	61.2966	124.275
3.36	38.8283	105.288	2261.54	-392.289	205.799	652.499	55.7253	61.2919	124.283
3.365	38.8283	105.288	2264.81	-392.978	206.199	653.612	55.7219	61.2872	124.291
3.37	38.8283	105.288	2268.08	-393.666	206.6	654.725	55.7185	61.2825	124.299
3.375	38.8283	105.288	2271.35	-394.355	207.002	655.838	55.7152	61.2778	124.308
3.38	38.8283	105.288	2274.63	-395.045	207.403	656.952	55.7118	61.2731	124.316
3.385	38.8283	105.288	2277.92	-395.734	207.805	658.065	55.7085	61.2683	124.324
3.39	38.8283	105.288	2281.22	-396.423	208.207	659.179	55.7052	61.2636	124.332
3.395	38.8283	105.288	2284.51	-397.113	208.61	660.292	55.7019	61.2589	124.34
3.4	38.8283	105.288	2287.82	-397.803	209.013	661.406	55.6986	61.2542	124.349
3.405	38.8284	105.288	2291.13	-398.493	209.416	662.52	55.6953	61.2494	124.357
3.41	38.8284	105.288	2294.44	-399.183	209.819	663.634	55.6921	61.2447	124.366
3.415	38.8284	105.288	2297.76	-399.873	210.222	664.748	55.6888	61.2399	124.374
3.42	38.8284	105.288	2301.09	-400.563	210.626	665.863	55.6856	61.2352	124.383
3.425	38.8284	105.288	2304.42	-401.254	211.031	666.977	55.6823	61.2304	124.392
3.43	38.8284	105.288	2307.76	-401.945	211.435	668.092	55.6791	61.2257	124.401
3.435	38.8284	105.288	2311.1	-402.636	211.84	669.207	55.6759	61.221	124.41
3.44	38.8284	105.288	2314.45	-403.327	212.245	670.322	55.6727	61.2162	124.419
3.445	38.8284	105.288	2317.81	-404.018	212.651	671.438	55.6695	61.2115	124.428
3.45	38.8284	105.288	2321.17	-404.71	213.056	672.554	55.6663	61.2068	124.437
3.455	38.8284	105.288	2324.53	-405.402	213.463	673.67	55.6631	61.202	124.447
3.46	38.8284	105.288	2327.9	-406.094	213.869	674.786	55.6599	61.1973	124.456
3.465	38.8285	105.288	2331.28	-406.786	214.276	675.903	55.6567	61.1926	124.466
3.47	38.8285	105.288	2334.66	-407.479	214.683	677.02	55.6536	61.1878	124.476
3.475	38.8285	105.288	2338.05	-408.172	215.091	678.138	55.6504	61.1831	124.485
3.48	38.8285	105.288	2341.44	-408.865	215.499	679.255	55.6472	61.1784	124.495
3.485	38.8285	105.288	2344.84	-409.559	215.907	680.374	55.6441	61.1737	124.505
3.49	38.8285	105.288	2348.25	-410.253	216.316	681.492	55.6409	61.169	124.515
3.495	38.8285	105.288	2351.66	-410.947	216.725	682.611	55.6377	61.1643	124.526
3.5	38.8285	105.288	2355.07	-411.641	217.134	683.73	55.6346	61.1595	124.536
3.505	38.8285	105.288	2358.5	-412.336	217.544	684.849	55.6314	61.1548	124.547
3.51	38.8285	105.288	2361.92	-413.03	217.953	685.969	55.6282	61.1501	124.557
3.515	38.8286	105.288	2365.36	-413.725	218.364	687.088	55.6251	61.1454	124.568
3.52	38.8286	105.288	2368.79	-414.42	218.774	688.208	55.6219	61.1407	124.579
3.525	38.8286	105.288	2372.24	-415.115	219.185	689.329	55.6187	61.1361	124.59
3.53	38.8286	105.288	2375.69	-415.811	219.596	690.449	55.6156	61.1314	124.601
3.535	38.8286	105.287	2379.14	-416.507	220.008	691.57	55.6124	61.1267	124.612
3.54	38.8286	105.287	2382.6	-417.203	220.419	692.691	55.6093	61.1221	124.624
3.545	38.8286	105.287	2386.07	-417.899	220.831	693.813	55.6061	61.1174	124.635
3.55	38.8286	105.287	2389.54	-418.595	221.244	694.934	55.603	61.1128	124.646
3.555	38.8286	105.287	2393.02	-419.291	221.657	696.056	55.5998	61.1082	124.657
3.56	38.8287	105.287	2396.5	-419.988	222.07	697.179	55.5966	61.1036	124.669
3.565	38.8287	105.287	2399.99	-420.685	222.483	698.301	55.5935	61.099	124.68
3.57	38.8287	105.287	2403.48	-421.382	222.897	699.425	55.5904	61.0945	124.691
3.575	38.8287	105.287	2406.98	-422.08	223.311	700.548	55.5872	61.0899	124.701
3.58	38.8287	105.287	2410.49	-422.778	223.725	701.672	55.5841	61.0854	124.712
3.585	38.8287	105.287	2414	-423.476	224.14	702.796	55.581	61.0808	124.722
3.59	38.8287	105.287	2417.52	-424.174	224.555	703.92	55.5778	61.0763	124.732
3.595	38.8287	105.287	2421.04	-424.872	224.971	705.045	55.5747	61.0717	124.742
3.6	38.8287	105.287	2424.57	-425.571	225.386	706.17	55.5716	61.0672	124.751
3.605	38.8287	105.287	2428.1	-426.27	225.802	707.295	55.5685	61.0626	124.76
3.61	38.8287	105.287	2431.64	-426.969	226.219	708.421	55.5654	61.0581	124.769
3.615	38.8288	105.287	2435.19	-427.668	226.635	709.547	55.5623	61.0536	124.778
3.62	38.8288	105.287	2438.74	-428.368	227.052	710.673	55.5593	61.049	124.787
3.625	38.8288	105.287	2442.29	-429.068	227.469	711.799	55.5562	61.0445	124.795
3.63	38.8288	105.287	2445.85	-429.767	227.887	712.926	55.5531	61.0399	124.803
3.635	38.8288	105.287	2449.42	-430.467	228.305	714.053	55.5501	61.0354	124.81
3.64	38.8288	105.287	2452.99	-431.168	228.723	715.18	55.5471	61.0308	124.818
3.645	38.8288	105.287	2456.57	-431.869	229.142	716.308	55.544	61.0262	124.825
3.65	38.8288	105.287	2460.16	-432.569	229.56	717.436	55.541	61.0217	124.832
3.655	38.8288	105.287	2463.75	-433.27	229.979	718.564	55.538	61.0171	124.838
3.66	38.8289	105.287	2467.34	-433.972	230.399	719.693	55.535	61.0125	124.845
3.665	38.8289	105.287	2470.95	-434.673	230.819	720.822	55.532	61.0079	124.851
3.67	38.8289	105.287	2474.55	-435.375	231.239	721.952	55.529	61.0033	124.857
3.675	38.8289	105.287	2478.16	-436.077	231.659	723.081	55.5261	60.9986	124.863
3.68	38.8289	105.287	2481.78	-436.779	232.08	724.211	55.5231	60.994	124.869
3.685	38.8289	105.287	2485.41	-437.481	232.501	725.341	55.5202	60.9894	124.875
3.69	38.8289	105.287	2489.04	-438.184	232.922	726.472	55.5172	60.9847	124.88
3.695	38.8289	105.287	2492.67	-438.886	233.344	727.602	55.5143	60.9801	124.886
3.7	38.8289	105.287	2496.31	-439.589	233.766	728.733	55.5114	60.9754	124.891
3.705	38.8289	105.287	2499.96	-440.292	234.188	729.864	55.5085	60.9708	124.896
3.71	38.8289	105.287	2503.61	-440.995	234.611	730.996	55.5056	60.9661	124.901
3.715	38.829	105.287	2507.27	-441.699	235.034	732.128	55.5027	60.9614	124.906
3.72	38.829	105.287	2510.93	-442.402	235.457	733.26	55.4998	60.9568	124.911
3.725	38.829	105.287	2514.6	-443.106	235.88	734.392	55.4969	60.9521	124.916
3.73	38.829	105.287	2518.28	-443.81	236.304	735.524	55.494	60.9474	124.92
3.735	38.829	105.286	2521.96	-444.514	236.728	736.657	55.4911	60.9427	124.925
3.74	38.829	105.286	2525.64	-445.218	237.152	737.79	55.4882	60.9381	124.93
3.745	38.829	105.286	2529.33	-445.922	237.577	738.923	55.4853	60.9334	124.934
3.75	38.829	105.286	2533.03	-446.627	238.002	740.056	55.4825	60.9287	124.939
3.755	38.8291	105.286	2536.73	-447.331	238.427	741.189	55.4796	60.9241	124.943
3.76	38.8291	105.286	2540.44	-448.036	238.852	742.322	55.4767	60.9194	124.948
3.765	38.8291	105.286	2544.16	-448.74	239.277	743.455	55.4738	60.9148	124.952
3.77	38.8291	105.286	2547.88	-449.444	239.703	744.588	55.4709	60.9101	124.957
3.775	38.8291	105.286	2551.6	-450.149	240.128	745.721	55.468	60.9055	124.961
3.78	38.8291	105.286	2555.34	-450.853	240.554	746.854	55.4652	60.9009	124.966
3.785	38.8291	105.286	2559.07	-451.557	240.98	747.986	55.4623	60.8963	124.97
3.79	38.8291	105.286	2562.82	-452.261	241.407	749.118	55.4594	60.8917	124.975
3.795	38.8291	105.286	2566.56	-452.964	241.833	750.25	55.4565	60.8871	124.979
3.8	38.8291	105.286	2570.32	-453.668	242.259	751.381	55.4536	60.8826	124.984
3.805	38.8292	105.286	2574.08	-454.371	242.685	752.512	55.4507	60.8781	124.988
3.81	38.8292	105.286	2577.84	-455.074	243.112	753.642	55.4477	60.8736	124.993
3.815	38.8292	105.286	2581.61	-455.776	243.538	754.772	55.4448	60.8691	124.998
3.82	38.8292	105.286	2585.39	-456.479	243.964	755.901	55.4419	60.8646	125.002
3.825	38.8292	105.286	2589.17	-457.18	244.391	757.029	55.439	60.8602	125.007
3.83	38.8292	105.286	2592.96	-457.882	244.817	758.157	55.436	60.8558	125.012
3.835	38.8292	105.286	2596.75	-458.582	245.243	759.283	55.4331	60.8514	125.017
3.84	38.8292	105.286	2600.55	-459.283	245.669	760.409	55.4301	60.8471	125.022
3.845	38.8293	105.286	2604.36	-459.983	246.095	761.534	55.4271	60.8427	125.027
3.85	38.8293	105.286	2608.17	-460.682	246.521	762.658	55.4242	60.8384	125.032
3.855	38.8293	105.286	2611.99	-461.381	246.947	763.782	55.4212	60.8342	125.038
3.86	38.8293	105.286	2615.81	-462.08	247.373	764.904	55.4182	60.8299	125.043
3.865	38.8293	105.286	2619.63	-462.778	247.799	766.026	55.4153	60.8257	125.048
3.87	38.8293	105.286	2623.47	-463.475	248.224	767.146	55.4123	60.8215	125.054
3.875	38.8293	105.286	2627.31	-464.172	248.649	768.265	55.4093	60.8173	125.06
3.88	38.8293	105.286	2631.15	-464.868	249.074	769.384	55.4063	60.8132	125.065
3.885	38.8293	105.286	2635	-465.563	249.499	770.501	55.4033	60.809	125.071
3.89	38.8293	105.286	2638.85	-466.258	249.924	771.616	55.4003	60.8049	125.077
3.895	38.8294	105.286	2642.72	-466.951	250.348	772.73	55.3973	60.8008	125.083
3.9	38.8294	105.286	2646.58	-467.644	250.772	773.843	55.3943	60.7966	125.09
3.905	38.8294	105.286	2650.45	-468.336	251.196	774.954	55.3913	60.7926	125.096
3.91	38.8294	105.286	2654.33	-469.028	251.619	776.064	55.3884	60.7885	125.103
3.915	38.8294	105.286	2658.21	-469.718	252.042	777.172	55.3854	60.7845	125.109
3.92	38.8294	105.286	2662.1	-470.407	252.465	778.278	55.3824	60.7804	125.116
3.925	38.8294	105.285	2666	-471.095	252.887	779.383	55.3794	60.7764	125.123
3.93	38.8294	105.285	2669.9	-471.783	253.309	780.486	55.3764	60.7724	125.13
3.935	38.8295	105.285	2673.8	-472.469	253.731	781.587	55.3734	60.7684	125.138
3.94	38.8295	105.285	2677.71	-473.155	254.152	782.687	55.3704	60.7645	125.145
3.945	38.8295	105.285	2681.63	-473.839	254.573	783.786	55.3674	60.7605	125.153
3.95	38.8295	105.285	2685.55	-474.523	254.994	784.883	55.3645	60.7565	125.161
3.955	38.8295	105.285	2689.48	-475.206	255.414	785.978	55.3615	60.7526	125.169
3.96	38.8295	105.285	2693.41	-475.888	255.834	787.071	55.3585	60.7487	125.177
3.965	38.8295	105.285	2697.35	-476.569	256.253	788.163	55.3556	60.7448	125.185
3.97	38.8295	105.285	2701.29	-477.249	256.672	789.254	55.3526	60.7408	125.194
3.975	38.8295	105.285	2705.24	-477.928	257.091	790.342	55.3496	60.7369	125.203
3.98	38.8295	105.285	2709.2	-478.606	257.509	791.429	55.3467	60.733	125.212
3.985	38.8296	105.285	2713.16	-479.283	257.927	792.514	55.3437	60.7291	125.221
3.99	38.8296	105.285	2717.12	-479.959	258.344	793.597	55.3408	60.7251	125.23
3.995	38.8296	105.285	2721.09	-480.634	258.761	794.678	55.3378	60.7212	125.24
4	38.8296	105.285	2725.07	-481.307	259.177	795.757	55.3349	60.7173	125.25
4.005	38.8296	105.285	2729.05	-481.98	259.593	796.835	55.332	60.7134	125.26
4.01	38.8296	105.285	2733.04	-482.651	260.009	797.91	55.329	60.7095	125.27
4.015	38.8296	105.285	2737.03	-483.321	260.424	798.984	55.3261	60.7056	125.28
4.02	38.8297	105.285	2741.03	-483.99	260.838	800.055	55.3231	60.7017	125.291
4.025	38.8297	105.285	2745.03	-484.658	261.252	801.124	55.3202	60.6977	125.302
4.03	38.8297	105.285	2749.04	-485.324	261.665	802.19	55.3173	60.6938	125.313
4.035	38.8297	105.285	2753.05	-485.989	262.078	803.255	55.3143	60.69	125.324
4.04	38.8297	105.285	2757.07	-486.653	262.489	804.317	55.3114	60.6861	125.335
4.045	38.8297	105.285	2761.09	-487.315	262.901	805.376	55.3085	60.6822	125.347
4.05	38.8297	105.285	2765.12	-487.976	263.311	806.433	55.3055	60.6784	125.359
4.055	38.8297	105.285	2769.16	-488.635	263.721	807.488	55.3025	60.6746	125.371
4.06	38.8297	105.285	2773.2	-489.292	264.13	808.539	55.2996	60.6708	125.383
4.065	38.8297	105.285	2777.24	-489.948	264.539	809.588	55.2966	60.667	125.396
4.07	38.8298	105.285	2781.29	-490.603	264.946	810.635	55.2936	60.6633	125.408
4.075	38.8298	105.285	2785.35	-491.256	265.353	811.679	55.2906	60.6595	125.421
4.08	38.8298	105.285	2789.41	-491.907	265.76	812.72	55.2876	60.6558	125.434
4.085	38.8298	105.285	2793.48	-492.557	266.165	813.758	55.2846	60.6522	125.448
4.09	38.8298	105.285	2797.55	-493.205	266.57	814.794	55.2816	60.6485	125.461
4.095	38.8298	105.285	2801.63	-493.852	266.974	815.827	55.2786	60.6448	125.475
4.1	38.8298	105.285	2805.71	-494.498	267.377	816.858	55.2755	60.6411	125.489
4.105	38.8299	105.284	2809.79	-495.141	267.779	817.886	55.2725	60.6374	125.503
4.11	38.8299	105.284	2813.89	-495.784	268.181	818.911	55.2694	60.6336	125.518
4.115	38.8299	105.284	2817.98	-496.424	268.582	819.933	55.2664	60.6297	125.533
4.12	38.8299	105.284	2822.08	-497.063	268.982	820.951	55.2634	60.6257	125.548
4.125	38.8299	105.284	2826.19	-497.7	269.381	821.967	55.2603	60.6215	125.563
4.13	38.8299	105.284	2830.3	-498.334	269.778	822.978	55.2573	60.6173	125.579
4.135	38.8299	105.284	2834.42	-498.966	270.174	823.985	55.2542	60.613	125.595
4.14	38.8299	105.284	2838.54	-499.595	270.57	824.988	55.2512	60.6086	125.61
4.145	38.8299	105.284	2842.67	-500.222	270.963	825.986	55.2481	60.6041	125.626
4.15	38.83	105.284	2846.8	-500.848	271.357	826.983	55.2451	60.5995	125.643
4.155	38.83	105.284	2850.94	-501.471	271.749	827.975	55.242	60.5948	125.659
4.16	38.83	105.284	2855.08	-502.092	272.14	828.964	55.2389	60.59	125.675
4.165	38.83	105.284	2859.23	-502.714	272.531	829.953	55.2358	60.5852	125.691
4.17	38.83	105.284	2863.38	-503.333	272.922	830.938	55.2327	60.5803	125.708
4.175	38.83	105.284	2867.54	-503.953	273.312	831.923	55.2297	60.5753	125.725
4.18	38.83	105.284	2871.7	-504.572	273.703	832.907	55.2266	60.5703	125.742
4.185	38.83	105.284	2875.87	-505.191	274.093	833.891	55.2235	60.5651	125.759
4.19	38.8301	105.284	2880.04	-505.811	274.485	834.877	55.2205	60.5598	125.777
4.195	38.8301	105.284	2884.22	-506.43	274.876	835.862	55.2175	60.5544	125.795
4.2	38.8301	105.284	2888.4	-507.052	275.268	836.85	55.2145	60.5489	125.814
4.205	38.8301	105.284	2892.59	-507.673	275.661	837.837	55.2116	60.5432	125.833
4.21	38.8301	105.284	2896.78	-508.296	276.055	838.827	55.2087	60.5374	125.853
4.215	38.8301	105.284	2900.98	-508.92	276.449	839.819	55.2058	60.5313	125.874
4.22	38.8301	105.284	2905.18	-509.545	276.845	840.812	55.203	60.5251	125.896
4.225	38.8301	105.284	2909.38	-510.172	277.242	841.809	55.2002	60.5187	125.919
4.23	38.8302	105.284	2913.6	-510.8	277.639	842.806	55.1974	60.5121	125.943
4.235	38.8302	105.284	2917.81	-511.43	278.038	843.807	55.1947	60.5054	125.968
4.24	38.8302	105.284	2922.03	-512.061	278.437	844.81	55.192	60.4984	125.994
4.245	38.8302	105.284	2926.26	-512.693	278.838	845.815	55.1894	60.4912	126.022
4.25	38.8302	105.284	2930.49	-513.328	279.24	846.825	55.1868	60.4839	126.051
4.255	38.8302	105.284	2934.73	-513.963	279.643	847.834	55.1842	60.4763	126.081
4.26	38.8302	105.284	2938.97	-514.6	280.048	848.847	55.1816	60.4686	126.112
4.265	38.8302	105.284	2943.22	-515.238	280.453	849.862	55.1791	60.4608	126.145
4.27	38.8303	105.284	2947.47	-515.878	280.859	850.879	55.1765	60.4529	126.18
4.275	38.8303	105.284	2951.73	-516.519	281.267	851.899	55.174	60.4448	126.216
4.28	38.8303	105.283	2955.99	-517.16	281.675	852.919	55.1714	60.4367	126.253
4.285	38.8303	105.283	2960.25	-517.804	282.085	853.943	55.1688	60.4284	126.292
4.29	38.8303	105.283	2964.53	-518.446	282.494	854.965	55.1662	60.4202	126.332
4.295	38.8303	105.283	2968.8	-519.09	282.905	855.99	55.1635	60.4119	126.374
4.3	38.8303	105.283	2973.09	-519.735	283.316	857.015	55.1608	60.4037	126.417
4.305	38.8303	105.283	2977.37	-520.379	283.728	858.04	55.158	60.3955	126.461
4.31	38.8304	105.283	2981.67	-521.024	284.14	859.067	55.1551	60.3873	126.507
4.315	38.8304	105.283	2985.96	-521.668	284.552	860.092	55.1522	60.3792	126.555
4.32	38.8304	105.283	2990.27	-522.312	284.965	861.117	55.1492	60.3713	126.603
4.325	38.8304	105.283	2994.58	-522.956	285.378	862.141	55.1461	60.3635	126.653
4.33	38.8304	105.283	2998.89	-523.598	285.79	863.163	55.1429	60.3558	126.704
4.335	38.8304	105.283	3003.21	-524.241	286.203	864.185	55.1396	60.3482	126.756
4.34	38.8304	105.283	3007.53	-524.88	286.614	865.203	55.1361	60.3409	126.81
4.345	38.8304	105.283	3011.86	-525.52	287.026	866.22	55.1326	60.3338	126.864
4.35	38.8305	105.283	3016.19	-526.157	287.436	867.233	55.129	60.3268	126.92
4.355	38.8305	105.283	3020.53	-526.792	287.846	868.241	55.1252	60.3201	126.976
4.36	38.8305	105.283	3024.88	-527.425	288.255	869.248	55.1213	60.3136	127.034
4.365	38.8305	105.283	3029.22	-528.054	288.661	870.247	55.1173	60.3073	127.092
4.37	38.8305	105.283	3033.58	-528.68	289.067	871.242	55.1132	60.3013	127.151
4.375	38.8305	105.283	3037.94	-529.304	289.471	872.231	55.109	60.2955	127.211
4.38	38.8305	105.283	3042.3	-529.923	289.873	873.212	55.1047	60.29	127.272
4.385	38.8306	105.283	3046.67	-530.539	290.273	874.189	55.1002	60.2847	127.333
4.39	38.8306	105.283	3051.04	-531.149	290.671	875.156	55.0957	60.2797	127.396
4.395	38.8306	105.283	3055.42	-531.756	291.066	876.117	55.0911	60.275	127.459
4.4	38.8306	105.283	3059.8	-532.36	291.46	877.071	55.0864	60.2705	127.522
4.405	38.8306	105.283	3064.19	-532.959	291.851	878.018	55.0816	60.2662	127.586
4.41	38.8306	105.283	3068.58	-533.554	292.24	878.958	55.0767	60.2622	127.651
4.415	38.8306	105.283	3072.98	-534.145	292.627	879.892	55.0718	60.2584	127.716
4.42	38.8306	105.283	3077.38	-534.734	293.013	880.819	55.0669	60.2547	127.782
4.425	38.8307	105.283	3081.79	-535.318	293.396	881.741	55.0619	60.2512	127.848
4.43	38.8307	105.283	3086.2	-535.9	293.778	882.656	55.0569	60.2477	127.915
4.435	38.8307	105.283	3090.62	-536.478	294.158	883.566	55.0519	60.2444	127.982
4.44	38.8307	105.282	3095.04	-537.052	294.535	884.467	55.047	60.2411	128.05
4.445	38.8307	105.282	3099.46	-537.623	294.911	885.364	55.042	60.2378	128.119
4.45	38.8307	105.282	3103.89	-538.19	295.284	886.254	55.0371	60.2345	128.188
4.455	38.8307	105.282	3108.32	-538.755	295.656	887.139	55.0323	60.2312	128.257
4.46	38.8308	105.282	3112.76	-539.315	296.026	888.017	55.0275	60.2279	128.327
4.465	38.8308	105.282	3117.2	-539.873	296.395	888.889	55.0228	60.2244	128.398
4.47	38.8308	105.282	3121.65	-540.426	296.761	889.755	55.0181	60.2209	128.469
4.475	38.8308	105.282	3126.1	-540.977	297.125	890.614	55.0135	60.2172	128.54
4.48	38.8308	105.282	3130.56	-541.524	297.487	891.468	55.009	60.2135	128.612
4.485	38.8308	105.282	3135.02	-542.066	297.847	892.314	55.0046	60.2096	128.684
4.49	38.8308	105.282	3139.48	-542.607	298.206	893.156	55.0002	60.2056	128.757
4.495	38.8308	105.282	3143.95	-543.142	298.562	893.99	54.9959	60.2014	128.83
4.5	38.8309	105.282	3148.42	-543.676	298.916	894.82	54.9917	60.1972	128.903
4.505	38.8309	105.282	3152.89	-544.205	299.269	895.642	54.9875	60.1928	128.977
4.51	38.8309	105.282	3157.38	-544.729	299.619	896.457	54.9834	60.1884	129.051
4.515	38.8309	105.282	3161.86	-545.253	299.968	897.269	54.9793	60.1839	129.126
4.52	38.8309	105.282	3166.35	-545.77	300.315	898.072	54.9753	60.1793	129.2
4.525	38.8309	105.282	3170.84	-546.286	300.66	898.872	54.9714	60.1746	129.275
4.53	38.8309	105.282	3175.34	-546.797	301.003	899.663	54.9674	60.1699	129.35
4.535	38.831	105.282	3179.84	-547.304	301.343	900.448	54.9635	60.1652	129.425
4.54	38.831	105.282	3184.34	-547.81	301.683	901.23	54.9595	60.1605	129.5
4.545	38.831	105.282	3188.85	-548.309	302.019	902.001	54.9556	60.1557	129.575
4.55	38.831	105.282	3193.36	-548.807	302.355	902.77	54.9516	60.151	129.65
4.555	38.831	105.282	3197.88	-549.301	302.688	903.532	54.9477	60.1463	129.725
4.56	38.831	105.282	3202.4	-549.79	303.02	904.287	54.9436	60.1417	129.8
4.565	38.831	105.282	3206.92	-550.279	303.35	905.039	54.9396	60.1371	129.874
4.57	38.831	105.282	3211.45	-550.761	303.677	905.781	54.9355	60.1326	129.949
4.575	38.8311	105.282	3215.98	-551.242	304.004	906.522	54.9313	60.1282	130.024
4.58	38.8311	105.282	3220.51	-551.719	304.329	907.255	54.9271	60.1238	130.098
4.585	38.8311	105.282	3225.05	-552.193	304.651	907.981	54.9229	60.1195	130.173
4.59	38.8311	105.282	3229.59	-552.664	304.972	908.705	54.9185	60.1153	130.247
4.595	38.8311	105.282	3234.14	-553.131	305.291	909.42	54.9142	60.1112	130.32
4.6	38.8311	105.281	3238.69	-553.596	305.609	910.132	54.9097	60.1071	130.394
4.605	38.8311	105.281	3243.24	-554.057	305.924	910.837	54.9052	60.1031	130.467
4.61	38.8312	105.281	3247.79	-554.514	306.238	911.536	54.9006	60.0992	130.54
4.615	38.8312	105.281	3252.35	-554.97	306.55	912.231	54.896	60.0953	130.613
4.62	38.8312	105.281	3256.92	-555.42	306.86	912.918	54.8914	60.0915	130.686
4.625	38.8312	105.281	3261.48	-555.869	307.169	913.602	54.8867	60.0877	130.758
4.63	38.8312	105.281	3266.05	-556.315	307.477	914.28	54.8819	60.084	130.83
4.635	38.8312	105.281	3270.63	-556.757	307.782	914.952	54.8772	60.0802	130.901
4.64	38.8312	105.281	3275.2	-557.198	308.086	915.62	54.8724	60.0765	130.973
4.645	38.8312	105.281	3279.78	-557.634	308.388	916.281	54.8676	60.0728	131.044
4.65	38.8313	105.281	3284.36	-558.068	308.688	916.938	54.8628	60.0691	131.114
4.655	38.8313	105.281	3288.95	-558.5	308.988	917.59	54.8581	60.0653	131.185
4.66	38.8313	105.281	3293.54	-558.928	309.285	918.236	54.8534	60.0615	131.255
4.665	38.8313	105.281	3298.13	-559.354	309.581	918.878	54.8488	60.0576	131.324
4.67	38.8313	105.281	3302.73	-559.776	309.876	919.515	54.8443	60.0537	131.394
4.675	38.8313	105.281	3307.33	-560.197	310.169	920.147	54.8399	60.0497	131.463
4.68	38.8314	105.281	3311.93	-560.614	310.461	920.773	54.8355	60.0457	131.531
4.685	38.8314	105.281	3316.54	-561.029	310.751	921.395	54.8313	60.0416	131.599
4.69	38.8314	105.281	3321.14	-561.441	311.04	922.013	54.8271	60.0374	131.667
4.695	38.8314	105.281	3325.76	-561.85	311.327	922.624	54.8231	60.0331	131.735
4.7	38.8314	105.281	3330.37	-562.257	311.613	923.232	54.8191	60.0287	131.802
4.705	38.8314	105.281	3334.99	-562.661	311.897	923.834	54.8153	60.0243	131.869
4.71	38.8314	105.281	3339.61	-563.061	312.18	924.431	54.8115	60.0198	131.935
4.715	38.8314	105.281	3344.23	-563.46	312.462	925.025	54.8078	60.0152	132.001
4.72	38.8315	105.281	3348.86	-563.855	312.741	925.613	54.8042	60.0106	132.067
4.725	38.8315	105.281	3353.49	-564.248	313.02	926.197	54.8007	60.0059	132.132
4.73	38.8315	105.281	3358.12	-564.639	313.297	926.776	54.7972	60.0012	132.197
4.735	38.8315	105.281	3362.76	-565.026	313.573	927.349	54.7937	59.9965	132.261
4.74	38.8315	105.281	3367.4	-565.411	313.847	927.92	54.7903	59.9918	132.324
4.745	38.8315	105.281	3372.04	-565.793	314.12	928.485	54.7869	59.987	132.387
4.75	38.8316	105.281	3376.68	-566.173	314.391	929.045	54.7836	59.9823	132.45
4.755	38.8316	105.28	3381.33	-566.55	314.662	929.601	54.7802	59.9775	132.512
4.76	38.8316	105.28	3385.98	-566.923	314.93	930.151	54.7768	59.9728	132.573
4.765	38.8316	105.28	3390.63	-567.295	315.197	930.699	54.7734	59.9682	132.634
4.77	38.8316	105.28	3395.28	-567.663	315.463	931.24	54.77	59.9636	132.695
4.775	38.8316	105.28	3399.94	-568.029	315.727	931.777	54.7665	59.959	132.754
4.78	38.8316	105.28	3404.6	-568.393	315.99	932.31	54.763	59.9546	132.813
4.785	38.8317	105.28	3409.26	-568.752	316.251	932.836	54.7595	59.9502	132.872
4.79	38.8317	105.28	3413.93	-569.11	316.511	933.36	54.7559	59.9459	132.929
4.795	38.8317	105.28	3418.6	-569.464	316.769	933.877	54.7523	59.9417	132.986
4.8	38.8317	105.28	3423.27	-569.816	317.025	934.39	54.7486	59.9376	133.043
4.805	38.8317	105.28	3427.94	-570.166	317.281	934.899	54.7448	59.9336	133.099
4.81	38.8317	105.28	3432.62	-570.512	317.534	935.402	54.741	59.9297	133.154
4.815	38.8317	105.28	3437.3	-570.856	317.787	935.902	54.7371	59.9259	133.208
4.82	38.8317	105.28	3441.98	-571.198	318.038	936.397	54.7332	59.9221	133.262
4.825	38.8318	105.28	3446.66	-571.536	318.287	936.887	54.7292	59.9185	133.315
4.83	38.8318	105.28	3451.34	-571.873	318.536	937.374	54.7252	59.9149	133.367
4.835	38.8318	105.28	3456.03	-572.207	318.782	937.855	54.7212	59.9114	133.419
4.84	38.8318	105.28	3460.72	-572.539	319.028	938.333	54.7171	59.9079	133.47
4.845	38.8318	105.28	3465.42	-572.869	319.273	938.807	54.713	59.9046	133.52
4.85	38.8318	105.28	3470.11	-573.195	319.515	939.276	54.7088	59.9012	133.57
4.855	38.8319	105.28	3474.81	-573.521	319.757	939.743	54.7046	59.898	133.619
4.86	38.8319	105.28	3479.51	-573.843	319.998	940.205	54.7004	59.8949	133.668
4.865	38.8319	105.28	3484.21	-574.163	320.236	940.664	54.6959	59.8918	133.715
4.87	38.8319	105.28	3488.92	-574.482	320.474	941.121	54.6914	59.8889	133.762
4.875	38.8319	105.28	3493.62	-574.798	320.71	941.573	54.6867	59.886	133.808
4.88	38.8319	105.28	3498.33	-575.113	320.946	942.023	54.6818	59.8832	133.854
4.885	38.8319	105.28	3503.04	-575.425	321.18	942.47	54.6766	59.8804	133.899
4.89	38.8319	105.28	3507.76	-575.736	321.412	942.912	54.6713	59.8777	133.943
4.895	38.832	105.28	3512.47	-576.045	321.645	943.354	54.6657	59.8751	133.986
4.9	38.832	105.28	3517.19	-576.353	321.875	943.791	54.66	59.8725	134.029
4.905	38.832	105.28	3521.91	-576.658	322.105	944.226	54.6539	59.8698	134.071
4.91	38.832	105.279	3526.63	-576.963	322.334	944.659	54.6477	59.8672	134.112
4.915	38.832	105.279	3531.36	-577.265	322.561	945.087	54.6413	59.8645	134.152
4.92	38.832	105.279	3536.08	-577.566	322.788	945.514	54.6347	59.8618	134.192
4.925	38.8321	105.279	3540.81	-577.865	323.013	945.938	54.6278	59.859	134.23
4.93	38.8321	105.279	3545.54	-578.163	323.238	946.358	54.6209	59.8561	134.268
4.935	38.8321	105.279	3550.27	-578.46	323.462	946.777	54.6138	59.8532	134.306
4.94	38.8321	105.279	3555.01	-578.755	323.684	947.192	54.6066	59.8501	134.342
4.945	38.8321	105.279	3559.75	-579.048	323.906	947.604	54.5993	59.8469	134.378
4.95	38.8321	105.279	3564.49	-579.341	324.128	948.015	54.5919	59.8436	134.412
4.955	38.8321	105.279	3569.23	-579.632	324.348	948.422	54.5845	59.8401	134.446
4.96	38.8321	105.279	3573.97	-579.921	324.567	948.827	54.5771	59.8364	134.479
4.965	38.8322	105.279	3578.71	-580.209	324.785	949.229	54.5696	59.8326	134.512
4.97	38.8322	105.279	3583.46	-580.496	325.003	949.628	54.5622	59.8286	134.543
4.975	38.8322	105.279	3588.21	-580.781	325.22	950.024	54.5549	59.8244	134.573
4.98	38.8322	105.279	3592.96	-581.065	325.436	950.418	54.5475	59.82	134.603
4.985	38.8322	105.279	3597.72	-581.347	325.651	950.809	54.5403	59.8154	134.632
4.99	38.8322	105.279	3602.47	-581.628	325.865	951.197	54.5331	59.8106	134.66
4.995	38.8323	105.279	3607.23	-581.907	326.079	951.583	54.526	59.8057	134.687
5	38.8323	105.279	3611.99	-582.185	326.291	951.965	54.519	59.8005	134.712
5.005	38.8323	105.279	3616.75	-582.461	326.503	952.345	54.512	59.7952	134.738
5.01	38.8323	105.279	3621.51	-582.735	326.714	952.721	54.5052	59.7897	134.762
5.015	38.8323	105.279	3626.27	-583.007	326.924	953.094	54.4984	59.7841	134.785
5.02	38.8323	105.279	3631.04	-583.277	327.132	953.465	54.4918	59.7783	134.807
5.025	38.8323	105.279	3635.81	-583.546	327.34	953.831	54.4852	59.7724	134.828
5.03	38.8324	105.279	3640.58	-583.813	327.547	954.195	54.4787	59.7664	134.848
5.035	38.8324	105.279	3645.35	-584.077	327.753	954.555	54.4722	59.7604	134.867
5.04	38.8324	105.279	3650.12	-584.339	327.957	954.911	54.4658	59.7543	134.885
5.045	38.8324	105.279	3654.9	-584.6	328.161	955.264	54.4594	59.7481	134.902
5.05	38.8324	105.279	3659.68	-584.858	328.364	955.614	54.4531	59.742	134.918
5.055	38.8324	105.278	3664.46	-585.114	328.565	955.96	54.4468	59.7358	134.932
5.06	38.8325	105.278	3669.24	-585.368	328.765	956.302	54.4404	59.7297	134.946
5.065	38.8325	105.278	3674.02	-585.62	328.965	956.642	54.4341	59.7236	134.958
5.07	38.8325	105.278	3678.8	-585.87	329.163	956.978	54.4278	59.7176	134.97
5.075	38.8325	105.278	3683.59	-586.119	329.361	957.31	54.4215	59.7117	134.98
5.08	38.8325	105.278	3688.38	-586.365	329.557	957.639	54.4152	59.7058	134.989
5.085	38.8325	105.278	3693.17	-586.609	329.753	957.965	54.4089	59.7	134.997
5.09	38.8325	105.278	3697.96	-586.852	329.947	958.287	54.4027	59.6943	135.004
5.095	38.8325	105.278	3702.75	-587.092	330.141	958.606	54.3964	59.6888	135.01
5.1	38.8326	105.278	3707.54	-587.33	330.333	958.921	54.3902	59.6833	135.015
5.105	38.8326	105.278	3712.34	-587.567	330.525	959.234	54.3839	59.6779	135.018
5.11	38.8326	105.278	3717.13	-587.802	330.716	959.543	54.3777	59.6726	135.021
5.115	38.8326	105.278	3721.93	-588.034	330.905	959.848	54.3715	59.6674	135.022
5.12	38.8326	105.278	3726.73	-588.265	331.094	960.151	54.3652	59.6621	135.023
5.125	38.8326	105.278	3731.53	-588.494	331.282	960.449	54.3586	59.6562	135.023
5.13	38.8327	105.278	3736.34	-588.721	331.469	960.745	54.3513	59.6493	135.023
5.135	38.8327	105.278	3741.14	-588.946	331.655	961.037	54.3432	59.6412	135.023
5.14	38.8327	105.278	3745.95	-589.169	331.84	961.325	54.3347	59.6323	135.023
5.145	38.8327	105.278	3750.75	-589.391	332.025	961.611	54.326	59.6229	135.023
5.15	38.8327	105.278	3755.56	-589.61	332.208	961.893	54.3173	59.6136	135.021
5.155	38.8327	105.278	3760.37	-589.828	332.391	962.171	54.3087	59.6046	135.018
5.16	38.8327	105.278	3765.19	-590.044	332.573	962.446	54.3006	59.5962	135.015
5.165	38.8328	105.278	3770	-590.258	332.754	962.718	54.2929	59.5885	135.009
5.17	38.8328	105.278	3774.81	-590.47	332.934	962.986	54.2856	59.5816	135.002
5.175	38.8328	105.278	3779.63	-590.679	333.113	963.25	54.2788	59.5754	134.994
5.18	38.8328	105.278	3784.45	-590.888	333.292	963.512	54.2725	59.5701	134.985
5.185	38.8328	105.278	3789.26	-591.094	333.469	963.77	54.2667	59.5654	134.974
5.19	38.8328	105.278	3794.08	-591.298	333.645	964.025	54.2613	59.5614	134.961
5.195	38.8329	105.278	3798.9	-591.5	333.82	964.276	54.2563	59.5579	134.948
5.2	38.8329	105.278	3803.73	-591.701	333.994	964.525	54.2516	59.5549	134.934
5.205	38.8329	105.277	3808.55	-591.899	334.167	964.77	54.2471	59.5523	134.918
5.21	38.8329	105.277	3813.37	-592.096	334.338	965.013	54.2429	59.55	134.902
5.215	38.8329	105.277	3818.2	-592.29	334.508	965.252	54.2388	59.5478	134.884
5.22	38.8329	105.277	3823.03	-592.483	334.678	965.488	54.2349	59.5457	134.866
5.225	38.8329	105.277	3827.85	-592.674	334.845	965.721	54.231	59.5436	134.848
5.23	38.8329	105.277	3832.68	-592.863	335.012	965.951	54.2271	59.5415	134.829
5.235	38.833	105.277	3837.51	-593.05	335.177	966.178	54.2231	59.5392	134.809
5.24	38.833	105.277	3842.34	-593.235	335.341	966.402	54.2191	59.5367	134.789
5.245	38.833	105.277	3847.18	-593.418	335.504	966.623	54.215	59.534	134.768
5.25	38.833	105.277	3852.01	-593.6	335.665	966.841	54.2108	59.5311	134.748
5.255	38.833	105.277	3856.85	-593.779	335.826	967.056	54.2065	59.5279	134.726
5.26	38.833	105.277	3861.68	-593.956	335.985	967.267	54.202	59.5245	134.705
5.265	38.8331	105.277	3866.52	-594.131	336.143	967.475	54.1974	59.5208	134.682
5.27	38.8331	105.277	3871.36	-594.304	336.299	967.68	54.1927	59.5169	134.66
5.275	38.8331	105.277	3876.2	-594.476	336.455	967.882	54.1879	59.5128	134.637
5.28	38.8331	105.277	3881.03	-594.645	336.609	968.081	54.1829	59.5084	134.614
5.285	38.8331	105.277	3885.88	-594.812	336.762	968.276	54.1779	59.5039	134.591
5.29	38.8331	105.277	3890.72	-594.978	336.914	968.468	54.1729	59.4992	134.567
5.295	38.8332	105.277	3895.56	-595.141	337.065	968.656	54.1678	59.4944	134.543
5.3	38.8332	105.277	3900.4	-595.302	337.215	968.84	54.1627	59.4896	134.518
5.305	38.8332	105.277	3905.25	-595.461	337.364	969.022	54.1575	59.4846	134.493
5.31	38.8332	105.277	3910.09	-595.618	337.511	969.199	54.1524	59.4796	134.467
5.315	38.8332	105.277	3914.94	-595.772	337.657	969.373	54.1474	59.4746	134.441
5.32	38.8332	105.277	3919.79	-595.925	337.802	969.543	54.1424	59.4696	134.414
5.325	38.8332	105.277	3924.64	-596.075	337.946	969.71	54.1374	59.4646	134.387
5.33	38.8333	105.277	3929.49	-596.222	338.089	969.873	54.1324	59.4597	134.36
5.335	38.8333	105.277	3934.34	-596.368	338.23	970.031	54.1276	59.4548	134.332
5.34	38.8333	105.277	3939.19	-596.511	338.369	970.186	54.1228	59.45	134.304
5.345	38.8333	105.277	3944.04	-596.651	338.508	970.336	54.118	59.4452	134.275
5.35	38.8333	105.276	3948.89	-596.789	338.645	970.483	54.1134	59.4405	134.245
5.355	38.8333	105.276	3953.74	-596.924	338.78	970.625	54.1087	59.436	134.215
5.36	38.8334	105.276	3958.6	-597.057	338.914	970.762	54.1041	59.4315	134.185
5.365	38.8334	105.276	3963.45	-597.187	339.046	970.896	54.0996	59.4271	134.154
5.37	38.8334	105.276	3968.3	-597.314	339.177	971.025	54.0951	59.4228	134.123
5.375	38.8334	105.276	3973.16	-597.438	339.307	971.15	54.0907	59.4185	134.092
5.38	38.8334	105.276	3978.02	-597.56	339.434	971.27	54.0862	59.4144	134.059
5.385	38.8334	105.276	3982.87	-597.679	339.56	971.386	54.0818	59.4104	134.027
5.39	38.8334	105.276	3987.73	-597.795	339.685	971.497	54.0774	59.4064	133.994
5.395	38.8335	105.276	3992.59	-597.909	339.808	971.604	54.073	59.4025	133.961
5.4	38.8335	105.276	3997.45	-598.019	339.929	971.706	54.0686	59.3987	133.927
5.405	38.8335	105.276	4002.3	-598.127	340.048	971.803	54.0642	59.395	133.893
5.41	38.8335	105.276	4007.16	-598.231	340.166	971.896	54.0598	59.3913	133.859
5.415	38.8335	105.276	4012.02	-598.333	340.282	971.983	54.0553	59.3877	133.824
5.42	38.8335	105.276	4016.88	-598.431	340.396	972.066	54.0509	59.3842	133.789
5.425	38.8336	105.276	4021.74	-598.526	340.508	972.143	54.0465	59.3807	133.754
5.43	38.8336	105.276	4026.6	-598.618	340.618	972.215	54.042	59.3773	133.718
5.435	38.8336	105.276	4031.47	-598.707	340.726	972.283	54.0375	59.374	133.682
5.44	38.8336	105.276	4036.33	-598.793	340.833	972.345	54.033	59.3707	133.646
5.445	38.8336	105.276	4041.19	-598.876	340.937	972.402	54.0285	59.3674	133.609
5.45	38.8336	105.276	4046.05	-598.955	341.04	972.454	54.0239	59.3642	133.573
5.455	38.8336	105.276	4050.91	-599.032	341.141	972.501	54.0194	59.3611	133.535
5.46	38.8336	105.276	4055.78	-599.105	341.24	972.543	54.0149	59.358	133.498
5.465	38.8337	105.276	4060.64	-599.176	341.337	972.58	54.0103	59.3549	133.46
5.47	38.8337	105.276	4065.5	-599.243	341.432	972.612	54.0057	59.3518	133.422
5.475	38.8337	105.276	4070.37	-599.307	341.525	972.639	54.0012	59.3488	133.384
5.48	38.8337	105.276	4075.23	-599.368	341.616	972.661	53.9966	59.3457	133.345
5.485	38.8337	105.276	4080.09	-599.426	341.706	972.678	53.9921	59.3427	133.307
5.49	38.8338	105.276	4084.96	-599.481	341.794	972.689	53.9876	59.3397	133.267
5.495	38.8338	105.275	4089.82	-599.533	341.879	972.696	53.983	59.3367	133.228
5.5	38.8338	105.275	4094.68	-599.581	341.963	972.697	53.9785	59.3337	133.189
5.505	38.8338	105.275	4099.55	-599.627	342.045	972.694	53.9741	59.3307	133.149
5.51	38.8338	105.275	4104.41	-599.669	342.124	972.685	53.9696	59.3276	133.109
5.515	38.8338	105.275	4109.27	-599.707	342.202	972.671	53.9652	59.3246	133.069
5.52	38.8338	105.275	4114.14	-599.743	342.278	972.651	53.9607	59.3216	133.028
5.525	38.8338	105.275	4119	-599.775	342.351	972.626	53.9563	59.3185	132.988
5.53	38.8339	105.275	4123.86	-599.804	342.423	972.595	53.952	59.3155	132.947
5.535	38.8339	105.275	4128.73	-599.829	342.492	972.559	53.9476	59.3124	132.906
5.54	38.8339	105.275	4133.59	-599.85	342.56	972.517	53.9433	59.3093	132.865
5.545	38.8339	105.275	4138.45	-599.868	342.625	972.469	53.939	59.3063	132.824
5.55	38.8339	105.275	4143.31	-599.882	342.687	972.415	53.9347	59.3032	132.782
5.555	38.834	105.275	4148.17	-599.893	342.748	972.355	53.9304	59.3002	132.741
5.56	38.834	105.275	4153.04	-599.899	342.806	972.289	53.9261	59.2972	132.699
5.565	38.834	105.275	4157.9	-599.902	342.861	972.217	53.9218	59.2942	132.657
5.57	38.834	105.275	4162.76	-599.9	342.915	972.138	53.9176	59.2912	132.615
5.575	38.834	105.275	4167.62	-599.895	342.966	972.053	53.9133	59.2883	132.573
5.58	38.834	105.275	4172.48	-599.885	343.014	971.961	53.909	59.2854	132.53
5.585	38.834	105.275	4177.34	-599.871	343.06	971.863	53.9048	59.2827	132.487
5.59	38.8341	105.275	4182.2	-599.853	343.103	971.758	53.9005	59.2799	132.445
5.595	38.8341	105.275	4187.06	-599.831	343.143	971.646	53.8962	59.2773	132.402
5.6	38.8341	105.275	4191.91	-599.805	343.181	971.527	53.8919	59.2747	132.359
5.605	38.8341	105.275	4196.77	-599.774	343.217	971.402	53.8876	59.2722	132.315
5.61	38.8341	105.275	4201.63	-599.739	343.25	971.269	53.8833	59.2698	132.272
5.615	38.8341	105.275	4206.48	-599.7	343.28	971.131	53.8789	59.2674	132.229
5.62	38.8342	105.275	4211.34	-599.657	343.307	970.985	53.8746	59.2651	132.185
5.625	38.8342	105.275	4216.19	-599.609	343.332	970.833	53.8702	59.263	132.141
5.63	38.8342	105.275	4221.05	-599.558	343.355	970.674	53.8658	59.2608	132.098
5.635	38.8342	105.275	4225.9	-599.502	343.375	970.509	53.8614	59.2588	132.054
5.64	38.8342	105.275	4230.75	-599.443	343.393	970.338	53.8569	59.2568	132.011
5.645	38.8342	105.274	4235.6	-599.38	343.408	970.16	53.8525	59.2549	131.968
5.65	38.8342	105.274	4240.45	-599.313	343.421	969.977	53.848	59.253	131.924
5.655	38.8343	105.274	4245.3	-599.243	343.431	969.787	53.8435	59.2511	131.881
5.66	38.8343	105.274	4250.15	-599.168	343.439	969.592	53.8391	59.2492	131.839
5.665	38.8343	105.274	4255	-599.091	343.445	969.392	53.8346	59.2474	131.796
5.67	38.8343	105.274	4259.85	-599.01	343.449	969.186	53.8301	59.2455	131.754
5.675	38.8343	105.274	4264.69	-598.926	343.451	968.975	53.8257	59.2436	131.712
5.68	38.8343	105.274	4269.54	-598.839	343.451	968.759	53.8212	59.2417	131.671
5.685	38.8344	105.274	4274.38	-598.749	343.449	968.538	53.8167	59.2397	131.629
5.69	38.8344	105.274	4279.22	-598.656	343.445	968.313	53.8123	59.2377	131.589
5.695	38.8344	105.274	4284.06	-598.561	343.44	968.084	53.8078	59.2356	131.548
5.7	38.8344	105.274	4288.9	-598.463	343.433	967.851	53.8034	59.2334	131.508
5.705	38.8344	105.274	4293.74	-598.363	343.424	967.615	53.7989	59.2311	131.468
5.71	38.8344	105.274	4298.58	-598.261	343.414	967.376	53.7944	59.2288	131.429
5.715	38.8344	105.274	4303.41	-598.156	343.403	967.133	53.7898	59.2263	131.39
5.72	38.8345	105.274	4308.25	-598.051	343.39	966.888	53.7853	59.2237	131.352
5.725	38.8345	105.274	4313.08	-597.943	343.377	966.64	53.7807	59.221	131.314
5.73	38.8345	105.274	4317.92	-597.834	343.362	966.39	53.7761	59.2181	131.276
5.735	38.8345	105.274	4322.75	-597.724	343.346	966.138	53.7715	59.2151	131.239
5.74	38.8345	105.274	4327.58	-597.612	343.33	965.883	53.7668	59.2119	131.202
5.745	38.8345	105.274	4332.41	-597.5	343.313	965.628	53.7621	59.2086	131.166
5.75	38.8346	105.274	4337.23	-597.386	343.295	965.371	53.7574	59.2051	131.13
5.755	38.8346	105.274	4342.06	-597.272	343.276	965.112	53.7527	59.2015	131.094
5.76	38.8346	105.274	4346.88	-597.156	343.257	964.852	53.748	59.1977	131.059
5.765	38.8346	105.274	4351.71	-597.04	343.238	964.592	53.7432	59.1938	131.024
5.77	38.8346	105.274	4356.53	-596.924	343.218	964.33	53.7385	59.1898	130.99
5.775	38.8346	105.274	4361.35	-596.806	343.197	964.067	53.7337	59.1855	130.956
5.78	38.8346	105.274	4366.17	-596.689	343.176	963.804	53.7289	59.1812	130.922
5.785	38.8347	105.273	4370.99	-596.571	343.155	963.54	53.7241	59.1767	130.889
5.79	38.8347	105.273	4375.81	-596.452	343.134	963.276	53.7194	59.1721	130.856
5.795	38.8347	105.273	4380.62	-596.333	343.113	963.011	53.7146	59.1674	130.824
5.8	38.8347	105.273	4385.44	-596.214	343.091	962.746	53.7098	59.1625	130.791
5.805	38.8347	105.273	4390.25	-596.095	343.069	962.481	53.705	59.1576	130.759
5.81	38.8347	105.273	4395.06	-595.975	343.047	962.215	53.7003	59.1526	130.728
5.815	38.8347	105.273	4399.87	-595.855	343.025	961.949	53.6955	59.1474	130.696
5.82	38.8348	105.273	4404.68	-595.735	343.003	961.683	53.6907	59.1423	130.665
5.825	38.8348	105.273	4409.49	-595.615	342.98	961.417	53.686	59.137	130.634
5.83	38.8348	105.273	4414.3	-595.495	342.958	961.151	53.6812	59.1317	130.603
5.835	38.8348	105.273	4419.1	-595.375	342.935	960.885	53.6764	59.1264	130.573
5.84	38.8348	105.273	4423.9	-595.254	342.913	960.619	53.6716	59.121	130.542
5.845	38.8348	105.273	4428.71	-595.134	342.891	960.352	53.6668	59.1156	130.512
5.85	38.8349	105.273	4433.51	-595.013	342.868	960.086	53.662	59.1102	130.482
5.855	38.8349	105.273	4438.31	-594.892	342.845	959.82	53.6572	59.1048	130.452
5.86	38.8349	105.273	4443.11	-594.772	342.823	959.554	53.6524	59.0993	130.423
5.865	38.8349	105.273	4447.9	-594.651	342.8	959.287	53.6475	59.0939	130.393
5.87	38.8349	105.273	4452.7	-594.53	342.778	959.021	53.6427	59.0885	130.364
5.875	38.8349	105.273	4457.49	-594.409	342.755	958.755	53.6378	59.083	130.334
5.88	38.8349	105.273	4462.29	-594.289	342.733	958.489	53.6329	59.0776	130.305
5.885	38.835	105.273	4467.08	-594.168	342.71	958.224	53.628	59.0722	130.275
5.89	38.835	105.273	4471.87	-594.047	342.688	957.958	53.623	59.0669	130.245
5.895	38.835	105.273	4476.66	-593.926	342.666	957.692	53.618	59.0615	130.215
5.9	38.835	105.273	4481.45	-593.806	342.643	957.427	53.6131	59.0562	130.185
5.905	38.835	105.273	4486.23	-593.685	342.621	957.162	53.6081	59.0509	130.155
5.91	38.835	105.273	4491.02	-593.565	342.599	956.897	53.603	59.0456	130.125
5.915	38.8351	105.273	4495.8	-593.444	342.576	956.632	53.598	59.0404	130.094
5.92	38.8351	105.273	4500.58	-593.323	342.554	956.367	53.593	59.0351	130.063
5.925	38.8351	105.273	4505.36	-593.203	342.532	956.102	53.5879	59.0299	130.032
5.93	38.8351	105.273	4510.14	-593.082	342.51	955.837	53.5828	59.0247	130
5.935	38.8351	105.272	4514.92	-592.962	342.488	955.573	53.5777	59.0195	129.968
5.94	38.8351	105.272	4519.7	-592.841	342.465	955.308	53.5726	59.0144	129.936
5.945	38.8351	105.272	4524.48	-592.721	342.443	955.044	53.5675	59.0092	129.904
5.95	38.8352	105.272	4529.25	-592.584	342.411	954.754	53.5625	59.004	129.871
5.955	38.8352	105.272	4534.02	-592.447	342.379	954.463	53.5574	58.9989	129.838
5.96	38.8352	105.272	4538.8	-592.31	342.347	954.173	53.5523	58.9937	129.805
5.965	38.8352	105.272	4543.57	-592.173	342.315	953.883	53.5472	58.9885	129.772
5.97	38.8352	105.272	4548.33	-592.037	342.283	953.593	53.5421	58.9834	129.738
5.975	38.8352	105.272	4553.1	-591.9	342.251	953.304	53.5371	58.9782	129.704
5.98	38.8353	105.272	4557.87	-591.763	342.22	953.015	53.532	58.973	129.67
5.985	38.8353	105.272	4562.63	-591.627	342.188	952.725	53.527	58.9677	129.636
5.99	38.8353	105.272	4567.39	-591.491	342.156	952.437	53.522	58.9625	129.601
5.995	38.8353	105.272	4572.16	-591.354	342.125	952.148	53.517	58.9573	129.566
6	38.8353	105.272	4576.92	-591.218	342.093	951.859	53.5121	58.952	129.531
6.005	38.8353	105.272	4581.67	-591.082	342.062	951.571	53.5071	58.9467	129.495
6.01	38.8353	105.272	4586.43	-590.946	342.03	951.283	53.5022	58.9414	129.46
6.015	38.8354	105.272	4591.19	-590.81	341.999	950.995	53.4973	58.9361	129.424
6.02	38.8354	105.272	4595.94	-590.674	341.967	950.708	53.4924	58.9307	129.388
6.025	38.8354	105.272	4600.69	-590.538	341.936	950.42	53.4876	58.9253	129.352
6.03	38.8354	105.272	4605.45	-590.403	341.905	950.133	53.4828	58.92	129.316
6.035	38.8354	105.272	4610.2	-590.267	341.874	949.846	53.478	58.9145	129.279
6.04	38.8354	105.272	4614.94	-590.131	341.843	949.559	53.4732	58.9091	129.243
6.045	38.8355	105.272	4619.69	-589.996	341.811	949.273	53.4684	58.9037	129.206
6.05	38.8355	105.272	4624.44	-589.861	341.78	948.987	53.4637	58.8983	129.169
6.055	38.8355	105.272	4629.18	-589.725	341.749	948.701	53.4589	58.8929	129.132
6.06	38.8355	105.272	4633.92	-589.59	341.719	948.415	53.4542	58.8874	129.095
6.065	38.8355	105.272	4638.67	-589.455	341.688	948.129	53.4495	58.882	129.058
6.07	38.8355	105.272	4643.4	-589.319	341.657	947.844	53.4448	58.8766	129.021
6.075	38.8355	105.272	4648.14	-589.184	341.626	947.559	53.4401	58.8712	128.983
6.08	38.8356	105.271	4652.88	-589.049	341.595	947.274	53.4354	58.8657	128.946
6.085	38.8356	105.271	4657.62	-588.914	341.565	946.989	53.4307	58.8603	128.908
6.09	38.8356	105.271	4662.35	-588.779	341.534	946.705	53.426	58.855	128.87
6.095	38.8356	105.271	4667.08	-588.645	341.504	946.42	53.4213	58.8496	128.832
6.1	38.8356	105.271	4671.81	-588.51	341.473	946.136	53.4166	58.8442	128.794
6.105	38.8356	105.271	4676.54	-588.375	341.443	945.852	53.4119	58.8389	128.756
6.11	38.8357	105.271	4681.27	-588.24	341.412	945.569	53.4072	58.8336	128.718
6.115	38.8357	105.271	4686	-588.106	341.382	945.285	53.4025	58.8283	128.68
6.12	38.8357	105.271	4690.73	-587.971	341.351	945.002	53.3978	58.823	128.642
6.125	38.8357	105.271	4695.45	-587.837	341.321	944.719	53.3931	58.8178	128.603
6.13	38.8357	105.271	4700.17	-587.702	341.291	944.437	53.3884	58.8126	128.565
6.135	38.8357	105.271	4704.89	-587.568	341.261	944.154	53.3837	58.8074	128.526
6.14	38.8357	105.271	4709.61	-587.434	341.23	943.872	53.379	58.8022	128.488
6.145	38.8358	105.271	4714.33	-587.3	341.2	943.59	53.3742	58.797	128.449
6.15	38.8358	105.271	4719.05	-587.166	341.17	943.308	53.3695	58.7919	128.41
6.155	38.8358	105.271	4723.77	-587.031	341.14	943.026	53.3648	58.7868	128.371
6.16	38.8358	105.271	4728.48	-586.898	341.11	942.745	53.36	58.7816	128.332
6.165	38.8358	105.271	4733.19	-586.764	341.08	942.464	53.3553	58.7766	128.294
6.17	38.8358	105.271	4737.91	-586.63	341.05	942.183	53.3505	58.7715	128.255
6.175	38.8359	105.271	4742.62	-586.496	341.02	941.902	53.3458	58.7664	128.216
6.18	38.8359	105.271	4747.32	-586.362	340.99	941.622	53.341	58.7613	128.177
6.185	38.8359	105.271	4752.03	-586.229	340.96	941.341	53.3363	58.7563	128.138
6.19	38.8359	105.271	4756.74	-586.095	340.931	941.061	53.3316	58.7512	128.099
6.195	38.8359	105.271	4761.44	-585.962	340.901	940.781	53.3268	58.7462	128.06
6.2	38.8359	105.271	4766.15	-585.829	340.871	940.502	53.3221	58.7411	128.02
6.205	38.8359	105.271	4770.85	-585.695	340.841	940.222	53.3174	58.7361	127.981
6.21	38.836	105.271	4775.55	-585.562	340.812	939.943	53.3127	58.731	127.942
6.215	38.836	105.271	4780.25	-585.429	340.782	939.664	53.308	58.726	127.903
6.22	38.836	105.271	4784.94	-585.296	340.752	939.385	53.3033	58.7209	127.864
6.225	38.836	105.271	4789.64	-585.163	340.723	939.107	53.2986	58.7158	127.825
6.23	38.836	105.27	4794.34	-585.03	340.693	938.828	53.294	58.7108	127.785
6.235	38.836	105.27	4799.03	-584.897	340.664	938.55	53.2893	58.7057	127.746
6.24	38.8361	105.27	4803.72	-584.765	340.634	938.272	53.2846	58.7006	127.707
6.245	38.8361	105.27	4808.41	-584.632	340.605	937.995	53.28	58.6955	127.668
6.25	38.8361	105.27	4813.1	-584.499	340.575	937.717	53.2754	58.6904	127.628
6.255	38.8361	105.27	4817.79	-584.367	340.546	937.44	53.2708	58.6853	127.589
6.26	38.8361	105.27	4822.48	-584.234	340.517	937.163	53.2662	58.6802	127.55
6.265	38.8361	105.27	4827.16	-584.102	340.487	936.886	53.2616	58.6751	127.511
6.27	38.8362	105.27	4831.84	-583.969	340.458	936.609	53.2571	58.67	127.471
6.275	38.8362	105.27	4836.53	-583.837	340.429	936.333	53.2525	58.6649	127.432
6.28	38.8362	105.27	4841.21	-583.705	340.399	936.057	53.248	58.6598	127.393
6.285	38.8362	105.27	4845.89	-583.573	340.37	935.781	53.2434	58.6547	127.353
6.29	38.8362	105.27	4850.57	-583.441	340.341	935.505	53.2389	58.6496	127.314
6.295	38.8362	105.27	4855.24	-583.309	340.312	935.23	53.2344	58.6444	127.275
6.3	38.8362	105.27	4859.92	-583.177	340.283	934.954	53.2298	58.6394	127.236
6.305	38.8363	105.27	4864.59	-583.045	340.254	934.679	53.2253	58.6343	127.196
6.31	38.8363	105.27	4869.26	-582.913	340.224	934.404	53.2208	58.6292	127.157
6.315	38.8363	105.27	4873.94	-582.781	340.196	934.13	53.2163	58.6241	127.117
6.32	38.8363	105.27	4878.61	-582.65	340.167	933.855	53.2118	58.619	127.078
6.325	38.8363	105.27	4883.27	-582.518	340.138	933.581	53.2074	58.6139	127.039
6.33	38.8363	105.27	4887.94	-582.387	340.109	933.307	53.203	58.6088	126.999
6.335	38.8364	105.27	4892.61	-582.256	340.08	933.033	53.1987	58.6037	126.96
6.34	38.8364	105.27	4897.27	-582.124	340.052	932.759	53.1944	58.5986	126.92
6.345	38.8364	105.27	4901.94	-581.993	340.023	932.485	53.1901	58.5935	126.881
6.35	38.8364	105.27	4906.6	-581.862	339.995	932.212	53.186	58.5884	126.841
6.355	38.8364	105.27	4911.26	-581.731	339.966	931.939	53.1818	58.5833	126.802
6.36	38.8364	105.27	4915.92	-581.6	339.938	931.666	53.1778	58.5782	126.762
6.365	38.8364	105.27	4920.57	-581.47	339.91	931.393	53.1739	58.5731	126.722
6.37	38.8365	105.27	4925.23	-581.339	339.882	931.12	53.17	58.568	126.683
6.375	38.8365	105.269	4929.89	-581.208	339.854	930.848	53.1662	58.5628	126.643
6.38	38.8365	105.269	4934.54	-581.078	339.826	930.576	53.1624	58.5577	126.603
6.385	38.8365	105.269	4939.19	-580.947	339.797	930.303	53.1587	58.5526	126.563
6.39	38.8365	105.269	4943.84	-580.817	339.769	930.032	53.1551	58.5475	126.524
6.395	38.8365	105.269	4948.49	-580.686	339.742	929.76	53.1515	58.5424	126.484
6.4	38.8366	105.269	4953.14	-580.556	339.714	929.489	53.148	58.5373	126.444
6.405	38.8366	105.269	4957.79	-580.426	339.686	929.218	53.1445	58.5322	126.404
6.41	38.8366	105.269	4962.43	-580.296	339.658	928.947	53.1411	58.5271	126.364
6.415	38.8366	105.269	4967.08	-580.165	339.63	928.676	53.1377	58.522	126.323
6.42	38.8366	105.269	4971.72	-580.035	339.603	928.405	53.1343	58.517	126.283
6.425	38.8366	105.269	4976.36	-579.905	339.575	928.135	53.1309	58.5119	126.243
6.43	38.8366	105.269	4981	-579.775	339.547	927.865	53.1276	58.5069	126.202
6.435	38.8367	105.269	4985.64	-579.645	339.52	927.595	53.1243	58.502	126.162
6.44	38.8367	105.269	4990.28	-579.515	339.492	927.326	53.1209	58.497	126.121
6.445	38.8367	105.269	4994.91	-579.385	339.464	927.056	53.1176	58.4921	126.081
6.45	38.8367	105.269	4999.55	-579.255	339.437	926.787	53.1142	58.4872	126.04
6.455	38.8367	105.269	5004.18	-579.126	339.409	926.518	53.1109	58.4824	125.999
6.46	38.8367	105.269	5008.81	-578.996	339.382	926.25	53.1075	58.4776	125.958
6.465	38.8368	105.269	5013.44	-578.866	339.355	925.981	53.1041	58.4729	125.917
6.47	38.8368	105.269	5018.07	-578.737	339.327	925.713	53.1007	58.4682	125.876
6.475	38.8368	105.269	5022.7	-578.607	339.3	925.445	53.0972	58.4635	125.834
6.48	38.8368	105.269	5027.33	-578.477	339.272	925.177	53.0937	58.4589	125.793
6.485	38.8368	105.269	5031.95	-578.348	339.245	924.909	53.0902	58.4544	125.751
6.49	38.8368	105.269	5036.57	-578.219	339.218	924.642	53.0867	58.4498	125.71
6.495	38.8368	105.269	5041.2	-578.089	339.19	924.375	53.0832	58.4454	125.668
6.5	38.8368	105.269	5045.82	-577.96	339.163	924.108	53.0796	58.441	125.626
6.505	38.8369	105.269	5050.44	-577.831	339.136	923.841	53.076	58.4366	125.584
6.51	38.8369	105.269	5055.06	-577.702	339.108	923.575	53.0724	58.4322	125.542
6.515	38.8369	105.269	5059.67	-577.573	339.081	923.308	53.0688	58.4279	125.5
6.52	38.8369	105.269	5064.29	-577.444	339.054	923.042	53.0651	58.4236	125.458
6.525	38.8369	105.269	5068.9	-577.315	339.027	922.776	53.0614	58.4193	125.415
6.53	38.837	105.268	5073.52	-577.186	339	922.511	53.0578	58.4151	125.373
6.535	38.837	105.268	5078.13	-577.058	338.972	922.245	53.0541	58.4108	125.331
6.54	38.837	105.268	5082.74	-576.929	338.945	921.98	53.0505	58.4066	125.288
6.545	38.837	105.268	5087.35	-576.801	338.919	921.714	53.0469	58.4023	125.245
6.55	38.837	105.268	5091.96	-576.673	338.892	921.449	53.0434	58.398	125.203
6.555	38.837	105.268	5096.56	-576.545	338.865	921.184	53.04	58.3937	125.16
6.56	38.837	105.268	5101.17	-576.417	338.838	920.92	53.0366	58.3894	125.117
6.565	38.837	105.268	5105.77	-576.289	338.811	920.655	53.0333	58.3851	125.074
6.57	38.8371	105.268	5110.38	-576.161	338.785	920.391	53.03	58.3807	125.032
6.575	38.8371	105.268	5114.98	-576.033	338.758	920.126	53.0269	58.3763	124.989
6.58	38.8371	105.268	5119.58	-575.905	338.731	919.862	53.0239	58.3719	124.946
6.585	38.8371	105.268	5124.18	-575.778	338.705	919.599	53.0209	58.3675	124.903
6.59	38.8371	105.268	5128.77	-575.65	338.678	919.335	53.0181	58.363	124.86
6.595	38.8371	105.268	5133.37	-575.523	338.652	919.072	53.0154	58.3585	124.817
6.6	38.8372	105.268	5137.96	-575.396	338.626	918.808	53.0127	58.3539	124.774
6.605	38.8372	105.268	5142.56	-575.268	338.599	918.545	53.0102	58.3494	124.731
6.61	38.8372	105.268	5147.15	-575.141	338.573	918.283	53.0077	58.3447	124.688
6.615	38.8372	105.268	5151.74	-575.014	338.547	918.02	53.0053	58.3401	124.644
6.62	38.8372	105.268	5156.33	-574.887	338.52	917.758	53.003	58.3355	124.601
6.625	38.8372	105.268	5160.92	-574.76	338.494	917.496	53.0007	58.3308	124.558
6.63	38.8372	105.268	5165.5	-574.633	338.468	917.234	52.9986	58.3261	124.515
6.635	38.8373	105.268	5170.09	-574.506	338.442	916.972	52.9964	58.3214	124.471
6.64	38.8373	105.268	5174.67	-574.379	338.416	916.711	52.9943	58.3168	124.428
6.645	38.8373	105.268	5179.26	-574.252	338.39	916.449	52.9922	58.3121	124.385
6.65	38.8373	105.268	5183.84	-574.125	338.364	916.188	52.9901	58.3074	124.341
6.655	38.8373	105.268	5188.42	-573.998	338.338	915.928	52.988	58.3028	124.298
6.66	38.8373	105.268	5193	-573.871	338.312	915.667	52.9859	58.2981	124.254
6.665	38.8374	105.268	5197.58	-573.745	338.286	915.407	52.9838	58.2935	124.211
6.67	38.8374	105.268	5202.15	-573.618	338.26	915.147	52.9817	58.289	124.167
6.675	38.8374	105.268	5206.73	-573.491	338.234	914.887	52.9795	58.2845	124.123
6.68	38.8374	105.267	5211.3	-573.364	338.208	914.627	52.9774	58.28	124.079
6.685	38.8374	105.267	5215.87	-573.238	338.182	914.368	52.9751	58.2756	124.035
6.69	38.8374	105.267	5220.44	-573.111	338.156	914.109	52.9729	58.2713	123.991
6.695	38.8374	105.267	5225.01	-572.985	338.13	913.85	52.9706	58.267	123.947
6.7	38.8375	105.267	5229.58	-572.858	338.104	913.591	52.9683	58.2628	123.903
6.705	38.8375	105.267	5234.15	-572.732	338.078	913.332	52.9659	58.2586	123.858
6.71	38.8375	105.267	5238.72	-572.605	338.053	913.074	52.9635	58.2545	123.814
6.715	38.8375	105.267	5243.28	-572.479	338.027	912.816	52.961	58.2505	123.769
6.72	38.8375	105.267	5247.84	-572.353	338.001	912.558	52.9585	58.2466	123.725
6.725	38.8375	105.267	5252.41	-572.227	337.975	912.3	52.9559	58.2427	123.68
6.73	38.8376	105.267	5256.97	-572.101	337.95	912.043	52.9534	58.2388	123.635
6.735	38.8376	105.267	5261.53	-571.975	337.924	911.786	52.9507	58.2351	123.59
6.74	38.8376	105.267	5266.09	-571.849	337.898	911.529	52.9481	58.2313	123.545
6.745	38.8376	105.267	5270.64	-571.723	337.872	911.272	52.9454	58.2276	123.5
6.75	38.8376	105.267	5275.2	-571.597	337.846	911.015	52.9426	58.224	123.455
6.755	38.8376	105.267	5279.75	-571.472	337.821	910.759	52.9399	58.2204	123.41
6.76	38.8376	105.267	5284.31	-571.346	337.795	910.503	52.937	58.2168	123.365
6.765	38.8377	105.267	5288.86	-571.22	337.769	910.247	52.9342	58.2132	123.32
6.77	38.8377	105.267	5293.41	-571.095	337.743	909.991	52.9313	58.2097	123.274
6.775	38.8377	105.267	5297.96	-570.969	337.717	909.736	52.9283	58.2061	123.229
6.78	38.8377	105.267	5302.51	-570.844	337.691	909.481	52.9253	58.2026	123.183
6.785	38.8377	105.267	5307.05	-570.719	337.665	909.226	52.9222	58.1991	123.138
6.79	38.8377	105.267	5311.6	-570.593	337.638	908.971	52.919	58.1956	123.093
6.795	38.8377	105.267	5316.14	-570.468	337.612	908.716	52.9159	58.1921	123.047
6.8	38.8378	105.267	5320.68	-570.343	337.586	908.462	52.9126	58.1885	123.002
6.805	38.8378	105.267	5325.23	-570.218	337.56	908.208	52.9094	58.185	122.956
6.81	38.8378	105.267	5329.77	-570.093	337.534	907.954	52.906	58.1814	122.911
6.815	38.8378	105.267	5334.31	-569.968	337.508	907.7	52.9027	58.1778	122.865
6.82	38.8378	105.267	5338.84	-569.844	337.481	907.447	52.8993	58.1742	122.82
6.825	38.8378	105.267	5343.38	-569.719	337.455	907.193	52.8959	58.1705	122.774
6.83	38.8379	105.266	5347.92	-569.594	337.429	906.94	52.8925	58.1669	122.729
6.835	38.8379	105.266	5352.45	-569.47	337.402	906.687	52.8891	58.1631	122.683
6.84	38.8379	105.266	5356.98	-569.345	337.376	906.435	52.8856	58.1594	122.638
6.845	38.8379	105.266	5361.51	-569.221	337.35	906.182	52.8822	58.1556	122.593
6.85	38.8379	105.266	5366.04	-569.097	337.323	905.93	52.8787	58.1517	122.547
6.855	38.8379	105.266	5370.57	-568.973	337.297	905.678	52.8753	58.1479	122.502
6.86	38.8379	105.266	5375.1	-568.849	337.271	905.426	52.8719	58.1439	122.457
6.865	38.838	105.266	5379.63	-568.725	337.244	905.174	52.8685	58.14	122.411
6.87	38.838	105.266	5384.15	-568.601	337.218	904.923	52.8651	58.136	122.366
6.875	38.838	105.266	5388.68	-568.477	337.192	904.671	52.8618	58.1319	122.321
6.88	38.838	105.266	5393.2	-568.353	337.165	904.42	52.8584	58.1279	122.276
6.885	38.838	105.266	5397.72	-568.229	337.139	904.169	52.8551	58.1237	122.231
6.89	38.838	105.266	5402.24	-568.106	337.113	903.919	52.8518	58.1195	122.185
6.895	38.8381	105.266	5406.76	-567.982	337.086	903.668	52.8486	58.1153	122.14
6.9	38.8381	105.266	5411.28	-567.859	337.06	903.418	52.8454	58.1111	122.095
6.905	38.8381	105.266	5415.79	-567.735	337.034	903.168	52.8422	58.1068	122.05
6.91	38.8381	105.266	5420.31	-567.612	337.007	902.918	52.839	58.1025	122.005
6.915	38.8381	105.266	5424.82	-567.489	336.981	902.668	52.8359	58.0982	121.96
6.92	38.8381	105.266	5429.34	-567.365	336.955	902.419	52.8328	58.0939	121.915
6.925	38.8381	105.266	5433.85	-567.242	336.929	902.17	52.8297	58.0895	121.87
6.93	38.8382	105.266	5438.36	-567.119	336.902	901.92	52.8267	58.0851	121.826
6.935	38.8382	105.266	5442.87	-566.996	336.876	901.672	52.8236	58.0807	121.781
6.94	38.8382	105.266	5447.37	-566.873	336.85	901.423	52.8206	58.0763	121.736
6.945	38.8382	105.266	5451.88	-566.75	336.823	901.174	52.8176	58.0719	121.691
6.95	38.8382	105.266	5456.39	-566.627	336.797	900.926	52.8146	58.0675	121.646
6.955	38.8382	105.266	5460.89	-566.504	336.771	900.678	52.8116	58.063	121.601
6.96	38.8383	105.266	5465.39	-566.381	336.745	900.43	52.8086	58.0586	121.557
6.965	38.8383	105.266	5469.9	-566.258	336.718	900.183	52.8056	58.0542	121.512
6.97	38.8383	105.266	5474.4	-566.136	336.692	899.935	52.8026	58.0498	121.467
6.975	38.8383	105.266	5478.89	-566.013	336.666	899.688	52.7996	58.0454	121.422
6.98	38.8383	105.266	5483.39	-565.89	336.64	899.441	52.7965	58.0411	121.377
6.985	38.8383	105.265	5487.89	-565.768	336.614	899.194	52.7935	58.0367	121.333
6.99	38.8383	105.265	5492.38	-565.645	336.587	898.948	52.7905	58.0324	121.288
6.995	38.8384	105.265	5496.88	-565.523	336.561	898.701	52.7874	58.0281	121.243
7	38.8384	105.265	5501.37	-565.4	336.535	898.455	52.7843	58.0238	121.198
7.005	38.8384	105.265	5505.86	-565.278	336.509	898.209	52.7812	58.0195	121.154
7.01	38.8384	105.265	5510.35	-565.156	336.483	897.963	52.7781	58.0153	121.109
7.015	38.8384	105.265	5514.84	-565.034	336.456	897.717	52.775	58.0111	121.064
7.02	38.8384	105.265	5519.33	-564.911	336.43	897.472	52.7718	58.0069	121.019
7.025	38.8385	105.265	5523.82	-564.789	336.404	897.227	52.7687	58.0027	120.975
7.03	38.8385	105.265	5528.3	-564.667	336.378	896.982	52.7655	57.9986	120.93
7.035	38.8385	105.265	5532.79	-564.545	336.352	896.737	52.7623	57.9945	120.885
7.04	38.8385	105.265	5537.27	-564.423	336.326	896.492	52.759	57.9903	120.84
7.045	38.8385	105.265	5541.75	-564.302	336.299	896.248	52.7558	57.9862	120.796
7.05	38.8385	105.265	5546.23	-564.18	336.273	896.004	52.7525	57.9822	120.751
7.055	38.8385	105.265	5550.71	-564.058	336.247	895.76	52.7493	57.9781	120.706
7.06	38.8386	105.265	5555.19	-563.937	336.221	895.516	52.746	57.974	120.661
7.065	38.8386	105.265	5559.67	-563.815	336.195	895.272	52.7427	57.97	120.616
7.07	38.8386	105.265	5564.14	-563.693	336.169	895.028	52.7394	57.966	120.572
7.075	38.8386	105.265	5568.62	-563.572	336.143	894.785	52.7361	57.9619	120.527
7.08	38.8386	105.265	5573.09	-563.451	336.117	894.542	52.7328	57.9579	120.482
7.085	38.8386	105.265	5577.56	-563.329	336.09	894.299	52.7296	57.9538	120.437
7.09	38.8387	105.265	5582.03	-563.208	336.064	894.056	52.7263	57.9498	120.392
7.095	38.8387	105.265	5586.5	-563.087	336.038	893.814	52.723	57.9457	120.347
7.1	38.8387	105.265	5590.97	-562.966	336.012	893.571	52.7197	57.9417	120.302
7.105	38.8387	105.265	5595.44	-562.845	335.986	893.329	52.7165	57.9376	120.257
7.11	38.8387	105.265	5599.91	-562.724	335.96	893.087	52.7132	57.9335	120.212
7.115	38.8387	105.265	5604.37	-562.603	335.934	892.845	52.71	57.9294	120.167
7.12	38.8387	105.265	5608.83	-562.483	335.908	892.604	52.7068	57.9253	120.121
7.125	38.8387	105.265	5613.3	-562.362	335.882	892.362	52.7035	57.9212	120.076
7.13	38.8388	105.265	5617.76	-562.241	335.856	892.121	52.7004	57.9171	120.031
7.135	38.8388	105.264	5622.22	-562.121	335.83	891.88	52.6972	57.9129	119.985
7.14	38.8388	105.264	5626.68	-562	335.804	891.639	52.694	57.9088	119.94
7.145	38.8388	105.264	5631.13	-561.88	335.778	891.398	52.6909	57.9046	119.894
7.15	38.8388	105.264	5635.59	-561.759	335.752	891.158	52.6878	57.9004	119.849
7.155	38.8388	105.264	5640.05	-561.639	335.726	890.918	52.6847	57.8962	119.803
7.16	38.8389	105.264	5644.5	-561.519	335.7	890.677	52.6816	57.892	119.757
7.165	38.8389	105.264	5648.95	-561.399	335.674	890.437	52.6785	57.8878	119.711
7.17	38.8389	105.264	5653.4	-561.279	335.648	890.198	52.6755	57.8835	119.665
7.175	38.8389	105.264	5657.85	-561.158	335.622	889.958	52.6724	57.8793	119.619
7.18	38.8389	105.264	5662.3	-561.038	335.596	889.719	52.6694	57.8751	119.573
7.185	38.8389	105.264	5666.75	-560.918	335.57	889.48	52.6664	57.8708	119.527
7.19	38.8389	105.264	5671.2	-560.799	335.544	889.241	52.6634	57.8666	119.481
7.195	38.839	105.264	5675.64	-560.679	335.518	889.002	52.6604	57.8623	119.434
7.2	38.839	105.264	5680.09	-560.559	335.492	888.763	52.6574	57.858	119.388
7.205	38.839	105.264	5684.53	-560.44	335.466	888.524	52.6546	57.8538	119.341
7.21	38.839	105.264	5688.97	-560.32	335.44	888.286	52.6517	57.8495	119.294
7.215	38.839	105.264	5693.41	-560.201	335.415	888.048	52.6489	57.8452	119.248
7.22	38.839	105.264	5697.85	-560.081	335.389	887.81	52.6461	57.8409	119.201
7.225	38.8391	105.264	5702.29	-559.962	335.364	887.572	52.6435	57.8366	119.154
7.23	38.8391	105.264	5706.73	-559.843	335.338	887.334	52.6409	57.8323	119.106
7.235	38.8391	105.264	5711.17	-559.723	335.312	887.097	52.6383	57.828	119.059
7.24	38.8391	105.264	5715.6	-559.604	335.287	886.859	52.6358	57.8237	119.012
7.245	38.8391	105.264	5720.03	-559.485	335.262	886.622	52.6334	57.8194	118.965
7.25	38.8391	105.264	5724.47	-559.366	335.236	886.385	52.6311	57.8151	118.917
7.255	38.8391	105.264	5728.9	-559.247	335.211	886.148	52.6288	57.8108	118.869
7.26	38.8392	105.264	5733.33	-559.129	335.186	885.911	52.6266	57.8065	118.822
7.265	38.8392	105.264	5737.76	-559.01	335.16	885.675	52.6245	57.8022	118.774
7.27	38.8392	105.264	5742.18	-558.891	335.135	885.438	52.6224	57.7979	118.726
7.275	38.8392	105.264	5746.61	-558.772	335.11	885.202	52.6204	57.7936	118.678
7.28	38.8392	105.264	5751.04	-558.653	335.085	884.966	52.6185	57.7894	118.63
7.285	38.8392	105.264	5755.46	-558.535	335.059	884.73	52.6165	57.7852	118.582
7.29	38.8392	105.263	5759.88	-558.416	335.034	884.495	52.6147	57.781	118.533
7.295	38.8393	105.263	5764.31	-558.298	335.009	884.259	52.6128	57.7768	118.485
7.3	38.8393	105.263	5768.73	-558.179	334.984	884.024	52.611	57.7726	118.437
7.305	38.8393	105.263	5773.15	-558.061	334.959	883.789	52.6092	57.7685	118.388
7.31	38.8393	105.263	5777.56	-557.942	334.934	883.554	52.6074	57.7643	118.339
7.315	38.8393	105.263	5781.98	-557.824	334.909	883.32	52.6056	57.7602	118.29
7.32	38.8393	105.263	5786.4	-557.705	334.884	883.085	52.6038	57.7562	118.242
7.325	38.8394	105.263	5790.81	-557.587	334.859	882.851	52.6021	57.7522	118.193
7.33	38.8394	105.263	5795.23	-557.469	334.834	882.617	52.6003	57.7482	118.143
7.335	38.8394	105.263	5799.64	-557.35	334.809	882.383	52.5985	57.7443	118.094
7.34	38.8394	105.263	5804.05	-557.232	334.784	882.149	52.5966	57.7403	118.045
7.345	38.8394	105.263	5808.46	-557.114	334.759	881.916	52.5948	57.7365	117.995
7.35	38.8394	105.263	5812.87	-556.996	334.734	881.682	52.5929	57.7327	117.946
7.355	38.8394	105.263	5817.28	-556.878	334.709	881.449	52.591	57.7289	117.896
7.36	38.8395	105.263	5821.68	-556.76	334.684	881.216	52.5891	57.7252	117.847
7.365	38.8395	105.263	5826.09	-556.642	334.659	880.983	52.5871	57.7215	117.797
7.37	38.8395	105.263	5830.49	-556.524	334.634	880.751	52.5851	57.7179	117.747
7.375	38.8395	105.263	5834.9	-556.406	334.609	880.518	52.5831	57.7143	117.697
7.38	38.8395	105.263	5839.3	-556.288	334.584	880.286	52.5811	57.7108	117.647
7.385	38.8395	105.263	5843.7	-556.17	334.559	880.054	52.579	57.7073	117.597
7.39	38.8396	105.263	5848.1	-556.053	334.534	879.822	52.5769	57.7038	117.547
7.395	38.8396	105.263	5852.5	-555.935	334.509	879.59	52.5747	57.7003	117.496
7.4	38.8396	105.263	5856.9	-555.818	334.484	879.359	52.5726	57.6969	117.446
7.405	38.8396	105.263	5861.29	-555.7	334.459	879.128	52.5704	57.6936	117.396
7.41	38.8396	105.263	5865.69	-555.583	334.435	878.896	52.5682	57.6902	117.345
7.415	38.8396	105.263	5870.08	-555.465	334.41	878.665	52.566	57.6868	117.295
7.42	38.8396	105.263	5874.47	-555.348	334.385	878.435	52.5637	57.6835	117.244
7.425	38.8397	105.263	5878.86	-555.231	334.36	878.204	52.5615	57.6802	117.193
7.43	38.8397	105.263	5883.26	-555.114	334.335	877.973	52.5592	57.6769	117.143
7.435	38.8397	105.263	5887.64	-554.997	334.31	877.743	52.557	57.6736	117.092
7.44	38.8397	105.263	5892.03	-554.88	334.285	877.513	52.5548	57.6703	117.041
7.445	38.8397	105.263	5896.42	-554.763	334.26	877.283	52.5525	57.667	116.991
7.45	38.8397	105.262	5900.81	-554.646	334.235	877.053	52.5503	57.6636	116.94
7.455	38.8398	105.262	5905.19	-554.529	334.21	876.824	52.5481	57.6603	116.889
7.46	38.8398	105.262	5909.57	-554.413	334.185	876.594	52.5459	57.657	116.839
7.465	38.8398	105.262	5913.96	-554.296	334.161	876.365	52.5437	57.6536	116.788
7.47	38.8398	105.262	5918.34	-554.18	334.136	876.136	52.5416	57.6502	116.737
7.475	38.8398	105.262	5922.72	-554.063	334.111	875.907	52.5395	57.6469	116.686
7.48	38.8398	105.262	5927.1	-553.947	334.086	875.678	52.5373	57.6434	116.636
7.485	38.8398	105.262	5931.47	-553.831	334.061	875.449	52.5353	57.64	116.585
7.49	38.8398	105.262	5935.85	-553.714	334.036	875.221	52.5332	57.6365	116.534
7.495	38.8399	105.262	5940.23	-553.598	334.011	874.993	52.5312	57.6331	116.484
7.5	38.8399	105.262	5944.6	-553.482	333.986	874.765	52.5292	57.6296	116.433
7.505	38.8399	105.262	5948.97	-553.366	333.961	874.537	52.5272	57.626	116.382
7.51	38.8399	105.262	5953.35	-553.25	333.937	874.309	52.5253	57.6225	116.332
7.515	38.8399	105.262	5957.72	-553.134	333.912	874.081	52.5234	57.6189	116.281
7.52	38.8399	105.262	5962.09	-553.018	333.887	873.854	52.5215	57.6154	116.231
7.525	38.84	105.262	5966.46	-552.902	333.862	873.627	52.5196	57.6118	116.18
7.53	38.84	105.262	5970.82	-552.786	333.837	873.4	52.5178	57.6082	116.13
7.535	38.84	105.262	5975.19	-552.671	333.812	873.173	52.516	57.6046	116.079
7.54	38.84	105.262	5979.56	-552.555	333.787	872.946	52.5142	57.601	116.029
7.545	38.84	105.262	5983.92	-552.439	333.763	872.72	52.5124	57.5973	115.978
7.55	38.84	105.262	5988.28	-552.324	333.738	872.494	52.5106	57.5937	115.928
7.555	38.84	105.262	5992.64	-552.208	333.713	872.267	52.5088	57.5901	115.877
7.56	38.8401	105.262	5997	-552.093	333.688	872.041	52.5071	57.5864	115.827
7.565	38.8401	105.262	6001.36	-551.977	333.663	871.816	52.5053	57.5828	115.777
7.57	38.8401	105.262	6005.72	-551.862	333.638	871.59	52.5035	57.5792	115.726
7.575	38.8401	105.262	6010.08	-551.746	333.613	871.365	52.5018	57.5756	115.676
7.58	38.8401	105.262	6014.44	-551.631	333.589	871.139	52.5	57.572	115.626
7.585	38.8401	105.262	6018.79	-551.516	333.564	870.914	52.4982	57.5684	115.575
7.59	38.8402	105.262	6023.15	-551.401	333.539	870.69	52.4965	57.5648	115.525
7.595	38.8402	105.262	6027.5	-551.286	333.514	870.465	52.4947	57.5613	115.475
7.6	38.8402	105.262	6031.85	-551.17	333.489	870.24	52.4928	57.5577	115.425
7.605	38.8402	105.261	6036.2	-551.055	333.464	870.016	52.491	57.5542	115.374
7.61	38.8402	105.261	6040.55	-550.94	333.44	869.792	52.4892	57.5507	115.324
7.615	38.8402	105.261	6044.9	-550.826	333.415	869.568	52.4873	57.5472	115.274
7.62	38.8402	105.261	6049.25	-550.711	333.39	869.344	52.4855	57.5437	115.224
7.625	38.8403	105.261	6053.59	-550.596	333.365	869.12	52.4836	57.5403	115.173
7.63	38.8403	105.261	6057.94	-550.481	333.34	868.897	52.4817	57.5368	115.123
7.635	38.8403	105.261	6062.28	-550.366	333.316	868.674	52.4798	57.5334	115.073
7.64	38.8403	105.261	6066.62	-550.252	333.291	868.451	52.4778	57.53	115.023
7.645	38.8403	105.261	6070.97	-550.137	333.266	868.228	52.4759	57.5266	114.972
7.65	38.8403	105.261	6075.31	-550.023	333.241	868.005	52.4739	57.5232	114.922
7.655	38.8404	105.261	6079.65	-549.908	333.216	867.782	52.4719	57.5199	114.872
7.66	38.8404	105.261	6083.98	-549.794	333.191	867.56	52.4699	57.5165	114.822
7.665	38.8404	105.261	6088.32	-549.68	333.167	867.337	52.4679	57.5132	114.771
7.67	38.8404	105.261	6092.66	-549.565	333.142	867.115	52.4659	57.5098	114.721
7.675	38.8404	105.261	6096.99	-549.451	333.117	866.893	52.4639	57.5065	114.671
7.68	38.8404	105.261	6101.33	-549.337	333.092	866.672	52.4619	57.5032	114.62
7.685	38.8404	105.261	6105.66	-549.223	333.067	866.45	52.4599	57.4999	114.57
7.69	38.8404	105.261	6109.99	-549.109	333.043	866.228	52.4578	57.4965	114.52
7.695	38.8405	105.261	6114.32	-548.995	333.018	866.007	52.4558	57.4932	114.47
7.7	38.8405	105.261	6118.65	-548.881	332.993	865.786	52.4538	57.4899	114.419
7.705	38.8405	105.261	6122.98	-548.767	332.968	865.565	52.4518	57.4866	114.369
7.71	38.8405	105.261	6127.31	-548.654	332.943	865.344	52.4498	57.4832	114.319
7.715	38.8405	105.261	6131.63	-548.54	332.919	865.124	52.4477	57.4799	114.269
7.72	38.8405	105.261	6135.96	-548.426	332.894	864.903	52.4457	57.4766	114.219
7.725	38.8406	105.261	6140.28	-548.313	332.869	864.683	52.4438	57.4732	114.169
7.73	38.8406	105.261	6144.6	-548.199	332.844	864.463	52.4418	57.4698	114.119
7.735	38.8406	105.261	6148.93	-548.086	332.82	864.243	52.4398	57.4665	114.069
7.74	38.8406	105.261	6153.25	-547.973	332.795	864.023	52.4379	57.4631	114.019
7.745	38.8406	105.261	6157.57	-547.859	332.77	863.803	52.436	57.4597	113.969
7.75	38.8406	105.261	6161.89	-547.746	332.745	863.584	52.434	57.4563	113.919
7.755	38.8406	105.261	6166.2	-547.633	332.72	863.364	52.4321	57.4529	113.869
7.76	38.8407	105.261	6170.52	-547.52	332.696	863.145	52.4303	57.4494	113.819
7.765	38.8407	105.26	6174.83	-547.407	332.671	862.926	52.4284	57.446	113.769
7.77	38.8407	105.26	6179.15	-547.294	332.646	862.707	52.4265	57.4426	113.72
7.775	38.8407	105.26	6183.46	-547.181	332.621	862.489	52.4247	57.4391	113.67
7.78	38.8407	105.26	6187.77	-547.068	332.597	862.27	52.4228	57.4357	113.62
7.785	38.8407	105.26	6192.08	-546.955	332.572	862.052	52.421	57.4322	113.571
7.79	38.8407	105.26	6196.39	-546.842	332.547	861.834	52.4192	57.4288	113.521
7.795	38.8408	105.26	6200.7	-546.73	332.522	861.616	52.4174	57.4253	113.472
7.8	38.8408	105.26	6205.01	-546.617	332.498	861.398	52.4156	57.4218	113.423
7.805	38.8408	105.26	6209.32	-546.504	332.473	861.18	52.4138	57.4183	113.373
7.81	38.8408	105.26	6213.62	-546.392	332.448	860.963	52.4121	57.4149	113.324
7.815	38.8408	105.26	6217.93	-546.279	332.423	860.745	52.4103	57.4114	113.275
7.82	38.8408	105.26	6222.23	-546.167	332.399	860.528	52.4085	57.4079	113.226
7.825	38.8409	105.26	6226.53	-546.055	332.374	860.311	52.4068	57.4044	113.177
7.83	38.8409	105.26	6230.83	-545.942	332.349	860.094	52.405	57.401	113.128
7.835	38.8409	105.26	6235.13	-545.83	332.324	859.878	52.4032	57.3975	113.079
7.84	38.8409	105.26	6239.43	-545.718	332.3	859.661	52.4014	57.3941	113.03
7.845	38.8409	105.26	6243.73	-545.606	332.275	859.445	52.3997	57.3906	112.981
7.85	38.8409	105.26	6248.03	-545.493	332.25	859.229	52.3979	57.3872	112.932
7.855	38.8409	105.26	6252.32	-545.381	332.226	859.013	52.3961	57.3837	112.883
7.86	38.841	105.26	6256.62	-545.269	332.201	858.797	52.3943	57.3803	112.835
7.865	38.841	105.26	6260.91	-545.157	332.176	858.581	52.3925	57.3769	112.786
7.87	38.841	105.26	6265.2	-545.046	332.151	858.366	52.3907	57.3735	112.737
7.875	38.841	105.26	6269.49	-544.934	332.127	858.15	52.3889	57.3701	112.689
7.88	38.841	105.26	6273.78	-544.822	332.102	857.935	52.387	57.3667	112.64
7.885	38.841	105.26	6278.07	-544.71	332.077	857.72	52.3852	57.3633	112.592
7.89	38.8411	105.26	6282.36	-544.598	332.052	857.505	52.3832	57.36	112.544
7.895	38.8411	105.26	6286.65	-544.487	332.027	857.291	52.3813	57.3567	112.496
7.9	38.8411	105.26	6290.93	-544.375	332.003	857.076	52.3792	57.3533	112.447
7.905	38.8411	105.26	6295.22	-544.263	331.978	856.862	52.3772	57.35	112.399
7.91	38.8411	105.26	6299.5	-544.152	331.953	856.648	52.375	57.3467	112.351
7.915	38.8411	105.26	6303.78	-544.04	331.928	856.434	52.3728	57.3435	112.303
7.92	38.8411	105.26	6308.07	-543.929	331.903	856.221	52.3704	57.3402	112.255
7.925	38.8412	105.259	6312.35	-543.817	331.878	856.007	52.3681	57.337	112.207
7.93	38.8412	105.259	6316.63	-543.706	331.853	855.794	52.3656	57.3337	112.159
7.935	38.8412	105.259	6320.9	-543.594	331.827	855.581	52.363	57.3305	112.112
7.94	38.8412	105.259	6325.18	-543.483	331.802	855.368	52.3604	57.3273	112.064
7.945	38.8412	105.259	6329.46	-543.372	331.777	855.155	52.3577	57.3241	112.016
7.95	38.8412	105.259	6333.73	-543.261	331.752	854.942	52.3549	57.321	111.969
7.955	38.8413	105.259	6338.01	-543.15	331.727	854.73	52.352	57.3178	111.921
7.96	38.8413	105.259	6342.28	-543.039	331.702	854.517	52.3491	57.3146	111.874
7.965	38.8413	105.259	6346.55	-542.928	331.677	854.305	52.3461	57.3115	111.826
7.97	38.8413	105.259	6350.82	-542.817	331.651	854.093	52.343	57.3083	111.779
7.975	38.8413	105.259	6355.09	-542.706	331.626	853.881	52.34	57.3051	111.732
7.98	38.8413	105.259	6359.36	-542.595	331.601	853.669	52.3368	57.302	111.685
7.985	38.8413	105.259	6363.63	-542.485	331.576	853.458	52.3337	57.2988	111.638
7.99	38.8413	105.259	6367.9	-542.374	331.551	853.246	52.3305	57.2956	111.591
7.995	38.8414	105.259	6372.16	-542.264	331.525	853.035	52.3273	57.2924	111.544
8	38.8414	105.259	6376.43	-542.153	331.5	852.823	52.3241	57.2891	111.498
8.005	38.8414	105.259	6380.69	-542.043	331.475	852.612	52.3209	57.2859	111.451
8.01	38.8414	105.259	6384.95	-541.933	331.45	852.401	52.3177	57.2826	111.405
8.015	38.8414	105.259	6389.22	-541.823	331.425	852.191	52.3146	57.2793	111.358
8.02	38.8414	105.259	6393.48	-541.713	331.399	851.98	52.3114	57.2759	111.312
8.025	38.8415	105.259	6397.73	-541.603	331.374	851.769	52.3083	57.2725	111.266
8.03	38.8415	105.259	6401.99	-541.493	331.349	851.559	52.3053	57.2691	111.22
8.035	38.8415	105.259	6406.25	-541.383	331.324	851.349	52.3022	57.2657	111.174
8.04	38.8415	105.259	6410.51	-541.273	331.298	851.139	52.2992	57.2622	111.128
8.045	38.8415	105.259	6414.76	-541.164	331.273	850.929	52.2963	57.2586	111.083
8.05	38.8415	105.259	6419.02	-541.054	331.248	850.719	52.2934	57.2551	111.037
8.055	38.8415	105.259	6423.27	-540.945	331.223	850.509	52.2905	57.2515	110.992
8.06	38.8416	105.259	6427.52	-540.835	331.198	850.3	52.2877	57.2478	110.947
8.065	38.8416	105.259	6431.77	-540.726	331.173	850.09	52.285	57.2441	110.901
8.07	38.8416	105.259	6436.02	-540.616	331.147	849.881	52.2823	57.2404	110.856
8.075	38.8416	105.259	6440.27	-540.507	331.122	849.672	52.2796	57.2367	110.812
8.08	38.8416	105.259	6444.52	-540.398	331.097	849.463	52.2771	57.2329	110.767
8.085	38.8416	105.258	6448.77	-540.289	331.072	849.254	52.2745	57.2291	110.722
8.09	38.8417	105.258	6453.01	-540.18	331.047	849.046	52.272	57.2252	110.678
8.095	38.8417	105.258	6457.26	-540.07	331.021	848.837	52.2695	57.2214	110.633
8.1	38.8417	105.258	6461.5	-539.961	330.996	848.629	52.2671	57.2175	110.589
8.105	38.8417	105.258	6465.74	-539.852	330.971	848.421	52.2647	57.2136	110.545
8.11	38.8417	105.258	6469.98	-539.743	330.946	848.213	52.2623	57.2097	110.501
8.115	38.8417	105.258	6474.22	-539.634	330.921	848.005	52.2599	57.2058	110.457
8.12	38.8417	105.258	6478.46	-539.525	330.896	847.797	52.2576	57.2019	110.413
8.125	38.8417	105.258	6482.7	-539.417	330.871	847.59	52.2552	57.198	110.369
8.13	38.8418	105.258	6486.94	-539.308	330.845	847.382	52.2529	57.1941	110.326
8.135	38.8418	105.258	6491.18	-539.199	330.82	847.175	52.2505	57.1902	110.282
8.14	38.8418	105.258	6495.41	-539.09	330.795	846.968	52.2482	57.1864	110.238
8.145	38.8418	105.258	6499.65	-538.982	330.77	846.761	52.2458	57.1825	110.195
8.15	38.8418	105.258	6503.88	-538.873	330.745	846.554	52.2434	57.1786	110.152
8.155	38.8418	105.258	6508.11	-538.764	330.72	846.348	52.241	57.1748	110.108
8.16	38.8419	105.258	6512.34	-538.656	330.695	846.141	52.2386	57.171	110.065
8.165	38.8419	105.258	6516.57	-538.547	330.669	845.935	52.2362	57.1672	110.022
8.17	38.8419	105.258	6520.8	-538.439	330.644	845.729	52.2337	57.1635	109.979
8.175	38.8419	105.258	6525.03	-538.33	330.619	845.523	52.2311	57.1598	109.936
8.18	38.8419	105.258	6529.26	-538.222	330.594	845.317	52.2286	57.1561	109.893
8.185	38.8419	105.258	6533.48	-538.113	330.569	845.112	52.226	57.1524	109.85
8.19	38.8419	105.258	6537.71	-538.005	330.544	844.906	52.2234	57.1487	109.807
8.195	38.842	105.258	6541.93	-537.897	330.519	844.701	52.2207	57.1451	109.765
8.2	38.842	105.258	6546.16	-537.789	330.494	844.496	52.218	57.1415	109.722
8.205	38.842	105.258	6550.38	-537.68	330.468	844.291	52.2153	57.1379	109.68
8.21	38.842	105.258	6554.6	-537.572	330.443	844.086	52.2125	57.1343	109.637
8.215	38.842	105.258	6558.82	-537.464	330.418	843.881	52.2097	57.1308	109.595
8.22	38.842	105.258	6563.04	-537.356	330.393	843.676	52.2069	57.1273	109.552
8.225	38.8421	105.258	6567.25	-537.248	330.368	843.472	52.204	57.1238	109.51
8.23	38.8421	105.258	6571.47	-537.141	330.343	843.267	52.2011	57.1203	109.468
8.235	38.8421	105.258	6575.69	-537.033	330.318	843.063	52.1982	57.1168	109.426
8.24	38.8421	105.258	6579.9	-536.925	330.293	842.859	52.1953	57.1133	109.384
8.245	38.8421	105.257	6584.12	-536.818	330.268	842.655	52.1924	57.1099	109.342
8.25	38.8421	105.257	6588.33	-536.71	330.243	842.451	52.1894	57.1064	109.3
8.255	38.8421	105.257	6592.54	-536.602	330.218	842.248	52.1865	57.1029	109.258
8.26	38.8421	105.257	6596.75	-536.495	330.193	842.044	52.1835	57.0995	109.216
8.265	38.8422	105.257	6600.96	-536.388	330.167	841.841	52.1806	57.096	109.175
8.27	38.8422	105.257	6605.17	-536.28	330.142	841.637	52.1776	57.0925	109.133
8.275	38.8422	105.257	6609.38	-536.173	330.117	841.434	52.1747	57.0891	109.092
8.28	38.8422	105.257	6613.58	-536.066	330.092	841.231	52.1718	57.0856	109.051
8.285	38.8422	105.257	6617.79	-535.959	330.067	841.028	52.1688	57.0821	109.009
8.29	38.8422	105.257	6621.99	-535.852	330.042	840.826	52.1659	57.0785	108.968
8.295	38.8423	105.257	6626.2	-535.745	330.017	840.623	52.1631	57.075	108.927
8.3	38.8423	105.257	6630.4	-535.638	329.992	840.421	52.1602	57.0715	108.886
8.305	38.8423	105.257	6634.6	-535.531	329.967	840.218	52.1574	57.0679	108.846
8.31	38.8423	105.257	6638.8	-535.424	329.942	840.016	52.1546	57.0643	108.805
8.315	38.8423	105.257	6643	-535.318	329.917	839.814	52.1518	57.0607	108.764
8.32	38.8423	105.257	6647.2	-535.211	329.892	839.612	52.149	57.0572	108.724
8.325	38.8424	105.257	6651.4	-535.105	329.867	839.41	52.1463	57.0535	108.684
8.33	38.8424	105.257	6655.6	-534.998	329.842	839.209	52.1436	57.0499	108.644
8.335	38.8424	105.257	6659.79	-534.892	329.817	839.007	52.1409	57.0463	108.603
8.34	38.8424	105.257	6663.99	-534.785	329.792	838.806	52.1383	57.0426	108.563
8.345	38.8424	105.257	6668.18	-534.679	329.767	838.605	52.1356	57.0389	108.524
8.35	38.8424	105.257	6672.37	-534.572	329.742	838.403	52.133	57.0352	108.484
8.355	38.8424	105.257	6676.56	-534.466	329.718	838.203	52.1305	57.0316	108.444
8.36	38.8424	105.257	6680.75	-534.36	329.693	838.002	52.1279	57.0279	108.405
8.365	38.8425	105.257	6684.94	-534.254	329.668	837.801	52.1253	57.0242	108.366
8.37	38.8425	105.257	6689.13	-534.148	329.643	837.601	52.1228	57.0204	108.326
8.375	38.8425	105.257	6693.32	-534.042	329.618	837.4	52.1203	57.0168	108.287
8.38	38.8425	105.257	6697.51	-533.936	329.593	837.2	52.1178	57.013	108.248
8.385	38.8425	105.257	6701.69	-533.83	329.568	837	52.1153	57.0093	108.21
8.39	38.8425	105.257	6705.88	-533.724	329.543	836.8	52.1128	57.0056	108.171
8.395	38.8426	105.257	6710.06	-533.618	329.518	836.6	52.1103	57.0019	108.132
8.4	38.8426	105.257	6714.24	-533.512	329.493	836.401	52.1078	56.9982	108.094
8.405	38.8426	105.257	6718.42	-533.406	329.468	836.201	52.1052	56.9946	108.056
8.41	38.8426	105.256	6722.6	-533.301	329.443	836.002	52.1027	56.9909	108.017
8.415	38.8426	105.256	6726.78	-533.195	329.419	835.802	52.1002	56.9872	107.979
8.42	38.8426	105.256	6730.96	-533.089	329.394	835.603	52.0977	56.9836	107.941
8.425	38.8426	105.256	6735.14	-532.984	329.369	835.404	52.0951	56.9799	107.904
8.43	38.8427	105.256	6739.32	-532.878	329.344	835.206	52.0926	56.9763	107.866
8.435	38.8427	105.256	6743.49	-532.773	329.319	835.007	52.09	56.9727	107.829
8.44	38.8427	105.256	6747.67	-532.667	329.294	834.808	52.0874	56.9691	107.791
8.445	38.8427	105.256	6751.84	-532.562	329.269	834.61	52.0848	56.9655	107.754
8.45	38.8427	105.256	6756.01	-532.457	329.244	834.412	52.0821	56.9619	107.717
8.455	38.8427	105.256	6760.18	-532.351	329.22	834.214	52.0795	56.9584	107.68
8.46	38.8428	105.256	6764.35	-532.246	329.195	834.016	52.0768	56.9548	107.643
8.465	38.8428	105.256	6768.52	-532.141	329.17	833.818	52.0741	56.9513	107.606
8.47	38.8428	105.256	6772.69	-532.036	329.145	833.62	52.0714	56.9477	107.57
8.475	38.8428	105.256	6776.86	-531.931	329.12	833.423	52.0687	56.9442	107.533
8.48	38.8428	105.256	6781.03	-531.826	329.095	833.225	52.0659	56.9407	107.497
8.485	38.8428	105.256	6785.19	-531.721	329.071	833.028	52.0632	56.9372	107.461
8.49	38.8428	105.256	6789.36	-531.616	329.046	832.831	52.0604	56.9338	107.424
8.495	38.8428	105.256	6793.52	-531.511	329.021	832.634	52.0576	56.9303	107.388
8.5	38.8429	105.256	6797.68	-531.406	328.996	832.437	52.0548	56.9268	107.353
8.505	38.8429	105.256	6801.84	-531.302	328.971	832.24	52.052	56.9233	107.317
8.51	38.8429	105.256	6806.01	-531.197	328.947	832.043	52.0492	56.9199	107.281
8.515	38.8429	105.256	6810.16	-531.093	328.922	831.847	52.0463	56.9164	107.246
8.52	38.8429	105.256	6814.32	-530.988	328.897	831.65	52.0435	56.9129	107.211
8.525	38.8429	105.256	6818.48	-530.884	328.872	831.454	52.0407	56.9095	107.176
8.53	38.843	105.256	6822.64	-530.779	328.847	831.258	52.0378	56.906	107.141
8.535	38.843	105.256	6826.79	-530.675	328.823	831.062	52.035	56.9025	107.106
8.54	38.843	105.256	6830.95	-530.571	328.798	830.866	52.0322	56.8991	107.071
8.545	38.843	105.256	6835.1	-530.467	328.773	830.67	52.0294	56.8956	107.037
8.55	38.843	105.256	6839.26	-530.363	328.748	830.475	52.0265	56.8921	107.002
8.555	38.843	105.256	6843.41	-530.258	328.724	830.279	52.0237	56.8886	106.968
8.56	38.843	105.256	6847.56	-530.154	328.699	830.084	52.0209	56.8852	106.934
8.565	38.8431	105.256	6851.71	-530.051	328.674	829.888	52.0181	56.8817	106.9
8.57	38.8431	105.255	6855.86	-529.947	328.65	829.693	52.0154	56.8782	106.866
8.575	38.8431	105.255	6860.01	-529.843	328.625	829.498	52.0126	56.8747	106.832
8.58	38.8431	105.255	6864.15	-529.739	328.6	829.303	52.0098	56.8712	106.798
8.585	38.8431	105.255	6868.3	-529.635	328.575	829.109	52.0071	56.8676	106.765
8.59	38.8431	105.255	6872.44	-529.532	328.551	828.914	52.0044	56.8641	106.732
8.595	38.8432	105.255	6876.59	-529.428	328.526	828.72	52.0017	56.8606	106.698
8.6	38.8432	105.255	6880.73	-529.325	328.501	828.525	51.999	56.8571	106.665
8.605	38.8432	105.255	6884.87	-529.221	328.477	828.331	51.9963	56.8535	106.632
8.61	38.8432	105.255	6889.01	-529.118	328.452	828.137	51.9936	56.85	106.6
8.615	38.8432	105.255	6893.15	-529.015	328.428	827.943	51.9909	56.8464	106.567
8.62	38.8432	105.255	6897.29	-528.911	328.403	827.749	51.9883	56.8429	106.534
8.625	38.8432	105.255	6901.43	-528.808	328.378	827.555	51.9856	56.8394	106.502
8.63	38.8432	105.255	6905.57	-528.705	328.354	827.362	51.983	56.8358	106.469
8.635	38.8433	105.255	6909.7	-528.602	328.329	827.168	51.9804	56.8323	106.437
8.64	38.8433	105.255	6913.84	-528.499	328.304	826.975	51.9778	56.8287	106.405
8.645	38.8433	105.255	6917.97	-528.396	328.28	826.782	51.9751	56.8251	106.373
8.65	38.8433	105.255	6922.11	-528.293	328.255	826.589	51.9725	56.8216	106.341
8.655	38.8433	105.255	6926.24	-528.19	328.231	826.396	51.9699	56.818	106.309
8.66	38.8433	105.255	6930.37	-528.087	328.206	826.203	51.9673	56.8145	106.278
8.665	38.8434	105.255	6934.5	-527.984	328.181	826.01	51.9647	56.811	106.246
8.67	38.8434	105.255	6938.63	-527.881	328.157	825.818	51.9621	56.8074	106.215
8.675	38.8434	105.255	6942.76	-527.779	328.132	825.625	51.9595	56.8039	106.183
8.68	38.8434	105.255	6946.89	-527.676	328.108	825.433	51.9569	56.8004	106.152
8.685	38.8434	105.255	6951.02	-527.574	328.083	825.241	51.9542	56.7968	106.121
8.69	38.8434	105.255	6955.14	-527.471	328.059	825.049	51.9516	56.7933	106.09
8.695	38.8434	105.255	6959.27	-527.369	328.034	824.857	51.949	56.7898	106.059
8.7	38.8435	105.255	6963.39	-527.266	328.01	824.665	51.9463	56.7863	106.028
8.705	38.8435	105.255	6967.51	-527.164	327.985	824.474	51.9436	56.7828	105.997
8.71	38.8435	105.255	6971.63	-527.061	327.96	824.282	51.941	56.7793	105.967
8.715	38.8435	105.255	6975.76	-526.959	327.936	824.091	51.9383	56.7758	105.936
8.72	38.8435	105.255	6979.88	-526.857	327.911	823.899	51.9356	56.7723	105.906
8.725	38.8435	105.255	6983.99	-526.755	327.887	823.708	51.9329	56.7689	105.875
8.73	38.8436	105.255	6988.11	-526.653	327.862	823.517	51.9302	56.7654	105.845
8.735	38.8436	105.254	6992.23	-526.551	327.838	823.326	51.9275	56.7619	105.815
8.74	38.8436	105.254	6996.35	-526.449	327.813	823.136	51.9248	56.7585	105.785
8.745	38.8436	105.254	7000.46	-526.347	327.789	822.945	51.922	56.755	105.755
8.75	38.8436	105.254	7004.57	-526.245	327.765	822.755	51.9193	56.7516	105.725
8.755	38.8436	105.254	7008.69	-526.143	327.74	822.564	51.9166	56.7482	105.695
8.76	38.8436	105.254	7012.8	-526.041	327.716	822.374	51.9138	56.7447	105.665
8.765	38.8436	105.254	7016.91	-525.94	327.691	822.184	51.911	56.7413	105.635
8.77	38.8437	105.254	7021.02	-525.838	327.667	821.994	51.9083	56.7379	105.606
8.775	38.8437	105.254	7025.13	-525.737	327.642	821.804	51.9055	56.7344	105.576
8.78	38.8437	105.254	7029.24	-525.635	327.618	821.614	51.9027	56.731	105.547
8.785	38.8437	105.254	7033.35	-525.534	327.593	821.424	51.8999	56.7276	105.518
8.79	38.8437	105.254	7037.45	-525.432	327.569	821.235	51.8972	56.7242	105.488
8.795	38.8437	105.254	7041.56	-525.331	327.545	821.045	51.8944	56.7208	105.459
8.8	38.8438	105.254	7045.67	-525.23	327.52	820.856	51.8916	56.7173	105.43
8.805	38.8438	105.254	7049.77	-525.129	327.496	820.667	51.8888	56.7139	105.401
8.81	38.8438	105.254	7053.87	-525.027	327.471	820.478	51.886	56.7105	105.372
8.815	38.8438	105.254	7057.97	-524.926	327.447	820.289	51.8833	56.7071	105.343
8.82	38.8438	105.254	7062.07	-524.825	327.423	820.1	51.8805	56.7036	105.315
8.825	38.8438	105.254	7066.17	-524.724	327.398	819.911	51.8777	56.7002	105.286
8.83	38.8438	105.254	7070.27	-524.624	327.374	819.723	51.875	56.6968	105.258
8.835	38.8439	105.254	7074.37	-524.523	327.35	819.534	51.8723	56.6933	105.229
8.84	38.8439	105.254	7078.47	-524.422	327.326	819.346	51.8696	56.6899	105.201
8.845	38.8439	105.254	7082.57	-524.322	327.302	819.157	51.867	56.6865	105.172
8.85	38.8439	105.254	7086.66	-524.221	327.278	818.969	51.8645	56.683	105.144
8.855	38.8439	105.254	7090.76	-524.121	327.254	818.781	51.8621	56.6795	105.116
8.86	38.8439	105.254	7094.85	-524.021	327.23	818.592	51.8599	56.6761	105.088
8.865	38.8439	105.254	7098.94	-523.92	327.206	818.404	51.8578	56.6726	105.06
8.87	38.844	105.254	7103.03	-523.82	327.182	818.216	51.8558	56.6692	105.032
8.875	38.844	105.254	7107.12	-523.72	327.159	818.028	51.854	56.6657	105.004
8.88	38.844	105.254	7111.21	-523.62	327.135	817.84	51.8523	56.6622	104.977
8.885	38.844	105.254	7115.3	-523.521	327.111	817.652	51.8508	56.6588	104.949
8.89	38.844	105.254	7119.39	-523.421	327.088	817.465	51.8495	56.6553	104.921
8.895	38.844	105.254	7123.48	-523.321	327.064	817.277	51.8484	56.6519	104.894
8.9	38.8441	105.253	7127.56	-523.221	327.041	817.09	51.8474	56.6484	104.866
8.905	38.8441	105.253	7131.65	-523.122	327.018	816.902	51.8465	56.645	104.839
8.91	38.8441	105.253	7135.73	-523.022	326.994	816.715	51.8459	56.6416	104.812
8.915	38.8441	105.253	7139.81	-522.923	326.971	816.528	51.8453	56.6381	104.784
8.92	38.8441	105.253	7143.9	-522.823	326.947	816.341	51.8449	56.6347	104.757
8.925	38.8441	105.253	7147.98	-522.724	326.924	816.154	51.8446	56.6312	104.73
8.93	38.8441	105.253	7152.06	-522.624	326.901	815.968	51.8444	56.6278	104.703
8.935	38.8441	105.253	7156.14	-522.525	326.877	815.781	51.8443	56.6243	104.676
8.94	38.8442	105.253	7160.22	-522.425	326.854	815.595	51.8443	56.6209	104.649
8.945	38.8442	105.253	7164.29	-522.326	326.831	815.409	51.8443	56.6174	104.622
8.95	38.8442	105.253	7168.37	-522.227	326.807	815.222	51.8444	56.614	104.595
8.955	38.8442	105.253	7172.45	-522.127	326.784	815.037	51.8445	56.6106	104.569
8.96	38.8442	105.253	7176.52	-522.028	326.761	814.851	51.8446	56.6071	104.542
8.965	38.8442	105.253	7180.59	-521.928	326.738	814.665	51.8447	56.6037	104.515
8.97	38.8443	105.253	7184.67	-521.829	326.714	814.48	51.8448	56.6003	104.489
8.975	38.8443	105.253	7188.74	-521.73	326.691	814.294	51.8449	56.5969	104.462
8.98	38.8443	105.253	7192.81	-521.631	326.668	814.109	51.8449	56.5936	104.435
8.985	38.8443	105.253	7196.88	-521.531	326.645	813.924	51.8448	56.5903	104.409
8.99	38.8443	105.253	7200.95	-521.432	326.621	813.739	51.8447	56.587	104.382
8.995	38.8443	105.253	7205.02	-521.333	326.598	813.555	51.8445	56.5837	104.356
9	38.8443	105.253	7209.08	-521.234	326.575	813.37	51.8442	56.5805	104.329
9.005	38.8444	105.253	7213.15	-521.135	326.552	813.186	51.8438	56.5774	104.303
9.01	38.8444	105.253	7217.22	-521.035	326.529	813.001	51.8433	56.5743	104.276
9.015	38.8444	105.253	7221.28	-520.936	326.505	812.817	51.8427	56.5713	104.25
9.02	38.8444	105.253	7225.34	-520.837	326.482	812.633	51.842	56.5683	104.223
9.025	38.8444	105.253	7229.41	-520.738	326.459	812.449	51.8412	56.5654	104.196
9.03	38.8444	105.253	7233.47	-520.639	326.436	812.265	51.8403	56.5626	104.17
9.035	38.8444	105.253	7237.53	-520.541	326.413	812.082	51.8392	56.5598	104.143
9.04	38.8445	105.253	7241.59	-520.442	326.39	811.898	51.8381	56.5571	104.117
9.045	38.8445	105.253	7245.65	-520.343	326.366	811.715	51.8369	56.5544	104.09
9.05	38.8445	105.253	7249.71	-520.244	326.343	811.531	51.8356	56.5518	104.063
9.055	38.8445	105.253	7253.76	-520.146	326.32	811.348	51.8342	56.5492	104.037
9.06	38.8445	105.253	7257.82	-520.047	326.297	811.165	51.8327	56.5467	104.01
9.065	38.8445	105.252	7261.88	-519.949	326.274	810.982	51.8311	56.5442	103.983
9.07	38.8445	105.252	7265.93	-519.851	326.251	810.799	51.8295	56.5417	103.957
9.075	38.8446	105.252	7269.98	-519.752	326.228	810.616	51.8278	56.5393	103.93
9.08	38.8446	105.252	7274.04	-519.654	326.205	810.433	51.8261	56.5368	103.904
9.085	38.8446	105.252	7278.09	-519.556	326.182	810.251	51.8243	56.5344	103.877
9.09	38.8446	105.252	7282.14	-519.458	326.159	810.068	51.8224	56.532	103.85
9.095	38.8446	105.252	7286.19	-519.36	326.136	809.886	51.8205	56.5296	103.824
9.1	38.8446	105.252	7290.24	-519.262	326.113	809.704	51.8186	56.5272	103.797
9.105	38.8447	105.252	7294.29	-519.164	326.09	809.521	51.8166	56.5248	103.771
9.11	38.8447	105.252	7298.33	-519.066	326.067	809.339	51.8146	56.5224	103.745
9.115	38.8447	105.252	7302.38	-518.969	326.043	809.158	51.8125	56.5199	103.718
9.12	38.8447	105.252	7306.42	-518.871	326.02	808.976	51.8104	56.5175	103.692
9.125	38.8447	105.252	7310.47	-518.774	325.997	808.794	51.8083	56.515	103.666
9.13	38.8447	105.252	7314.51	-518.676	325.974	808.612	51.8061	56.5125	103.64
9.135	38.8447	105.252	7318.56	-518.579	325.951	808.431	51.804	56.51	103.614
9.14	38.8447	105.252	7322.6	-518.482	325.928	808.25	51.8018	56.5074	103.588
9.145	38.8448	105.252	7326.64	-518.384	325.905	808.068	51.7996	56.5048	103.562
9.15	38.8448	105.252	7330.68	-518.287	325.882	807.887	51.7974	56.5022	103.536
9.155	38.8448	105.252	7334.72	-518.19	325.859	807.706	51.7952	56.4995	103.51
9.16	38.8448	105.252	7338.75	-518.093	325.835	807.525	51.793	56.4969	103.485
9.165	38.8448	105.252	7342.79	-517.996	325.812	807.344	51.7909	56.4941	103.459
9.17	38.8448	105.252	7346.83	-517.9	325.789	807.164	51.7887	56.4914	103.434
9.175	38.8449	105.252	7350.86	-517.803	325.766	806.983	51.7866	56.4886	103.408
9.18	38.8449	105.252	7354.9	-517.706	325.743	806.802	51.7845	56.4858	103.383
9.185	38.8449	105.252	7358.93	-517.61	325.72	806.622	51.7824	56.483	103.357
9.19	38.8449	105.252	7362.96	-517.513	325.697	806.442	51.7804	56.4801	103.332
9.195	38.8449	105.252	7367	-517.417	325.674	806.261	51.7784	56.4772	103.307
9.2	38.8449	105.252	7371.03	-517.32	325.651	806.081	51.7764	56.4742	103.282
9.205	38.8449	105.252	7375.06	-517.224	325.628	805.901	51.7745	56.4713	103.257
9.21	38.845	105.252	7379.09	-517.128	325.605	805.721	51.7726	56.4683	103.232
9.215	38.845	105.252	7383.11	-517.032	325.582	805.542	51.7708	56.4653	103.207
9.22	38.845	105.252	7387.14	-516.935	325.559	805.362	51.7689	56.4623	103.182
9.225	38.845	105.252	7391.17	-516.839	325.536	805.182	51.7672	56.4593	103.158
9.23	38.845	105.252	7395.19	-516.743	325.513	805.003	51.7654	56.4562	103.133
9.235	38.845	105.251	7399.22	-516.647	325.49	804.824	51.7637	56.4532	103.108
9.24	38.8451	105.251	7403.24	-516.551	325.467	804.644	51.7621	56.4501	103.084
9.245	38.8451	105.251	7407.26	-516.456	325.444	804.465	51.7604	56.447	103.059
9.25	38.8451	105.251	7411.29	-516.36	325.421	804.286	51.7588	56.4439	103.035
9.255	38.8451	105.251	7415.31	-516.264	325.398	804.108	51.7572	56.4408	103.011
9.26	38.8451	105.251	7419.33	-516.168	325.375	803.929	51.7556	56.4377	102.986
9.265	38.8451	105.251	7423.35	-516.073	325.352	803.75	51.754	56.4346	102.962
9.27	38.8451	105.251	7427.36	-515.977	325.33	803.572	51.7525	56.4314	102.938
9.275	38.8451	105.251	7431.38	-515.881	325.307	803.393	51.7509	56.4283	102.914
9.28	38.8452	105.251	7435.4	-515.786	325.284	803.215	51.7494	56.4252	102.89
9.285	38.8452	105.251	7439.41	-515.69	325.261	803.037	51.7478	56.4221	102.865
9.29	38.8452	105.251	7443.43	-515.595	325.238	802.859	51.7463	56.419	102.841
9.295	38.8452	105.251	7447.44	-515.5	325.215	802.681	51.7447	56.4159	102.817
9.3	38.8452	105.251	7451.46	-515.404	325.192	802.503	51.7431	56.4128	102.793
9.305	38.8452	105.251	7455.47	-515.309	325.169	802.325	51.7416	56.4098	102.769
9.31	38.8453	105.251	7459.48	-515.214	325.146	802.148	51.74	56.4067	102.746
9.315	38.8453	105.251	7463.49	-515.118	325.124	801.97	51.7384	56.4036	102.722
9.32	38.8453	105.251	7467.5	-515.023	325.101	801.793	51.7367	56.4006	102.698
9.325	38.8453	105.251	7471.51	-514.928	325.078	801.616	51.7351	56.3975	102.674
9.33	38.8453	105.251	7475.51	-514.833	325.055	801.439	51.7333	56.3945	102.65
9.335	38.8453	105.251	7479.52	-514.738	325.032	801.262	51.7316	56.3915	102.626
9.34	38.8453	105.251	7483.53	-514.643	325.009	801.085	51.7297	56.3885	102.603
9.345	38.8454	105.251	7487.53	-514.548	324.986	800.908	51.7278	56.3855	102.579
9.35	38.8454	105.251	7491.54	-514.453	324.963	800.732	51.7259	56.3826	102.555
9.355	38.8454	105.251	7495.54	-514.358	324.94	800.556	51.7238	56.3796	102.532
9.36	38.8454	105.251	7499.54	-514.263	324.917	800.379	51.7216	56.3767	102.508
9.365	38.8454	105.251	7503.54	-514.168	324.894	800.203	51.7194	56.3737	102.484
9.37	38.8454	105.251	7507.54	-514.074	324.871	800.027	51.717	56.3708	102.461
9.375	38.8454	105.251	7511.54	-513.979	324.848	799.851	51.7145	56.3679	102.437
9.38	38.8454	105.251	7515.54	-513.884	324.825	799.675	51.712	56.365	102.414
9.385	38.8455	105.251	7519.54	-513.79	324.802	799.5	51.7093	56.3621	102.39
9.39	38.8455	105.251	7523.54	-513.695	324.779	799.324	51.7066	56.3593	102.367
9.395	38.8455	105.251	7527.53	-513.601	324.756	799.149	51.7037	56.3564	102.343
9.4	38.8455	105.251	7531.53	-513.506	324.733	798.973	51.7008	56.3535	102.32
9.405	38.8455	105.25	7535.52	-513.412	324.71	798.798	51.6978	56.3507	102.297
9.41	38.8455	105.25	7539.52	-513.318	324.687	798.623	51.6947	56.3478	102.273
9.415	38.8456	105.25	7543.51	-513.223	324.663	798.448	51.6915	56.3449	102.25
9.42	38.8456	105.25	7547.5	-513.129	324.64	798.273	51.6883	56.3421	102.227
9.425	38.8456	105.25	7551.49	-513.035	324.617	798.098	51.685	56.3392	102.204
9.43	38.8456	105.25	7555.48	-512.941	324.594	797.923	51.6817	56.3363	102.181
9.435	38.8456	105.25	7559.47	-512.847	324.571	797.748	51.6783	56.3334	102.158
9.44	38.8456	105.25	7563.46	-512.754	324.548	797.574	51.675	56.3305	102.135
9.445	38.8456	105.25	7567.45	-512.66	324.525	797.399	51.6716	56.3276	102.112
9.45	38.8457	105.25	7571.43	-512.566	324.502	797.225	51.6682	56.3246	102.089
9.455	38.8457	105.25	7575.42	-512.473	324.479	797.05	51.6648	56.3216	102.066
9.46	38.8457	105.25	7579.4	-512.379	324.456	796.876	51.6614	56.3186	102.043
9.465	38.8457	105.25	7583.39	-512.286	324.433	796.702	51.658	56.3156	102.02
9.47	38.8457	105.25	7587.37	-512.193	324.411	796.528	51.6547	56.3126	101.998
9.475	38.8457	105.25	7591.35	-512.099	324.388	796.354	51.6514	56.3095	101.975
9.48	38.8458	105.25	7595.34	-512.006	324.365	796.18	51.6482	56.3064	101.953
9.485	38.8458	105.25	7599.32	-511.913	324.342	796.006	51.645	56.3033	101.93
9.49	38.8458	105.25	7603.3	-511.82	324.319	795.832	51.6418	56.3001	101.908
9.495	38.8458	105.25	7607.27	-511.727	324.296	795.659	51.6388	56.2969	101.885
9.5	38.8458	105.25	7611.25	-511.634	324.273	795.485	51.6358	56.2937	101.863
9.505	38.8458	105.25	7615.23	-511.542	324.25	795.312	51.6328	56.2905	101.841
9.51	38.8458	105.25	7619.2	-511.449	324.228	795.138	51.6299	56.2872	101.819
9.515	38.8458	105.25	7623.18	-511.356	324.205	794.965	51.6271	56.2839	101.797
9.52	38.8459	105.25	7627.15	-511.264	324.182	794.792	51.6244	56.2805	101.775
9.525	38.8459	105.25	7631.13	-511.171	324.159	794.619	51.6217	56.2772	101.753
9.53	38.8459	105.25	7635.1	-511.079	324.136	794.446	51.6191	56.2738	101.732
9.535	38.8459	105.25	7639.07	-510.986	324.114	794.273	51.6165	56.2704	101.71
9.54	38.8459	105.25	7643.04	-510.894	324.091	794.1	51.614	56.267	101.688
9.545	38.8459	105.25	7647.01	-510.801	324.068	793.928	51.6116	56.2636	101.667
9.55	38.846	105.25	7650.98	-510.709	324.045	793.755	51.6092	56.2601	101.645
9.555	38.846	105.25	7654.95	-510.617	324.023	793.583	51.6069	56.2567	101.624
9.56	38.846	105.25	7658.92	-510.524	324	793.41	51.6046	56.2532	101.602
9.565	38.846	105.25	7662.89	-510.432	323.977	793.238	51.6023	56.2497	101.581
9.57	38.846	105.25	7666.85	-510.34	323.955	793.066	51.6001	56.2462	101.56
9.575	38.846	105.249	7670.82	-510.248	323.932	792.894	51.5979	56.2428	101.538
9.58	38.846	105.249	7674.78	-510.156	323.909	792.722	51.5957	56.2393	101.517
9.585	38.846	105.249	7678.74	-510.064	323.886	792.55	51.5935	56.2358	101.496
9.59	38.8461	105.249	7682.71	-509.972	323.864	792.379	51.5913	56.2323	101.475
9.595	38.8461	105.249	7686.67	-509.88	323.841	792.207	51.5891	56.2289	101.454
9.6	38.8461	105.249	7690.63	-509.788	323.818	792.036	51.5869	56.2254	101.433
9.605	38.8461	105.249	7694.59	-509.696	323.796	791.865	51.5847	56.222	101.412
9.61	38.8461	105.249	7698.55	-509.604	323.773	791.693	51.5825	56.2186	101.391
9.615	38.8461	105.249	7702.5	-509.512	323.75	791.522	51.5802	56.2152	101.37
9.62	38.8462	105.249	7706.46	-509.42	323.728	791.351	51.5779	56.2118	101.349
9.625	38.8462	105.249	7710.42	-509.328	323.705	791.181	51.5756	56.2084	101.328
9.63	38.8462	105.249	7714.37	-509.236	323.682	791.01	51.5732	56.2051	101.307
9.635	38.8462	105.249	7718.33	-509.145	323.66	790.839	51.5708	56.2017	101.286
9.64	38.8462	105.249	7722.28	-509.053	323.637	790.669	51.5683	56.1984	101.265
9.645	38.8462	105.249	7726.23	-508.961	323.614	790.498	51.5658	56.1951	101.244
9.65	38.8462	105.249	7730.19	-508.87	323.592	790.328	51.5632	56.1919	101.224
9.655	38.8463	105.249	7734.14	-508.778	323.569	790.158	51.5606	56.1886	101.203
9.66	38.8463	105.249	7738.09	-508.687	323.546	789.988	51.558	56.1854	101.182
9.665	38.8463	105.249	7742.04	-508.595	323.524	789.818	51.5553	56.1822	101.161
9.67	38.8463	105.249	7745.99	-508.504	323.501	789.648	51.5525	56.179	101.14
9.675	38.8463	105.249	7749.93	-508.413	323.479	789.478	51.5497	56.1758	101.12
9.68	38.8463	105.249	7753.88	-508.321	323.456	789.308	51.5468	56.1726	101.099
9.685	38.8463	105.249	7757.83	-508.23	323.433	789.139	51.544	56.1695	101.078
9.69	38.8464	105.249	7761.77	-508.139	323.411	788.969	51.541	56.1663	101.058
9.695	38.8464	105.249	7765.72	-508.048	323.388	788.8	51.5381	56.1632	101.037
9.7	38.8464	105.249	7769.66	-507.957	323.366	788.631	51.5351	56.16	101.016
9.705	38.8464	105.249	7773.6	-507.866	323.343	788.461	51.5321	56.1569	100.996
9.71	38.8464	105.249	7777.54	-507.775	323.321	788.292	51.5291	56.1538	100.975
9.715	38.8464	105.249	7781.49	-507.684	323.298	788.123	51.526	56.1507	100.955
9.72	38.8464	105.249	7785.43	-507.594	323.276	787.954	51.523	56.1475	100.934
9.725	38.8465	105.249	7789.37	-507.503	323.253	787.785	51.5199	56.1444	100.914
9.73	38.8465	105.249	7793.3	-507.412	323.231	787.616	51.5168	56.1413	100.893
9.735	38.8465	105.249	7797.24	-507.322	323.208	787.448	51.5138	56.1381	100.873
9.74	38.8465	105.249	7801.18	-507.231	323.186	787.279	51.5107	56.135	100.853
9.745	38.8465	105.248	7805.11	-507.141	323.163	787.111	51.5077	56.1318	100.832
9.75	38.8465	105.248	7809.05	-507.05	323.141	786.942	51.5046	56.1287	100.812
9.755	38.8466	105.248	7812.98	-506.96	323.119	786.774	51.5016	56.1255	100.792
9.76	38.8466	105.248	7816.92	-506.87	323.096	786.606	51.4986	56.1223	100.772
9.765	38.8466	105.248	7820.85	-506.78	323.074	786.437	51.4957	56.1191	100.752
9.77	38.8466	105.248	7824.78	-506.689	323.052	786.269	51.4928	56.1159	100.731
9.775	38.8466	105.248	7828.71	-506.599	323.029	786.101	51.4898	56.1127	100.711
9.78	38.8466	105.248	7832.64	-506.509	323.007	785.934	51.487	56.1095	100.691
9.785	38.8466	105.248	7836.57	-506.419	322.985	785.766	51.4841	56.1062	100.672
9.79	38.8466	105.248	7840.5	-506.33	322.962	785.598	51.4813	56.1029	100.652
9.795	38.8467	105.248	7844.43	-506.24	322.94	785.43	51.4786	56.0997	100.632
9.8	38.8467	105.248	7848.35	-506.15	322.918	785.263	51.4759	56.0964	100.612
9.805	38.8467	105.248	7852.28	-506.06	322.895	785.096	51.4732	56.0931	100.592
9.81	38.8467	105.248	7856.21	-505.971	322.873	784.928	51.4705	56.0898	100.573
9.815	38.8467	105.248	7860.13	-505.881	322.851	784.761	51.4679	56.0865	100.553
9.82	38.8467	105.248	7864.05	-505.791	322.829	784.594	51.4653	56.0832	100.534
9.825	38.8468	105.248	7867.98	-505.702	322.806	784.427	51.4627	56.0799	100.514
9.83	38.8468	105.248	7871.9	-505.612	322.784	784.26	51.4601	56.0766	100.494
9.835	38.8468	105.248	7875.82	-505.523	322.762	784.093	51.4576	56.0732	100.475
9.84	38.8468	105.248	7879.74	-505.433	322.739	783.927	51.455	56.0699	100.456
9.845	38.8468	105.248	7883.66	-505.343	322.717	783.76	51.4523	56.0666	100.436
9.85	38.8468	105.248	7887.58	-505.254	322.694	783.594	51.4496	56.0633	100.417
9.855	38.8468	105.248	7891.49	-505.164	322.672	783.428	51.4468	56.06	100.397
9.86	38.8469	105.248	7895.41	-505.075	322.649	783.262	51.4438	56.0567	100.378
9.865	38.8469	105.248	7899.33	-504.985	322.627	783.096	51.4408	56.0534	100.359
9.87	38.8469	105.248	7903.24	-504.896	322.604	782.93	51.4376	56.0501	100.34
9.875	38.8469	105.248	7907.16	-504.806	322.582	782.765	51.4343	56.0468	100.32
9.88	38.8469	105.248	7911.07	-504.717	322.559	782.599	51.4308	56.0436	100.301
9.885	38.8469	105.248	7914.98	-504.627	322.536	782.434	51.4271	56.0403	100.282
9.89	38.8469	105.248	7918.89	-504.538	322.513	782.269	51.4233	56.0371	100.263
9.895	38.8469	105.248	7922.8	-504.449	322.491	782.103	51.4193	56.0338	100.244
9.9	38.847	105.248	7926.71	-504.359	322.468	781.938	51.4152	56.0306	100.225
9.905	38.847	105.248	7930.62	-504.27	322.445	781.773	51.4108	56.0274	100.206
9.91	38.847	105.248	7934.53	-504.181	322.422	781.609	51.4064	56.0242	100.187
9.915	38.847	105.247	7938.44	-504.092	322.4	781.444	51.4017	56.0211	100.168
9.92	38.847	105.247	7942.35	-504.003	322.377	781.279	51.3969	56.0179	100.149
9.925	38.847	105.247	7946.25	-503.914	322.354	781.115	51.392	56.0147	100.13
9.93	38.8471	105.247	7950.16	-503.825	322.331	780.95	51.3869	56.0115	100.111
9.935	38.8471	105.247	7954.06	-503.736	322.308	780.786	51.3817	56.0083	100.092
9.94	38.8471	105.247	7957.97	-503.647	322.286	780.621	51.3764	56.0052	100.073
9.945	38.8471	105.247	7961.87	-503.559	322.263	780.457	51.371	56.002	100.054
9.95	38.8471	105.247	7965.77	-503.47	322.24	780.293	51.3655	55.9988	100.035
9.955	38.8471	105.247	7969.67	-503.381	322.217	780.129	51.36	55.9956	100.017
9.96	38.8471	105.247	7973.57	-503.293	322.194	779.965	51.3544	55.9923	99.998
9.965	38.8472	105.247	7977.47	-503.205	322.172	779.801	51.3488	55.9891	99.9794
9.97	38.8472	105.247	7981.37	-503.117	322.149	779.637	51.3432	55.9858	99.9608
9.975	38.8472	105.247	7985.27	-503.028	322.126	779.473	51.3375	55.9825	99.9424
9.98	38.8472	105.247	7989.16	-502.94	322.104	779.309	51.3319	55.9792	99.924
9.985	38.8472	105.247	7993.06	-502.852	322.081	779.145	51.3263	55.9758	99.9057
9.99	38.8472	105.247	7996.96	-502.765	322.058	778.981	51.3207	55.9724	99.8874
[truncated: 40,602 more rows]

## Sheet: EKF
Time(s)	RMSEs of Latitude(deg)	RMSEs of Longitude(deg)	RMSEs of Altitude(m)	RMSEs of East Velocity(m/s)	RMSEs of North Velocity(m/s)	RMSEs of Up Velocity(m/s)	Rmses of Pitch(deg)	Rmses of Yaw(deg)	Rmses of Gamma(deg)
3.1	-8.83381e-06	6.66265e-08	-0.42982	-0.293	-0.2157	0.11667	-0.08335	-0.16122	0.15987
3.105	-8.84336e-06	4.84293e-08	-0.42924	-0.33935	-0.20851	0.11612	-0.08541	-0.16804	0.16959
3.11	-8.85261e-06	2.87736e-08	-0.42865	-0.34363	-0.20248	0.11751	-0.08534	-0.16851	0.17185
3.115	-8.86249e-06	9.55467e-09	-0.42804	-0.32412	-0.23636	0.1275	-0.0879	-0.16146	0.16609
3.12	-8.87245e-06	-8.5353e-09	-0.42739	-0.30445	-0.20608	0.13294	-0.08419	-0.15993	0.16631
3.125	-8.8834e-06	-2.70834e-08	-0.42673	-0.3401	-0.2803	0.1313	-0.09361	-0.15892	0.16617
3.13	-8.89643e-06	-4.69692e-08	-0.42607	-0.35095	-0.29851	0.13221	-0.09625	-0.15843	0.16698
3.135	-8.90961e-06	-6.7238e-08	-0.42544	-0.35332	-0.28737	0.11958	-0.09558	-0.16053	0.16905
3.14	-8.44487e-06	5.83477e-08	-0.42256	-0.40371	-0.28214	0.09574	-0.09964	-0.18192	0.09425
3.145	-7.84069e-06	2.28377e-07	-0.41914	-0.29226	-0.23776	0.06428	-0.09173	-0.18738	-0.02948
3.15	-7.40697e-06	3.50501e-07	-0.4166	-0.23128	-0.24393	0.07692	-0.09086	-0.1871	-0.11886
3.155	-7.2051e-06	4.02155e-07	-0.41524	-0.25616	-0.24315	0.05012	-0.09313	-0.19844	-0.1517
3.16	-7.14405e-06	4.09259e-07	-0.4146	-0.26111	-0.21088	0.06645	-0.09081	-0.20116	-0.15998
3.165	-7.1373e-06	4.01477e-07	-0.41416	-0.19248	-0.24855	0.07525	-0.09119	-0.18738	-0.17818
3.17	-7.14529e-06	3.91807e-07	-0.41372	-0.17546	-0.23802	0.09539	-0.08958	-0.18318	-0.18036
3.175	-7.1558e-06	3.81989e-07	-0.41325	-0.16978	-0.2458	0.09136	-0.09033	-0.18179	-0.18186
3.18	-7.16779e-06	3.71689e-07	-0.41274	-0.18845	-0.28859	0.11381	-0.09579	-0.17817	-0.18245
3.185	-7.17976e-06	3.60167e-07	-0.4122	-0.2119	-0.2431	0.10077	-0.09291	-0.1861	-0.17394
3.19	-7.19086e-06	3.49442e-07	-0.4116	-0.1608	-0.24985	0.14045	-0.09113	-0.17342	-0.18332
3.195	-7.20205e-06	3.39435e-07	-0.41102	-0.18703	-0.24761	0.09081	-0.09261	-0.18243	-0.17847
3.2	-7.21338e-06	3.27796e-07	-0.41065	-0.21741	-0.25561	0.05803	-0.09532	-0.18934	-0.17388
3.205	-7.2253e-06	3.1348e-07	-0.41035	-0.27998	-0.27392	0.06102	-0.10076	-0.19605	-0.1648
3.21	-7.23772e-06	2.9626e-07	-0.41006	-0.31838	-0.27782	0.05719	-0.10352	-0.20117	-0.15861
3.215	-7.2501e-06	2.78591e-07	-0.40986	-0.29566	-0.27209	0.02032	-0.10208	-0.20199	-0.16209
3.22	-7.26248e-06	2.62027e-07	-0.40992	-0.27993	-0.27771	-0.0421	-0.10211	-0.20576	-0.16538
3.225	-7.27413e-06	2.46347e-07	-0.41023	-0.26485	-0.23985	-0.08343	-0.09795	-0.21069	-0.16451
3.23	-7.28538e-06	2.31286e-07	-0.41068	-0.25845	-0.26	-0.09418	-0.09991	-0.20893	-0.16768
3.235	-7.2966e-06	2.15431e-07	-0.41114	-0.29247	-0.23878	-0.09233	-0.1	-0.21476	-0.16001
3.24	-6.45377e-06	1.05396e-06	-0.3086	-0.27747	-0.12487	-0.03494	-0.0885	-0.23817	-0.48428
3.245	-5.36045e-06	2.14294e-06	-0.17608	-0.19339	-0.0613	-0.01636	-0.07812	-0.25888	-0.92152
3.25	-4.57065e-06	2.92748e-06	-0.08044	-0.19956	-0.04584	-0.02839	-0.0772	-0.28385	-1.22845
3.255	-4.19253e-06	3.2965e-06	-0.03461	-0.21758	-0.0059	0.02351	-0.07458	-0.29407	-1.36971
3.26	-4.06455e-06	3.41078e-06	-0.01909	-0.24466	0.04944	0.04699	-0.07103	-0.30304	-1.40935
3.265	-4.03187e-06	3.42804e-06	-0.01517	-0.21851	0.04973	0.04869	-0.07	-0.29987	-1.42567
3.27	-4.02629e-06	3.42013e-06	-0.01431	-0.24088	-0.03661	0.03813	-0.08001	-0.29747	-1.43209
3.275	-4.02778e-06	3.40701e-06	-0.01386	-0.23828	-0.05953	0.11251	-0.0825	-0.28688	-1.43509
3.28	-4.0302e-06	3.39415e-06	-0.01339	-0.21101	-0.05086	0.07181	-0.08059	-0.28805	-1.43908
3.285	-4.03391e-06	3.38186e-06	-0.01304	-0.21631	-0.11423	0.06703	-0.08744	-0.2842	-1.44426
3.29	-4.03954e-06	3.37007e-06	-0.01271	-0.1933	-0.13563	0.0643	-0.08867	-0.27936	-1.45032
3.295	-4.04556e-06	3.35782e-06	-0.01249	-0.23241	-0.13214	0.02381	-0.09083	-0.28952	-1.44339
3.3	-4.05069e-06	3.34242e-06	-0.01248	-0.30275	-0.09576	-0.02015	-0.09149	-0.3071	-1.42794
3.305	-4.05542e-06	3.32376e-06	-0.01265	-0.34563	-0.11408	-0.04569	-0.09602	-0.31438	-1.42247
3.31	-4.05963e-06	3.30662e-06	-0.0129	-0.24987	-0.07305	-0.05443	-0.08731	-0.30475	-1.43517
3.315	-4.06324e-06	3.2928e-06	-0.01315	-0.23047	-0.08747	-0.0467	-0.08809	-0.29982	-1.44002
3.32	-4.06778e-06	3.28118e-06	-0.01332	-0.17309	-0.11412	-0.02041	-0.08801	-0.28645	-1.45264
3.325	-4.07232e-06	3.27253e-06	-0.01343	-0.12766	-0.0876	-0.02647	-0.08338	-0.28257	-1.4581
3.33	-4.07512e-06	3.26619e-06	-0.01349	-0.09267	-0.03675	0.00508	-0.07695	-0.27794	-1.45939
3.335	-4.07548e-06	3.26074e-06	-0.01342	-0.09663	0.02054	0.0204	-0.07198	-0.2812	-1.45332
3.34	-3.89384e-06	3.04231e-06	-0.04312	-0.06169	-0.00503	0.01235	-0.071	-0.28986	-1.67083
3.345	-3.65942e-06	2.76386e-06	-0.0815	-0.03006	0.03304	-0.00146	-0.06339	-0.30897	-1.94222
3.35	-3.49027e-06	2.56424e-06	-0.10932	0.0115	-0.01573	-0.03376	-0.06439	-0.31665	-2.14854
3.355	-3.41028e-06	2.46982e-06	-0.12283	0.01967	-0.01976	-0.06344	-0.06384	-0.32515	-2.24338
3.36	-3.38328e-06	2.43994e-06	-0.12759	0.05089	0.01721	-0.06195	-0.05868	-0.32577	-2.27636
3.365	-3.37532e-06	2.43659e-06	-0.12897	0.09882	0.04833	-0.06295	-0.05343	-0.32216	-2.28911
3.37	-3.37086e-06	2.44256e-06	-0.12935	0.15473	0.09936	-0.01714	-0.04585	-0.3134	-2.2951
3.375	-3.36511e-06	2.45083e-06	-0.12933	0.13836	0.14977	0.03554	-0.04225	-0.31405	-2.28748
3.38	-3.35699e-06	2.45707e-06	-0.12915	0.07919	0.2101	0.03593	-0.04001	-0.32739	-2.27138
3.385	-3.34788e-06	2.4607e-06	-0.12895	0.04687	0.19482	0.04714	-0.04367	-0.32973	-2.26719
3.39	-3.3383e-06	2.46504e-06	-0.12878	0.1041	0.2304	0.01916	-0.03757	-0.32772	-2.27358
3.395	-3.32821e-06	2.46982e-06	-0.12871	0.06174	0.21795	0.01033	-0.04151	-0.33394	-2.26735
3.4	-3.318e-06	2.47304e-06	-0.12864	0.05009	0.23537	0.01604	-0.04089	-0.33653	-2.26353
3.405	-3.30674e-06	2.47725e-06	-0.12858	0.09634	0.26489	0.0094	-0.03598	-0.33323	-2.26855
3.41	-3.29551e-06	2.48429e-06	-0.12852	0.14845	0.23367	0.01383	-0.03663	-0.32308	-2.28046
3.415	-3.28568e-06	2.49378e-06	-0.12842	0.18114	0.20328	0.02778	-0.03824	-0.3147	-2.28886
3.42	-3.2763e-06	2.50358e-06	-0.12817	0.15923	0.21319	0.0695	-0.03888	-0.31418	-2.28401
3.425	-3.26751e-06	2.51143e-06	-0.12779	0.11373	0.1771	0.08224	-0.04527	-0.31658	-2.27948
3.43	-3.25896e-06	2.51785e-06	-0.1273	0.10937	0.2026	0.11531	-0.04344	-0.31571	-2.27626
3.435	-3.24981e-06	2.52424e-06	-0.12667	0.11267	0.20378	0.13728	-0.04357	-0.31309	-2.27665
3.44	-3.15084e-06	2.43068e-06	-0.10237	0.10727	0.14478	0.1509	-0.05127	-0.29285	-2.06348
3.445	-3.02625e-06	2.30778e-06	-0.0713	0.09824	0.16895	0.11769	-0.05143	-0.28048	-1.77871
3.45	-2.93197e-06	2.21986e-06	-0.04876	0.07769	0.2505	0.12013	-0.04618	-0.27567	-1.56466
3.455	-2.87996e-06	2.17826e-06	-0.03766	0.02384	0.25575	0.11534	-0.04954	-0.27759	-1.45792
3.46	-2.855e-06	2.16357e-06	-0.03368	-0.01658	0.24901	0.06985	-0.05297	-0.2856	-1.41919
3.465	-2.84122e-06	2.15989e-06	-0.03252	0.0131	0.21801	0.05613	-0.05483	-0.27991	-1.41949
3.47	-2.83101e-06	2.16079e-06	-0.03207	0.03967	0.21063	0.06361	-0.05451	-0.27462	-1.42349
3.475	-2.82144e-06	2.16315e-06	-0.03185	0.04523	0.2109	0.01823	-0.05458	-0.27886	-1.42436
3.48	-2.81222e-06	2.16504e-06	-0.03181	0.02057	0.19863	-0.00427	-0.05751	-0.28385	-1.42141
3.485	-2.80136e-06	2.16579e-06	-0.03181	0.00547	0.28357	0.00715	-0.05049	-0.29141	-1.41073
3.49	-2.78816e-06	2.16486e-06	-0.03173	-0.03781	0.30279	0.02427	-0.05139	-0.29715	-1.4015
3.495	-2.7746e-06	2.16213e-06	-0.03153	-0.05701	0.29931	0.0543	-0.05319	-0.29626	-1.39861
3.5	-2.76161e-06	2.15936e-06	-0.03122	-0.03901	0.27773	0.0706	-0.05474	-0.29018	-1.40393
3.505	-2.7496e-06	2.15629e-06	-0.03085	-0.06783	0.25591	0.07674	-0.05883	-0.29182	-1.40113
3.51	-2.73875e-06	2.15181e-06	-0.03051	-0.08779	0.22593	0.05796	-0.06324	-0.29431	-1.40069
3.515	-2.7281e-06	2.14703e-06	-0.03014	-0.07844	0.24713	0.08936	-0.0611	-0.29111	-1.40036
3.52	-2.7162e-06	2.14275e-06	-0.02975	-0.07006	0.2813	0.06886	-0.05775	-0.29485	-1.39869
3.525	-2.70274e-06	2.13914e-06	-0.02945	-0.05566	0.31654	0.04959	-0.05398	-0.29771	-1.3979
3.53	-2.68904e-06	2.13434e-06	-0.02934	-0.11086	0.29196	-0.00352	-0.0598	-0.30945	-1.39083
3.535	-2.67585e-06	2.12908e-06	-0.02925	-0.07194	0.29403	0.03773	-0.05793	-0.29949	-1.39738
3.54	-2.57885e-06	2.01242e-06	-0.06532	-0.0505	0.28205	0.01001	-0.05736	-0.29095	-1.28644
3.545	-2.45919e-06	1.86175e-06	-0.11201	-0.11497	0.2192	-0.02054	-0.06611	-0.28858	-1.13217
3.55	-2.37027e-06	1.74859e-06	-0.14584	-0.15743	0.25596	-0.03441	-0.06436	-0.29178	-1.01365
3.555	-2.32119e-06	1.689e-06	-0.16217	-0.1613	0.26035	-0.04931	-0.06414	-0.29078	-0.96102
3.56	-2.29786e-06	1.66147e-06	-0.16791	-0.20826	0.21906	-0.08753	-0.07099	-0.29709	-0.93976
3.565	-2.28378e-06	1.6462e-06	-0.16965	-0.18189	0.27259	-0.09029	-0.06477	-0.29747	-0.93515
3.57	-2.27192e-06	1.6369e-06	-0.17035	-0.11656	0.23094	-0.09653	-0.06571	-0.28545	-0.9497
3.575	-2.26156e-06	1.63083e-06	-0.17083	-0.09142	0.22645	-0.08473	-0.06521	-0.28007	-0.95438
3.58	-2.25009e-06	1.62587e-06	-0.17118	-0.08055	0.28246	-0.05542	-0.05961	-0.27956	-0.95092
3.585	-2.23767e-06	1.62209e-06	-0.17128	-0.0507	0.26923	0.01478	-0.05969	-0.26637	-0.95736
3.59	-2.22365e-06	1.61977e-06	-0.17114	-0.02998	0.35344	0.04179	-0.0508	-0.267	-0.95289
3.595	-2.20705e-06	1.61864e-06	-0.17094	-0.00928	0.38431	0.03955	-0.04709	-0.26668	-0.95345
3.6	-2.18846e-06	1.61653e-06	-0.17075	-0.06378	0.44117	0.03428	-0.04494	-0.2794	-0.93859
3.605	-2.16782e-06	1.61314e-06	-0.17056	-0.05391	0.47543	0.04225	-0.0415	-0.27978	-0.937
3.61	-2.14649e-06	1.61085e-06	-0.17035	-0.0258	0.47226	0.04151	-0.04071	-0.27561	-0.94209
3.615	-2.12509e-06	1.6086e-06	-0.17011	-0.05232	0.4784	0.05322	-0.04198	-0.2785	-0.93691
3.62	-2.10433e-06	1.6049e-06	-0.16987	-0.07634	0.44372	0.04451	-0.04707	-0.28009	-0.93602
3.625	-2.08421e-06	1.59998e-06	-0.16947	-0.09436	0.44974	0.11404	-0.04788	-0.2753	-0.93233
3.63	-2.06346e-06	1.59679e-06	-0.16899	-0.01661	0.47229	0.08073	-0.04188	-0.26976	-0.94351
3.635	-2.04221e-06	1.59493e-06	-0.16867	-0.04812	0.47145	0.04441	-0.04409	-0.27812	-0.93817
3.64	-1.97323e-06	1.65302e-06	-0.15093	-0.01777	0.43261	0.04588	-0.04519	-0.2646	-0.86163
3.645	-1.89035e-06	1.72942e-06	-0.12824	-0.01518	0.46367	-0.00392	-0.0406	-0.26449	-0.74896
3.65	-1.82486e-06	1.7846e-06	-0.11196	-0.00773	0.43479	-0.0088	-0.04207	-0.25608	-0.67354
3.655	-1.78401e-06	1.81066e-06	-0.10423	-0.01589	0.41707	-0.0197	-0.04398	-0.25429	-0.63586
3.66	-1.75684e-06	1.81889e-06	-0.10172	-0.00918	0.4672	-0.02384	-0.03894	-0.25677	-0.61947
3.665	-1.73297e-06	1.82001e-06	-0.10118	-0.02636	0.51614	-0.00717	-0.03547	-0.26091	-0.60873
3.67	-1.70927e-06	1.8188e-06	-0.10113	-0.02868	0.52282	-0.01696	-0.03534	-0.26274	-0.60721
3.675	-1.68552e-06	1.81712e-06	-0.10127	-0.0313	0.53069	-0.04457	-0.03513	-0.26673	-0.60598
3.68	-1.66086e-06	1.81425e-06	-0.10154	-0.06842	0.56433	-0.06583	-0.0343	-0.27691	-0.59642
3.685	-1.63543e-06	1.81017e-06	-0.102	-0.07325	0.56539	-0.1176	-0.0349	-0.28336	-0.59547
3.69	-1.60963e-06	1.80653e-06	-0.10257	-0.0531	0.58075	-0.10959	-0.03276	-0.28079	-0.59743
3.695	-1.5827e-06	1.80314e-06	-0.10304	-0.06474	0.61558	-0.07784	-0.03045	-0.28161	-0.59216
3.7	-1.55588e-06	1.80061e-06	-0.10347	-0.02311	0.57571	-0.09713	-0.03248	-0.27468	-0.60312
3.705	-1.53048e-06	1.79852e-06	-0.10394	-0.04965	0.55261	-0.0901	-0.03658	-0.27575	-0.60079
3.71	-1.50467e-06	1.79631e-06	-0.10443	-0.02695	0.59353	-0.10561	-0.03181	-0.27744	-0.60077
3.715	-1.47907e-06	1.79409e-06	-0.10493	-0.05043	0.54382	-0.09466	-0.03833	-0.27553	-0.60158
3.72	-1.45302e-06	1.79109e-06	-0.10545	-0.0535	0.61314	-0.1119	-0.03221	-0.28329	-0.59449
3.725	-1.42391e-06	1.78867e-06	-0.10609	-0.03063	0.68017	-0.14358	-0.02492	-0.28887	-0.59196
3.73	-1.39355e-06	1.78681e-06	-0.10686	-0.03402	0.6682	-0.16438	-0.02671	-0.29069	-0.5925
3.735	-1.36393e-06	1.78486e-06	-0.10774	-0.03393	0.64789	-0.19079	-0.02912	-0.29197	-0.59452
3.74	-1.31182e-06	1.79364e-06	-0.08822	-0.06163	0.62918	-0.17186	-0.02887	-0.28822	-0.52873
3.745	-1.25469e-06	1.80611e-06	-0.06284	-0.02232	0.57042	-0.21172	-0.02767	-0.27723	-0.46003
3.75	-1.20715e-06	1.81555e-06	-0.04502	-0.02265	0.57531	-0.26886	-0.0239	-0.28022	-0.40096
3.755	-1.17059e-06	1.81945e-06	-0.03728	-0.02069	0.58624	-0.27798	-0.02138	-0.27998	-0.37227
3.76	-1.14024e-06	1.8203e-06	-0.0355	-0.00937	0.60716	-0.22925	-0.01856	-0.27401	-0.36289
3.765	-1.11228e-06	1.82061e-06	-0.03594	0.00557	0.59761	-0.23889	-0.01895	-0.27207	-0.36415
3.77	-1.08509e-06	1.82076e-06	-0.03714	-0.00299	0.60379	-0.28946	-0.01922	-0.27933	-0.36174
3.775	-1.05827e-06	1.8209e-06	-0.03854	0.00762	0.58654	-0.27859	-0.02074	-0.27523	-0.3652
3.78	-1.032e-06	1.82082e-06	-0.03983	-0.01047	0.58037	-0.23795	-0.02274	-0.27272	-0.36281
3.785	-1.00587e-06	1.82016e-06	-0.04102	-0.01241	0.58065	-0.23788	-0.02324	-0.27297	-0.36256
3.79	-9.80305e-07	1.8186e-06	-0.04232	-0.04193	0.55489	-0.28217	-0.02776	-0.27995	-0.36009
3.795	-9.55467e-07	1.81542e-06	-0.04368	-0.06864	0.54846	-0.26223	-0.03027	-0.28091	-0.35626
3.8	-9.296e-07	1.81207e-06	-0.04494	-0.04771	0.6006	-0.24081	-0.0245	-0.27965	-0.35494
3.805	-9.02603e-07	1.81035e-06	-0.04626	-0.01202	0.59867	-0.28875	-0.02317	-0.27978	-0.36135
3.81	-8.75783e-07	1.80826e-06	-0.04768	-0.06085	0.59275	-0.27776	-0.02684	-0.2849	-0.35373
3.815	-8.49404e-07	1.8043e-06	-0.04912	-0.07671	0.57911	-0.29983	-0.02946	-0.28845	-0.35243
3.82	-8.23641e-07	1.80044e-06	-0.0506	-0.05742	0.56534	-0.29236	-0.03018	-0.28376	-0.35718
3.825	-7.98319e-07	1.79623e-06	-0.05205	-0.0889	0.55952	-0.28382	-0.03289	-0.28668	-0.35257
3.83	-7.71943e-07	1.79241e-06	-0.05351	-0.04384	0.61218	-0.30109	-0.02578	-0.28638	-0.35534
3.835	-7.44163e-07	1.79097e-06	-0.05494	-0.00644	0.62189	-0.27288	-0.02323	-0.27873	-0.36091
3.84	-8.31199e-07	1.73621e-06	-0.06318	-0.02833	0.56825	-0.23585	-0.02562	-0.27033	-0.31293
3.845	-9.53239e-07	1.66524e-06	-0.07331	-0.02848	0.53139	-0.22518	-0.02391	-0.26224	-0.25274
3.85	-1.03586e-06	1.61389e-06	-0.08093	-0.01694	0.5054	-0.22994	-0.02209	-0.25618	-0.21127
3.855	-1.06423e-06	1.59046e-06	-0.08507	0.0356	0.48788	-0.18266	-0.01932	-0.24076	-0.19998
3.86	-1.05942e-06	1.58362e-06	-0.08695	0.00543	0.48058	-0.15582	-0.02137	-0.24093	-0.18828
3.865	-1.04108e-06	1.58139e-06	-0.08793	-0.01638	0.51489	-0.13509	-0.01943	-0.24424	-0.17968
3.87	-1.0188e-06	1.57995e-06	-0.08871	-0.02196	0.50636	-0.15746	-0.0209	-0.24675	-0.17943
3.875	-9.96148e-07	1.57795e-06	-0.08947	-0.04631	0.50389	-0.14547	-0.02284	-0.24858	-0.17568
3.88	-9.71379e-07	1.57594e-06	-0.09024	-0.02348	0.59685	-0.16322	-0.01297	-0.25466	-0.17079
3.885	-9.44378e-07	1.57569e-06	-0.09098	0.01471	0.60267	-0.13161	-0.01069	-0.24624	-0.17689
3.89	-9.16078e-07	1.57641e-06	-0.09164	0.01025	0.65452	-0.13182	-0.00629	-0.25101	-0.17129
3.895	-8.85229e-07	1.57665e-06	-0.09237	-0.0022	0.71595	-0.15997	-0.00141	-0.26076	-0.16341
3.9	-8.52907e-07	1.57727e-06	-0.09309	0.02363	0.71993	-0.12687	1.1669e-05	-0.25383	-0.16755
3.905	-8.19196e-07	1.57989e-06	-0.09371	0.06738	0.77769	-0.1234	0.00762	-0.25195	-0.16955
3.91	-7.84877e-07	1.58393e-06	-0.09432	0.07287	0.74691	-0.11917	0.00457	-0.24836	-0.17352
3.915	-7.50699e-07	1.58737e-06	-0.09478	0.04672	0.77141	-0.06637	0.00515	-0.24816	-0.16688
3.92	-7.16883e-07	1.58984e-06	-0.09501	0.03892	0.73089	-0.02387	0.000444757	-0.24138	-0.16958
3.925	-6.85374e-07	1.5925e-06	-0.09501	0.05324	0.66888	0.0263	-0.00512	-0.22892	-0.1781
3.93	-6.55134e-07	1.59461e-06	-0.09489	0.01984	0.67454	0.01943	-0.00674	-0.23483	-0.17204
3.935	-6.26038e-07	1.59427e-06	-0.09478	-0.03153	0.61805	0.02482	-0.01536	-0.23695	-0.1689
3.94	-7.3159e-07	1.43282e-06	-0.10007	-0.04264	0.54882	0.01142	-0.01871	-0.2253	-0.05583
3.945	-8.78818e-07	1.2258e-06	-0.10687	-0.01146	0.46272	0.03986	-0.02009	-0.19902	0.08258
3.95	-9.8094e-07	1.07614e-06	-0.11177	-0.03588	0.45188	0.00244	-0.01876	-0.19706	0.19534
3.955	-1.02014e-06	1.00209e-06	-0.11424	-0.06997	0.41635	-0.03068	-0.02242	-0.19846	0.25
3.96	-1.02138e-06	9.74712e-07	-0.11515	-0.05527	0.4028	-0.01228	-0.02257	-0.19176	0.26349
3.965	-1.00734e-06	9.65574e-07	-0.11546	-0.0644	0.43038	-0.03208	-0.02052	-0.19694	0.27161
3.97	-9.88679e-07	9.60674e-07	-0.1156	-0.07158	0.43507	-0.01343	-0.0207	-0.19603	0.27372
3.975	-9.6869e-07	9.56186e-07	-0.11569	-0.08011	0.45757	-0.01779	-0.01927	-0.19933	0.2771
3.98	-9.47414e-07	9.51956e-07	-0.11576	-0.06661	0.48807	-0.00963	-0.01586	-0.1988	0.27741
3.985	-9.25337e-07	9.47498e-07	-0.1157	-0.08845	0.49278	0.03438	-0.01687	-0.19721	0.28127
3.99	-9.03703e-07	9.42103e-07	-0.11558	-0.09921	0.46834	0.01311	-0.02011	-0.19899	0.28046
3.995	-8.82628e-07	9.38337e-07	-0.11548	-0.03179	0.46794	0.02611	-0.01672	-0.18796	0.26863
4	-8.6123e-07	9.35704e-07	-0.11529	-0.05986	0.48273	0.0498	-0.01709	-0.1903	0.2745
4.005	-8.38875e-07	9.31342e-07	-0.11497	-0.09193	0.51044	0.0779	-0.01643	-0.19371	0.28229
4.01	-8.1538e-07	9.26474e-07	-0.11462	-0.07744	0.53338	0.06214	-0.01368	-0.19514	0.28172
4.015	-7.92191e-07	9.21787e-07	-0.11432	-0.0856	0.49686	0.06089	-0.01794	-0.1934	0.27931
4.02	-7.69459e-07	9.16427e-07	-0.11409	-0.10082	0.51305	0.03079	-0.01747	-0.20003	0.28311
4.025	-7.46126e-07	9.08918e-07	-0.11389	-0.16033	0.52361	0.05038	-0.01999	-0.20685	0.29387
4.03	-7.22298e-07	9.00448e-07	-0.11357	-0.13422	0.53504	0.07489	-0.01774	-0.20125	0.29021
4.035	-6.99017e-07	8.93572e-07	-0.1133	-0.1049	0.49927	0.03443	-0.01987	-0.19868	0.28145
4.04	-6.387e-07	8.72027e-07	-0.10566	-0.1241	0.50977	0.02827	-0.01686	-0.20195	0.30196
4.045	-5.67615e-07	8.45869e-07	-0.09584	-0.11465	0.49381	0.03682	-0.01387	-0.19729	0.3199
4.05	-5.11031e-07	8.24867e-07	-0.08877	-0.13149	0.46487	0.00466	-0.01477	-0.20008	0.3351
4.055	-4.7295e-07	8.10336e-07	-0.0854	-0.14198	0.48243	0.01006	-0.01243	-0.20187	0.34564
4.06	-4.46661e-07	8.00437e-07	-0.08427	-0.12463	0.43623	-0.00307	-0.01571	-0.19701	0.34041
4.065	-4.26217e-07	7.92688e-07	-0.08401	-0.12627	0.41231	-0.000251124	-0.01825	-0.19488	0.3386
4.07	-4.06916e-07	7.85791e-07	-0.08387	-0.11041	0.43489	0.03758	-0.01542	-0.19012	0.33783
4.075	-3.87146e-07	7.80429e-07	-0.08376	-0.07576	0.44217	0.00566	-0.01305	-0.18928	0.33231
4.08	-3.66328e-07	7.75535e-07	-0.08375	-0.09446	0.48263	-0.00174	-0.01041	-0.1958	0.33906
4.085	-3.44639e-07	7.69901e-07	-0.08377	-0.1015	0.48097	-0.00761	-0.01121	-0.1972	0.33975
4.09	-3.22124e-07	7.64375e-07	-0.08386	-0.09081	0.51939	-0.02679	-0.00716	-0.20079	0.34129
4.095	-2.97432e-07	7.57795e-07	-0.08394	-0.1381	0.57768	-0.00496	-0.00439	-0.20947	0.35459
4.1	-2.71786e-07	7.49965e-07	-0.08409	-0.13415	0.56169	-0.05379	-0.00599	-0.21299	0.3521
4.105	-2.45496e-07	7.42674e-07	-0.08434	-0.11944	0.60635	-0.04876	-0.00114	-0.21381	0.35352
4.11	-2.18318e-07	7.35072e-07	-0.08468	-0.145	0.60116	-0.08652	-0.00334	-0.22105	0.35705
4.115	-1.91263e-07	7.2822e-07	-0.08514	-0.09333	0.60088	-0.09803	-0.000806801	-0.21501	0.34791
4.12	-1.64579e-07	7.22111e-07	-0.08576	-0.11929	0.58473	-0.14545	-0.00407	-0.22251	0.35034
4.125	-1.37966e-07	7.16247e-07	-0.08648	-0.08469	0.59763	-0.14504	-0.00121	-0.21854	0.34555
4.13	-1.09687e-07	7.09609e-07	-0.08715	-0.14637	0.65885	-0.12266	0.00103	-0.22939	0.36127
4.135	-8.09046e-08	7.00348e-07	-0.08779	-0.1759	0.62005	-0.13091	-0.00463	-0.23125	0.36231
4.14	-1.30336e-07	5.45255e-07	-0.08531	-0.21858	0.59344	-0.11224	-0.00599	-0.22978	0.41211
4.145	-2.02945e-07	3.47674e-07	-0.0818	-0.20587	0.57799	-0.07981	-0.00211	-0.21905	0.46624
4.15	-2.49262e-07	2.01501e-07	-0.07936	-0.22386	0.53828	-0.09708	-0.00362	-0.21732	0.50792
4.155	-2.60129e-07	1.23658e-07	-0.07848	-0.25503	0.49851	-0.1002	-0.00773	-0.21733	0.52887
4.16	-2.5053e-07	8.6427e-08	-0.07853	-0.29405	0.4371	-0.10235	-0.01549	-0.21749	0.53586
4.165	-2.34831e-07	6.21738e-08	-0.07891	-0.37024	0.38243	-0.09519	-0.02509	-0.22264	0.54535
4.17	-2.16559e-07	3.95289e-08	-0.07924	-0.38561	0.45047	-0.04466	-0.01961	-0.22429	0.55401
4.175	-1.95202e-07	1.87005e-08	-0.07952	-0.33429	0.50101	-0.06758	-0.01219	-0.22349	0.55011
4.18	-1.7264e-07	-5.82588e-10	-0.07986	-0.33539	0.50152	-0.07001	-0.01247	-0.22377	0.55007
4.185	-1.49669e-07	-1.93891e-08	-0.08023	-0.31821	0.51905	-0.0755	-0.01011	-0.22318	0.54834
4.19	-1.25841e-07	-3.94068e-08	-0.0807	-0.37719	0.53937	-0.1133	-0.01169	-0.237	0.56053
4.195	-1.026e-07	-5.91437e-08	-0.08123	-0.30847	0.49296	-0.10094	-0.01269	-0.2222	0.54353
4.2	-7.97059e-08	-7.5063e-08	-0.08159	-0.24453	0.52399	-0.04121	-0.00645	-0.20895	0.53594
4.205	-5.62938e-08	-8.87638e-08	-0.08181	-0.23137	0.51596	-0.04724	-0.00677	-0.20696	0.53223
4.21	-3.32102e-08	-1.02938e-07	-0.08196	-0.26115	0.50949	-0.01294	-0.0093	-0.20659	0.53644
4.215	-1.0049e-08	-1.18787e-07	-0.08203	-0.28926	0.51924	-0.01607	-0.01018	-0.21142	0.54196
4.22	1.41214e-08	-1.34377e-07	-0.08205	-0.25233	0.55441	0.00735	-0.00503	-0.20627	0.53833
4.225	3.92175e-08	-1.48765e-07	-0.08212	-0.24728	0.56026	-0.03631	-0.00447	-0.2107	0.53824
4.23	6.40817e-08	-1.61804e-07	-0.08232	-0.20548	0.54411	-0.04255	-0.00399	-0.20412	0.52861
4.235	8.88836e-08	-1.73231e-07	-0.08249	-0.19151	0.55761	-0.02583	-0.00219	-0.2012	0.52744
4.24	2.13547e-08	-4.06927e-08	-0.04586	-0.18923	0.57077	-0.02745	0.00342	-0.21027	0.45054
4.245	-7.33045e-08	1.33887e-07	0.0016	-0.17513	0.54824	0.05011	0.00753	-0.20852	0.34545
4.25	-1.36451e-07	2.59073e-07	0.03614	-0.11651	0.4895	0.07617	0.00901	-0.2005	0.25796
4.255	-1.55863e-07	3.16657e-07	0.05295	-0.10464	0.48793	0.09627	0.01127	-0.20014	0.22029
4.26	-1.47293e-07	3.32488e-07	0.05901	-0.08918	0.50878	0.13066	0.01457	-0.19704	0.2082
4.265	-1.27175e-07	3.33633e-07	0.061	-0.04923	0.53249	0.14106	0.01899	-0.19251	0.20029
4.27	-1.03992e-07	3.31026e-07	0.06205	-0.07248	0.5231	0.187	0.01663	-0.18996	0.20234
4.275	-8.02065e-08	3.2745e-07	0.06288	-0.05549	0.53665	0.13304	0.01866	-0.1947	0.20076
4.28	-5.4878e-08	3.2481e-07	0.0636	-0.03644	0.58872	0.15188	0.02452	-0.19414	0.20158
4.285	-2.98135e-08	3.2153e-07	0.06439	-0.07739	0.52466	0.16327	0.01587	-0.19354	0.2024
4.29	-5.07493e-09	3.17611e-07	0.06515	-0.05864	0.57422	0.14039	0.02147	-0.19745	0.20318
4.295	2.13542e-08	3.1263e-07	0.0658	-0.11456	0.59992	0.12255	0.02065	-0.2093	0.21468
4.3	4.81397e-08	3.07149e-07	0.06642	-0.07582	0.58992	0.12489	0.02161	-0.20297	0.20701
4.305	7.40289e-08	3.02803e-07	0.06711	-0.07521	0.56018	0.15035	0.01857	-0.19778	0.20313
4.31	9.9041e-08	2.99064e-07	0.068	-0.05464	0.55089	0.20705	0.01862	-0.18799	0.19884
4.315	1.24666e-07	2.95015e-07	0.06909	-0.086	0.58742	0.22538	0.02022	-0.1933	0.20667
4.32	1.50251e-07	2.90804e-07	0.07028	-0.0606	0.54933	0.25338	0.01777	-0.18377	0.19841
4.325	1.7468e-07	2.8798e-07	0.07158	-0.03758	0.5359	0.26475	0.01758	-0.17836	0.1929
4.33	1.98457e-07	2.87709e-07	0.07292	0.02792	0.52054	0.27275	0.01956	-0.16731	0.1795
4.335	2.22812e-07	2.89161e-07	0.07437	0.02243	0.56143	0.30795	0.02306	-0.16755	0.18444
4.34	1.91053e-07	3.45233e-07	0.08902	-0.03879	0.54106	0.30746	0.02057	-0.17105	0.2356
4.345	1.42187e-07	4.15157e-07	0.1074	-0.06559	0.52953	0.27965	0.02169	-0.17247	0.29522
4.35	1.12248e-07	4.63453e-07	0.12101	-0.08531	0.48016	0.28063	0.01848	-0.16798	0.33409
4.355	1.07985e-07	4.82907e-07	0.12821	-0.11485	0.45083	0.26388	0.01522	-0.1701	0.35486
4.36	1.19692e-07	4.84681e-07	0.13155	-0.11701	0.44452	0.29192	0.0148	-0.16634	0.36109
4.365	1.3834e-07	4.80039e-07	0.1335	-0.11498	0.47402	0.2982	0.01774	-0.16767	0.36408
4.37	1.59203e-07	4.72348e-07	0.13512	-0.16521	0.46884	0.3208	0.01435	-0.17176	0.37188
4.375	1.79827e-07	4.62981e-07	0.13672	-0.16232	0.4496	0.31418	0.01253	-0.17065	0.36908
4.38	2.00093e-07	4.5447e-07	0.13841	-0.13425	0.4513	0.36261	0.01413	-0.1616	0.36355
4.385	2.21055e-07	4.47148e-07	0.14015	-0.12081	0.48028	0.33635	0.01755	-0.16508	0.36388
4.39	2.42535e-07	4.40317e-07	0.14182	-0.11712	0.47431	0.32976	0.01705	-0.16492	0.36171
4.395	2.64495e-07	4.33289e-07	0.14355	-0.128	0.50179	0.36704	0.01898	-0.16456	0.3656
4.4	2.87407e-07	4.24755e-07	0.14521	-0.16916	0.5164	0.29787	0.01798	-0.17919	0.37357
4.405	3.10108e-07	4.15167e-07	0.14664	-0.16447	0.49238	0.27347	0.01578	-0.17943	0.36972
4.41	3.31963e-07	4.05156e-07	0.14799	-0.18405	0.47891	0.26778	0.01325	-0.18177	0.37115
4.415	3.53011e-07	3.93394e-07	0.14926	-0.2252	0.45648	0.24103	0.00866	-0.18867	0.37537
4.42	3.72665e-07	3.81128e-07	0.1505	-0.20168	0.41704	0.2568	0.006	-0.18055	0.36692
4.425	3.90745e-07	3.69788e-07	0.15168	-0.19308	0.38658	0.21736	0.0034	-0.18131	0.36202
4.43	4.08387e-07	3.59641e-07	0.15264	-0.1599	0.39739	0.16578	0.00611	-0.18331	0.357
4.435	4.25617e-07	3.51681e-07	0.15345	-0.1167	0.36807	0.15684	0.00552	-0.176	0.34666
4.44	3.31451e-07	3.32949e-07	0.15077	-0.12897	0.31458	0.19113	0.0015	-0.16469	0.39819
4.445	2.03854e-07	3.10972e-07	0.14715	-0.11248	0.29242	0.18897	0.00267	-0.1545	0.46538
4.45	1.16154e-07	2.93957e-07	0.14497	-0.10185	0.34142	0.25913	0.00969	-0.14447	0.51963
4.455	8.33464e-08	2.82589e-07	0.14464	-0.11309	0.37007	0.2437	0.01258	-0.14772	0.54881
4.46	8.2681e-08	2.72149e-07	0.14537	-0.18975	0.32684	0.26101	0.00433	-0.15207	0.56522
4.465	9.24394e-08	2.6146e-07	0.14643	-0.16769	0.28108	0.21277	0.00109	-0.15044	0.55854
4.47	1.0417e-07	2.52586e-07	0.14758	-0.13872	0.27064	0.2575	0.00157	-0.14046	0.55239
4.475	1.17213e-07	2.45262e-07	0.14864	-0.11598	0.31295	0.17044	0.00679	-0.15021	0.55211
4.48	1.31814e-07	2.38137e-07	0.14934	-0.13211	0.33638	0.11141	0.00801	-0.16071	0.5566
4.485	1.47979e-07	2.31786e-07	0.1498	-0.08938	0.38223	0.07253	0.01466	-0.16266	0.55299
4.49	1.64759e-07	2.26911e-07	0.15022	-0.08064	0.36358	0.09735	0.0132	-0.15711	0.54971
4.495	1.8109e-07	2.21199e-07	0.15069	-0.11848	0.36232	0.08929	0.01084	-0.16299	0.55495
4.5	1.96772e-07	2.13429e-07	0.15116	-0.15205	0.33467	0.10196	0.00618	-0.16388	0.5578
4.505	2.12624e-07	2.0492e-07	0.15156	-0.1439	0.3697	0.0589	0.00986	-0.17018	0.55922
4.51	2.28351e-07	1.96316e-07	0.15192	-0.15594	0.32949	0.08668	0.00519	-0.16543	0.5564
4.515	2.43635e-07	1.88236e-07	0.15232	-0.1254	0.34983	0.07363	0.00871	-0.16418	0.55353
4.52	2.59601e-07	1.81129e-07	0.15273	-0.12214	0.35979	0.08947	0.00974	-0.16264	0.55279
4.525	2.75113e-07	1.75185e-07	0.15316	-0.085	0.32969	0.08594	0.00879	-0.15546	0.54373
4.53	2.90055e-07	1.71565e-07	0.15356	-0.04105	0.33425	0.0727	0.01156	-0.15117	0.53626
4.535	3.05334e-07	1.68365e-07	0.154	-0.07104	0.34506	0.10608	0.01084	-0.15234	0.54139
4.54	3.11011e-07	2.06028e-07	0.16134	-0.08353	0.34785	0.11502	0.01223	-0.15278	0.55484
4.545	3.14682e-07	2.54194e-07	0.1708	-0.12965	0.38354	0.17249	0.01547	-0.1549	0.57841
4.55	3.219e-07	2.86019e-07	0.17792	-0.12677	0.34747	0.15136	0.01385	-0.15352	0.58453
4.555	3.33898e-07	2.96946e-07	0.18162	-0.14563	0.38195	0.12204	0.01689	-0.16184	0.59533
4.56	3.48274e-07	2.95093e-07	0.1833	-0.13789	0.32292	0.14543	0.01186	-0.15338	0.58898
4.565	3.61769e-07	2.90091e-07	0.18418	-0.08876	0.29261	0.11111	0.01168	-0.14798	0.57884
4.57	3.74684e-07	2.85582e-07	0.18489	-0.07753	0.28419	0.15511	0.01146	-0.14081	0.57491
4.575	3.87032e-07	2.82365e-07	0.18568	-0.03618	0.26519	0.15908	0.01189	-0.13315	0.56648
4.58	3.98671e-07	2.81404e-07	0.18643	0.00252	0.25199	0.14263	0.01274	-0.12857	0.55846
4.585	4.09223e-07	2.81068e-07	0.18723	-0.01488	0.21718	0.17662	0.00841	-0.12437	0.55713
4.59	4.18753e-07	2.80711e-07	0.18805	0.002	0.20649	0.15359	0.0083	-0.1237	0.55382
4.595	4.27716e-07	2.83358e-07	0.18878	0.08946	0.192	0.14091	0.01177	-0.11191	0.53665
4.6	4.36359e-07	2.89432e-07	0.18943	0.12077	0.19247	0.11931	0.01355	-0.11001	0.53167
4.605	4.44549e-07	2.95443e-07	0.18996	0.08784	0.17152	0.09462	0.00971	-0.11556	0.53509
4.61	4.51498e-07	2.99893e-07	0.19045	0.06627	0.1375	0.0989	0.00523	-0.11527	0.53457
4.615	4.56686e-07	3.04003e-07	0.19095	0.07604	0.09329	0.10321	0.00152	-0.10989	0.52902
4.62	4.61677e-07	3.07714e-07	0.19136	0.05242	0.12877	0.06317	0.00362	-0.12028	0.53559
4.625	4.67714e-07	3.09795e-07	0.19162	0.01914	0.13984	0.03888	0.00282	-0.12832	0.54227
4.63	4.74149e-07	3.09661e-07	0.19168	-0.02402	0.14616	-0.0112	0.000996891	-0.14019	0.55007
4.635	4.81006e-07	3.09273e-07	0.1917	0.01007	0.15873	0.01896	0.00408	-0.13306	0.54482
4.64	4.89529e-07	2.86786e-07	0.19218	0.01439	0.13146	0.04946	0.00254	-0.12476	0.5646
4.645	4.98762e-07	2.57807e-07	0.19273	0.01821	0.16448	0.00541	0.00703	-0.12895	0.59632
4.65	5.07672e-07	2.365e-07	0.19311	-0.00839	0.149	0.03103	0.00484	-0.12646	0.62047
4.655	5.14803e-07	2.24357e-07	0.1934	-0.05447	0.12841	0.02921	0.000643103	-0.13025	0.63631
4.66	5.20343e-07	2.16949e-07	0.19346	-0.08303	0.10467	-0.02334	-0.00315	-0.13764	0.6417
4.665	5.24375e-07	2.09652e-07	0.19317	-0.14221	0.07158	-0.09384	-0.00966	-0.15069	0.64916
4.67	5.27775e-07	2.00363e-07	0.19259	-0.17606	0.07919	-0.13792	-0.01088	-0.16061	0.65529
4.675	5.30804e-07	1.91399e-07	0.19192	-0.13526	0.05557	-0.13283	-0.01096	-0.15241	0.64607
4.68	5.34221e-07	1.83309e-07	0.19121	-0.14616	0.09643	-0.14814	-0.00772	-0.15865	0.65159
4.685	5.38689e-07	1.75014e-07	0.19047	-0.14271	0.10242	-0.14762	-0.00704	-0.15841	0.65118
4.69	5.42217e-07	1.65605e-07	0.18969	-0.18464	0.05451	-0.16502	-0.01406	-0.16208	0.65363
4.695	5.44425e-07	1.55119e-07	0.18891	-0.18029	0.04385	-0.14494	-0.01493	-0.15821	0.65119
4.7	5.46429e-07	1.44557e-07	0.18812	-0.18732	0.04553	-0.16875	-0.01524	-0.16175	0.65263
4.705	5.47854e-07	1.33307e-07	0.18728	-0.20375	0.01785	-0.16822	-0.0189	-0.16153	0.65254
4.71	5.49365e-07	1.2256e-07	0.18641	-0.17028	0.0496	-0.18027	-0.01406	-0.16062	0.64928
4.715	5.5338e-07	1.11756e-07	0.18549	-0.20576	0.12906	-0.18377	-0.00848	-0.17196	0.66329
4.72	5.5886e-07	9.94795e-08	0.18463	-0.22121	0.11463	-0.16066	-0.01081	-0.17017	0.66387
4.725	5.63888e-07	8.80101e-08	0.1837	-0.17785	0.10902	-0.21007	-0.009	-0.16915	0.65606
4.73	5.6721e-07	7.59896e-08	0.1827	-0.2401	0.03871	-0.18916	-0.0193	-0.16957	0.65963
4.735	5.68552e-07	6.14435e-08	0.18194	-0.26591	0.02116	-0.11591	-0.02249	-0.16337	0.66155
4.74	4.63449e-07	2.9129e-08	0.19895	-0.21469	0.00659	-0.0853	-0.02006	-0.15548	0.62208
4.745	3.28258e-07	-8.86455e-09	0.2212	-0.27693	0.0447	-0.05394	-0.0186	-0.16823	0.5972
4.75	2.31283e-07	-4.17004e-08	0.23719	-0.26621	0.01956	-0.07087	-0.01951	-0.17007	0.56513
4.755	1.84991e-07	-6.47705e-08	0.24469	-0.24924	0.01722	-0.05397	-0.01836	-0.16727	0.54884
4.76	1.70236e-07	-8.37254e-08	0.2471	-0.31411	0.02849	-0.02701	-0.02079	-0.17442	0.55567
4.765	1.66735e-07	-1.0245e-07	0.24753	-0.31417	-0.01568	-0.05007	-0.02503	-0.17351	0.55068
4.77	1.65616e-07	-1.20466e-07	0.24742	-0.30818	-0.00467	-0.03762	-0.02366	-0.17207	0.55026
4.775	1.65569e-07	-1.37156e-07	0.24717	-0.27189	0.00659	-0.06691	-0.02058	-0.17117	0.54501
4.78	1.65928e-07	-1.5213e-07	0.24696	-0.24882	0.00993	-0.01673	-0.01898	-0.16262	0.54173
4.785	1.66894e-07	-1.64832e-07	0.2471	-0.1931	0.03329	0.07147	-0.01363	-0.14699	0.53416
4.79	1.69631e-07	-1.757e-07	0.24743	-0.18517	0.08862	0.06527	-0.00786	-0.1509	0.53847
4.795	1.73516e-07	-1.86605e-07	0.24778	-0.19402	0.08415	0.07505	-0.00878	-0.15059	0.53939
4.8	1.7832e-07	-1.97339e-07	0.24822	-0.17956	0.1296	0.10044	-0.0036	-0.14932	0.541
4.805	1.85519e-07	-2.08748e-07	0.24873	-0.21739	0.19049	0.10434	0.000138582	-0.15878	0.55355
4.81	1.94638e-07	-2.21724e-07	0.24917	-0.23399	0.21489	0.07371	0.00156	-0.16631	0.55824
4.815	2.03285e-07	-2.35069e-07	0.24966	-0.23029	0.1696	0.1222	-0.00258	-0.15678	0.55339
4.82	2.10723e-07	-2.4843e-07	0.25028	-0.23421	0.16095	0.12349	-0.00362	-0.15641	0.55327
4.825	2.16857e-07	-2.61625e-07	0.25106	-0.22487	0.11189	0.18931	-0.00779	-0.14388	0.54647
4.83	2.22425e-07	-2.74793e-07	0.25182	-0.23326	0.13578	0.11878	-0.00596	-0.15466	0.55059
4.835	2.28632e-07	-2.88033e-07	0.25238	-0.22712	0.14013	0.10227	-0.00518	-0.15591	0.54971
4.84	1.97663e-07	-2.47258e-07	0.26941	-0.22026	0.1161	0.0827	-0.00666	-0.15767	0.52649
4.845	1.55963e-07	-1.90753e-07	0.2912	-0.22007	0.13585	0.08799	-0.00419	-0.16177	0.50331
4.85	1.28424e-07	-1.53016e-07	0.30704	-0.20405	0.16	0.07611	-0.000568884	-0.16506	0.48426
4.855	1.20402e-07	-1.4075e-07	0.3148	-0.20087	0.21115	0.07721	0.00473	-0.16961	0.48028
4.86	1.24223e-07	-1.44998e-07	0.31759	-0.22509	0.20226	0.04964	0.0026	-0.17557	0.48049
4.865	1.32991e-07	-1.56052e-07	0.31844	-0.22622	0.24597	0.05325	0.00678	-0.17881	0.48394
4.87	1.44176e-07	-1.69592e-07	0.31874	-0.25625	0.26137	0.02723	0.00661	-0.18695	0.49072
4.875	1.56367e-07	-1.83719e-07	0.31887	-0.23649	0.28172	0.0192	0.00971	-0.18672	0.48912
4.88	1.6935e-07	-1.9848e-07	0.31897	-0.27706	0.29553	0.02206	0.00882	-0.19294	0.49733
4.885	1.82821e-07	-2.15608e-07	0.31917	-0.31834	0.30312	0.05559	0.00728	-0.19533	0.50515
4.89	1.97046e-07	-2.33727e-07	0.31959	-0.31174	0.32912	0.1153	0.0102	-0.18979	0.5062
4.895	2.12207e-07	-2.53014e-07	0.32025	-0.35894	0.34475	0.14849	0.00911	-0.19364	0.51599
4.9	2.27423e-07	-2.73327e-07	0.32118	-0.34706	0.33137	0.2243	0.00856	-0.18246	0.51271
4.905	2.42871e-07	-2.94262e-07	0.3223	-0.38089	0.35524	0.22128	0.00902	-0.18915	0.52042
4.91	2.58886e-07	-3.15933e-07	0.32333	-0.37255	0.35654	0.19127	0.00967	-0.19135	0.51958
4.915	2.75009e-07	-3.36561e-07	0.32415	-0.34456	0.35995	0.13799	0.01162	-0.19364	0.51505
4.92	2.90919e-07	-3.57138e-07	0.325	-0.37092	0.34718	0.20317	0.00897	-0.18883	0.51835
4.925	3.06793e-07	-3.78978e-07	0.32601	-0.38818	0.35818	0.2031	0.0091	-0.1919	0.52252
4.93	3.22795e-07	-4.01656e-07	0.32704	-0.4003	0.35302	0.20848	0.00797	-0.19239	0.5237
4.935	3.38687e-07	-4.25144e-07	0.32804	-0.41634	0.35332	0.19161	0.00712	-0.19631	0.52683
4.94	2.75409e-07	-4.25197e-07	0.3174	-0.38238	0.26332	0.18596	0.00199	-0.18757	0.50106
4.945	1.86072e-07	-4.16718e-07	0.30331	-0.35095	0.18857	0.15521	-0.00136	-0.1839	0.47363
4.95	1.21823e-07	-4.15251e-07	0.29344	-0.34017	0.14819	0.20674	-0.00315	-0.1757	0.45772
4.955	9.33548e-08	-4.26018e-07	0.28935	-0.38936	0.11495	0.22547	-0.00839	-0.17857	0.45733
4.96	8.56867e-08	-4.4628e-07	0.28876	-0.43401	0.05612	0.22784	-0.0163	-0.17987	0.45764
4.965	8.46737e-08	-4.71422e-07	0.28949	-0.46843	0.02164	0.23316	-0.02149	-0.18107	0.45949
4.97	8.35567e-08	-4.97292e-07	0.29055	-0.43588	-0.04976	0.21973	-0.02651	-0.17235	0.44727
4.975	8.1862e-08	-5.21993e-07	0.29155	-0.42345	-0.02266	0.18501	-0.02322	-0.17645	0.44793
4.98	8.03458e-08	-5.45166e-07	0.29244	-0.38214	-0.04432	0.17032	-0.023	-0.1706	0.43907
4.985	7.70234e-08	-5.67071e-07	0.29321	-0.37943	-0.1031	0.13979	-0.02851	-0.16877	0.43298
4.99	7.19335e-08	-5.8839e-07	0.29405	-0.36171	-0.12287	0.19367	-0.02943	-0.15863	0.42834
4.995	6.63262e-08	-6.08996e-07	0.29516	-0.35469	-0.12611	0.25179	-0.02936	-0.15075	0.42686
5	5.97768e-08	-6.30306e-07	0.29636	-0.38619	-0.1647	0.22689	-0.03484	-0.15449	0.42844
5.005	5.30104e-08	-6.52705e-07	0.29745	-0.39253	-0.13576	0.20949	-0.03244	-0.15933	0.43238
5.01	4.62403e-08	-6.74203e-07	0.29847	-0.35488	-0.16487	0.20232	-0.03314	-0.15256	0.42343
5.015	3.90798e-08	-6.94956e-07	0.29944	-0.36668	-0.1531	0.18313	-0.03269	-0.157	0.4266
5.02	3.18525e-08	-7.16386e-07	0.30047	-0.37841	-0.16784	0.2305	-0.03478	-0.15195	0.42722
5.025	2.51962e-08	-7.36702e-07	0.3017	-0.32798	-0.12771	0.26215	-0.0281	-0.14463	0.42286
5.03	1.82874e-08	-7.5645e-07	0.30289	-0.3587	-0.17904	0.21362	-0.03475	-0.14992	0.42307
5.035	9.5397e-09	-7.77427e-07	0.30372	-0.37063	-0.20944	0.12023	-0.03834	-0.15933	0.42221
5.04	2.75152e-08	-7.11142e-07	0.28659	-0.34053	-0.24497	0.1119	-0.041	-0.15754	0.37426
5.045	5.198e-08	-6.18889e-07	0.26441	-0.34127	-0.28408	0.15039	-0.04599	-0.15568	0.31963
5.05	6.53823e-08	-5.57764e-07	0.24886	-0.34087	-0.28691	0.22194	-0.04711	-0.15133	0.28255
5.055	6.58791e-08	-5.3845e-07	0.24201	-0.33173	-0.24938	0.19425	-0.0434	-0.15794	0.26716
5.06	5.8248e-08	-5.44468e-07	0.24036	-0.32759	-0.27652	0.20131	-0.0459	-0.15502	0.25813
5.065	4.74335e-08	-5.59198e-07	0.24081	-0.29249	-0.24863	0.23304	-0.04127	-0.14905	0.25381
5.07	3.53726e-08	-5.75864e-07	0.24173	-0.30579	-0.29486	0.17964	-0.04643	-0.15308	0.25145
5.075	2.24217e-08	-5.94934e-07	0.24251	-0.35966	-0.28136	0.14143	-0.04815	-0.16551	0.26175
5.08	9.82594e-09	-6.15681e-07	0.2432	-0.36192	-0.27819	0.13555	-0.04797	-0.16663	0.26261
5.085	-2.91457e-09	-6.35397e-07	0.24385	-0.32361	-0.28771	0.12376	-0.04671	-0.162	0.25557
5.09	-1.70489e-08	-6.54232e-07	0.24453	-0.33128	-0.34011	0.14732	-0.05214	-0.15621	0.25192
5.095	-3.22186e-08	-6.75174e-07	0.24513	-0.39687	-0.3337	0.09402	-0.05521	-0.17131	0.26348
5.1	-4.65144e-08	-6.9803e-07	0.24568	-0.39776	-0.30129	0.12662	-0.05215	-0.17028	0.26693
5.105	-6.02419e-08	-7.20529e-07	0.24627	-0.38447	-0.30846	0.10915	-0.05207	-0.1698	0.26419
5.11	-7.46988e-08	-7.43459e-07	0.24677	-0.41277	-0.33369	0.09225	-0.05608	-0.17339	0.26656
5.115	-8.92023e-08	-7.6738e-07	0.24724	-0.41885	-0.31055	0.09731	-0.05419	-0.17537	0.26994
5.12	-1.02103e-07	-7.9188e-07	0.24755	-0.4329	-0.26249	0.0271	-0.0503	-0.18864	0.27695
5.125	-1.1363e-07	-8.1586e-07	0.24756	-0.40082	-0.24953	-0.02261	-0.04705	-0.19052	0.27282
5.13	-1.24827e-07	-8.39419e-07	0.2475	-0.41826	-0.24781	-0.00122	-0.0476	-0.19006	0.27561
5.135	-1.35283e-07	-8.63842e-07	0.24756	-0.43083	-0.21659	0.02677	-0.04507	-0.19055	0.28045
5.14	-1.54592e-07	-8.19381e-07	0.24085	-0.39085	-0.18055	0.06426	-0.04094	-0.18737	0.23448
5.145	-1.75957e-07	-7.53302e-07	0.23224	-0.36495	-0.17452	0.07829	-0.04107	-0.18762	0.17572
5.15	-1.93355e-07	-7.12098e-07	0.22609	-0.40635	-0.16954	0.04682	-0.04456	-0.20061	0.14336
5.155	-2.05513e-07	-7.04343e-07	0.22314	-0.37916	-0.16519	0.01274	-0.04347	-0.20297	0.12051
5.16	-2.14886e-07	-7.16639e-07	0.22209	-0.40165	-0.18237	-0.01998	-0.04679	-0.20901	0.1165
5.165	-2.24076e-07	-7.37463e-07	0.22178	-0.40702	-0.20937	-0.00181	-0.0499	-0.20595	0.11358
5.17	-2.33329e-07	-7.6145e-07	0.22177	-0.44165	-0.19869	0.01356	-0.05104	-0.20994	0.12033
5.175	-2.4162e-07	-7.8725e-07	0.22183	-0.4572	-0.16916	0.01419	-0.04928	-0.2145	0.12605
5.18	-2.4967e-07	-8.13394e-07	0.22201	-0.45187	-0.1883	0.05976	-0.05099	-0.20745	0.12367
5.185	-2.58621e-07	-8.37794e-07	0.22235	-0.39643	-0.20924	0.07304	-0.05002	-0.19718	0.11286
5.19	-2.68162e-07	-8.61121e-07	0.22268	-0.41462	-0.21448	0.06254	-0.0517	-0.20053	0.11559
5.195	-2.79288e-07	-8.85227e-07	0.2231	-0.42346	-0.27969	0.10396	-0.05857	-0.19212	0.11099
5.2	-2.92004e-07	-9.10996e-07	0.22363	-0.47241	-0.2851	0.10906	-0.06197	-0.19772	0.11867
5.205	-3.04558e-07	-9.38851e-07	0.22411	-0.49597	-0.27249	0.08446	-0.06219	-0.20462	0.12391
5.21	-3.14855e-07	-9.67024e-07	0.22457	-0.48345	-0.18481	0.09754	-0.05317	-0.20842	0.13049
5.215	-3.22169e-07	-9.95396e-07	0.22506	-0.50292	-0.13995	0.10269	-0.05003	-0.21394	0.13812
5.22	-3.29342e-07	-1.02332e-06	0.22552	-0.46784	-0.17855	0.07854	-0.05176	-0.20891	0.12873
5.225	-3.37652e-07	-1.04958e-06	0.22605	-0.44505	-0.19042	0.13351	-0.05161	-0.19879	0.12391
5.23	-3.46572e-07	-1.07487e-06	0.22672	-0.43436	-0.20569	0.13755	-0.05246	-0.19563	0.12072
5.235	-3.55873e-07	-1.10146e-06	0.22726	-0.49003	-0.20736	0.07651	-0.05575	-0.20954	0.12964
5.24	-3.51125e-07	-1.02733e-06	0.21285	-0.48652	-0.24266	0.06845	-0.05997	-0.21247	0.07631
5.245	-3.42329e-07	-9.21248e-07	0.19411	-0.40821	-0.21906	0.05544	-0.05463	-0.21224	0.00217
5.25	-3.3748e-07	-8.4967e-07	0.18056	-0.41145	-0.18078	0.02625	-0.05212	-0.22383	-0.03952
5.255	-3.39466e-07	-8.29326e-07	0.17407	-0.46506	-0.20195	0.00994	-0.05762	-0.23338	-0.05482
5.26	-3.46172e-07	-8.40856e-07	0.17192	-0.46611	-0.19448	0.01385	-0.05709	-0.23437	-0.06129
5.265	-3.53904e-07	-8.62881e-07	0.1714	-0.42677	-0.17252	-0.01271	-0.05276	-0.23395	-0.06733
5.27	-3.63157e-07	-8.86996e-07	0.17128	-0.43372	-0.24254	0.0032	-0.05981	-0.22756	-0.07331
5.275	-3.73584e-07	-9.10814e-07	0.17142	-0.3972	-0.22109	0.05665	-0.05565	-0.21841	-0.0772
5.28	-3.82601e-07	-9.3243e-07	0.17176	-0.3546	-0.17942	0.08237	-0.04922	-0.21313	-0.08011
5.285	-3.91335e-07	-9.52642e-07	0.17221	-0.34819	-0.20845	0.09881	-0.0516	-0.20813	-0.08396
5.29	-4.01282e-07	-9.72438e-07	0.17271	-0.34016	-0.23327	0.09867	-0.05349	-0.20511	-0.08765
5.295	-4.11841e-07	-9.91663e-07	0.17326	-0.32832	-0.23573	0.12409	-0.05303	-0.2005	-0.08981
5.3	-4.21656e-07	-1.00997e-06	0.17402	-0.3081	-0.20017	0.18175	-0.04846	-0.1942	-0.08964
5.305	-4.31955e-07	-1.02832e-06	0.17487	-0.33011	-0.25722	0.15494	-0.05515	-0.19561	-0.09154
5.31	-4.43665e-07	-1.04715e-06	0.17561	-0.32475	-0.26288	0.14276	-0.05537	-0.19582	-0.09295
5.315	-4.54233e-07	-1.06588e-06	0.17643	-0.32671	-0.20646	0.18508	-0.05009	-0.19581	-0.08714
5.32	-4.63102e-07	-1.08418e-06	0.1773	-0.30948	-0.18741	0.16427	-0.04729	-0.19737	-0.08806
5.325	-4.71956e-07	-1.10246e-06	0.17804	-0.3261	-0.20577	0.13479	-0.04999	-0.20144	-0.08712
5.33	-4.81221e-07	-1.1213e-06	0.1788	-0.32922	-0.20564	0.16713	-0.05015	-0.1983	-0.08658
5.335	-4.90219e-07	-1.14116e-06	0.17973	-0.36129	-0.19392	0.20676	-0.05085	-0.19909	-0.08018
5.34	-4.51325e-07	-1.13141e-06	0.17991	-0.32426	-0.15315	0.24282	-0.04576	-0.19783	-0.12205
5.345	-3.9811e-07	-1.11272e-06	0.17995	-0.34705	-0.1587	0.2628	-0.04874	-0.20391	-0.17016
5.35	-3.62287e-07	-1.10597e-06	0.18042	-0.37194	-0.18132	0.28104	-0.05315	-0.20757	-0.20531
5.355	-3.49367e-07	-1.11306e-06	0.18143	-0.33149	-0.16938	0.28917	-0.05011	-0.20433	-0.22844
5.36	-3.49705e-07	-1.12736e-06	0.18267	-0.31877	-0.15508	0.26742	-0.04816	-0.20695	-0.23501
5.365	-3.55979e-07	-1.1459e-06	0.18407	-0.36254	-0.19772	0.30353	-0.05475	-0.20561	-0.23342
5.37	-3.64583e-07	-1.16542e-06	0.18555	-0.32264	-0.19721	0.29496	-0.05243	-0.20147	-0.24009
5.375	-3.74622e-07	-1.18418e-06	0.18709	-0.33071	-0.25023	0.31859	-0.05794	-0.19586	-0.24393
5.38	-3.85657e-07	-1.20349e-06	0.18856	-0.34067	-0.23996	0.27224	-0.05751	-0.20321	-0.24131
5.385	-3.95786e-07	-1.22276e-06	0.18992	-0.32951	-0.20986	0.27002	-0.05399	-0.20445	-0.24021
5.39	-4.05029e-07	-1.24113e-06	0.19133	-0.30945	-0.20053	0.29769	-0.05194	-0.19956	-0.24258
5.395	-4.15903e-07	-1.25959e-06	0.19285	-0.33271	-0.28237	0.31059	-0.06105	-0.19487	-0.24672
5.4	-4.28137e-07	-1.27746e-06	0.19452	-0.28866	-0.26092	0.3585	-0.05647	-0.18553	-0.25183
5.405	-4.40491e-07	-1.2949e-06	0.19629	-0.31806	-0.28774	0.34877	-0.06067	-0.18847	-0.24967
5.41	-4.53405e-07	-1.31417e-06	0.19825	-0.35228	-0.28576	0.43542	-0.0624	-0.18359	-0.24395
5.415	-4.6541e-07	-1.33306e-06	0.20042	-0.30471	-0.24733	0.43582	-0.05599	-0.18039	-0.24801
5.42	-4.77172e-07	-1.34922e-06	0.20264	-0.25745	-0.27499	0.45145	-0.0559	-0.17038	-0.25842
5.425	-4.89141e-07	-1.36483e-06	0.20487	-0.28537	-0.25649	0.4411	-0.05568	-0.17674	-0.25213
5.43	-4.99957e-07	-1.38269e-06	0.20711	-0.33584	-0.2238	0.45678	-0.05539	-0.18428	-0.24083
5.435	-5.09395e-07	-1.40145e-06	0.20918	-0.31686	-0.19522	0.37076	-0.05154	-0.19367	-0.24122
5.44	-4.67786e-07	-1.35516e-06	0.20386	-0.26934	-0.21936	0.30789	-0.05226	-0.19492	-0.27745
5.445	-4.12404e-07	-1.28913e-06	0.19629	-0.26621	-0.23887	0.28432	-0.0554	-0.19867	-0.31358
5.45	-3.74274e-07	-1.24413e-06	0.19112	-0.21323	-0.17385	0.26296	-0.04722	-0.20143	-0.34026
5.455	-3.58859e-07	-1.22908e-06	0.18915	-0.24226	-0.14975	0.19795	-0.04705	-0.2155	-0.34489
5.46	-3.58759e-07	-1.2333e-06	0.18899	-0.23235	-0.18334	0.15967	-0.04984	-0.21629	-0.35366
5.465	-3.66379e-07	-1.24518e-06	0.18961	-0.25976	-0.23592	0.18646	-0.05643	-0.21299	-0.35528
5.47	-3.76842e-07	-1.25937e-06	0.19037	-0.24732	-0.24273	0.13688	-0.05635	-0.21648	-0.35814
5.475	-3.87989e-07	-1.27481e-06	0.19103	-0.29167	-0.25404	0.12899	-0.05993	-0.2224	-0.35209
5.48	-3.99682e-07	-1.29355e-06	0.19176	-0.36019	-0.2654	0.16536	-0.0649	-0.22656	-0.34213
5.485	-4.114e-07	-1.31404e-06	0.19254	-0.35244	-0.25495	0.14732	-0.06343	-0.22848	-0.34242
5.49	-4.22839e-07	-1.33474e-06	0.19321	-0.36748	-0.253	0.12377	-0.06408	-0.23333	-0.33984
5.495	-4.32948e-07	-1.35599e-06	0.19379	-0.37173	-0.19583	0.10929	-0.05885	-0.24008	-0.33366
5.5	-4.4201e-07	-1.37647e-06	0.19432	-0.34037	-0.20654	0.10125	-0.05805	-0.23614	-0.33982
5.505	-4.50393e-07	-1.39678e-06	0.19484	-0.36629	-0.16561	0.10638	-0.0556	-0.24228	-0.33171
5.51	-4.589e-07	-1.41855e-06	0.19532	-0.3908	-0.21205	0.08925	-0.0614	-0.24386	-0.33231
5.515	-4.68102e-07	-1.44244e-06	0.19577	-0.43989	-0.1965	0.08829	-0.06269	-0.25172	-0.32291
5.52	-4.77287e-07	-1.4672e-06	0.19628	-0.421	-0.21132	0.1186	-0.063	-0.24483	-0.32748
5.525	-4.87218e-07	-1.49249e-06	0.19697	-0.45878	-0.22961	0.15653	-0.06686	-0.24423	-0.32324
5.53	-4.96122e-07	-1.51824e-06	0.19773	-0.43663	-0.16566	0.15094	-0.05947	-0.24707	-0.32073
5.535	-5.04983e-07	-1.54342e-06	0.19849	-0.43913	-0.22771	0.15252	-0.06549	-0.24248	-0.32641
5.54	-4.64302e-07	-1.47696e-06	0.19602	-0.43015	-0.21431	0.16553	-0.06482	-0.24501	-0.36638
5.545	-4.08432e-07	-1.38331e-06	0.19274	-0.41448	-0.20444	0.20178	-0.06443	-0.24497	-0.41927
5.55	-3.70163e-07	-1.32239e-06	0.19072	-0.42764	-0.18924	0.20437	-0.06477	-0.25145	-0.45272
5.555	-3.57588e-07	-1.30533e-06	0.19031	-0.39685	-0.25441	0.21541	-0.0697	-0.24305	-0.4818
5.56	-3.62361e-07	-1.31546e-06	0.19092	-0.43005	-0.29306	0.22514	-0.07541	-0.24404	-0.48619
5.565	-3.74095e-07	-1.33763e-06	0.19189	-0.45459	-0.30843	0.20722	-0.07827	-0.24835	-0.48522
5.57	-3.87743e-07	-1.36179e-06	0.1929	-0.40584	-0.3116	0.20739	-0.07575	-0.24192	-0.49375
5.575	-4.01359e-07	-1.38467e-06	0.19397	-0.39234	-0.29479	0.22265	-0.07333	-0.23997	-0.49443
5.58	-4.14465e-07	-1.40772e-06	0.19518	-0.40982	-0.28732	0.26188	-0.07357	-0.23866	-0.49098
5.585	-4.25698e-07	-1.43182e-06	0.19636	-0.42831	-0.21138	0.20998	-0.06733	-0.25296	-0.48075
5.59	-4.35714e-07	-1.45449e-06	0.19746	-0.3602	-0.23326	0.23248	-0.06547	-0.24007	-0.49397
5.595	-4.45753e-07	-1.475e-06	0.19862	-0.35355	-0.21241	0.23182	-0.06304	-0.2411	-0.49313
5.6	-4.56207e-07	-1.49443e-06	0.19966	-0.32217	-0.25165	0.18611	-0.06492	-0.23922	-0.50211
5.605	-4.67432e-07	-1.51297e-06	0.20052	-0.32283	-0.24671	0.15736	-0.06442	-0.24309	-0.50164
5.61	-4.78656e-07	-1.53219e-06	0.20124	-0.34591	-0.25156	0.13363	-0.06613	-0.24857	-0.49849
5.615	-4.89488e-07	-1.55106e-06	0.20188	-0.31075	-0.22933	0.1229	-0.06194	-0.24713	-0.50214
5.62	-4.99862e-07	-1.56857e-06	0.20251	-0.29843	-0.23121	0.13011	-0.06134	-0.24479	-0.50443
5.625	-5.09716e-07	-1.5862e-06	0.20315	-0.31504	-0.20624	0.12858	-0.05984	-0.24929	-0.49947
5.63	-5.19388e-07	-1.60289e-06	0.20383	-0.26552	-0.22313	0.14442	-0.05854	-0.23997	-0.50925
5.635	-5.29121e-07	-1.61754e-06	0.20464	-0.24431	-0.20891	0.17969	-0.0559	-0.23461	-0.51145
5.64	-4.89306e-07	-1.55226e-06	0.2086	-0.22288	-0.25845	0.19882	-0.06044	-0.22901	-0.55171
5.645	-4.35733e-07	-1.46415e-06	0.21334	-0.24299	-0.24541	0.14871	-0.06171	-0.24228	-0.58843
5.65	-4.00783e-07	-1.40474e-06	0.21676	-0.23934	-0.28355	0.09567	-0.0661	-0.24773	-0.6225
5.655	-3.89707e-07	-1.38409e-06	0.21857	-0.26252	-0.22084	0.09595	-0.06187	-0.25718	-0.62703
5.66	-3.92583e-07	-1.38725e-06	0.21965	-0.25624	-0.2404	0.15404	-0.06348	-0.24905	-0.63484
5.665	-4.0145e-07	-1.3995e-06	0.22051	-0.26779	-0.23326	0.14853	-0.06343	-0.25206	-0.63357
5.67	-4.11395e-07	-1.41787e-06	0.2212	-0.38838	-0.22218	0.12131	-0.06921	-0.27186	-0.61342
5.675	-4.2284e-07	-1.44099e-06	0.22182	-0.41753	-0.2878	0.12556	-0.07706	-0.27027	-0.61526
5.68	-4.36106e-07	-1.46602e-06	0.22257	-0.45325	-0.30151	0.17795	-0.08033	-0.26823	-0.61097
5.685	-4.50471e-07	-1.49102e-06	0.22355	-0.416	-0.3365	0.2123	-0.08146	-0.25706	-0.62049
5.69	-4.63999e-07	-1.51508e-06	0.2246	-0.4208	-0.26427	0.20758	-0.07477	-0.26405	-0.61285
5.695	-4.75819e-07	-1.53855e-06	0.22565	-0.39547	-0.26066	0.21365	-0.07289	-0.26057	-0.6167
5.7	-4.87403e-07	-1.5619e-06	0.22672	-0.41617	-0.25383	0.21534	-0.07334	-0.26379	-0.61281
5.705	-4.9938e-07	-1.58529e-06	0.22779	-0.39716	-0.27813	0.21512	-0.07447	-0.25965	-0.61831
5.71	-5.12137e-07	-1.60726e-06	0.22882	-0.3667	-0.28846	0.19721	-0.07361	-0.25707	-0.6243
5.715	-5.24883e-07	-1.62747e-06	0.22996	-0.33617	-0.27771	0.25819	-0.07074	-0.24736	-0.62825
5.72	-5.36782e-07	-1.64708e-06	0.23126	-0.34569	-0.25081	0.26257	-0.06862	-0.25039	-0.62417
5.725	-5.48984e-07	-1.66588e-06	0.23256	-0.30804	-0.29119	0.25811	-0.07021	-0.24304	-0.63418
5.73	-5.61485e-07	-1.68332e-06	0.23386	-0.29835	-0.26414	0.26322	-0.06698	-0.2435	-0.63317
5.735	-5.74732e-07	-1.69979e-06	0.23509	-0.27438	-0.3243	0.22523	-0.07123	-0.24011	-0.64287
5.74	-5.07153e-07	-1.57834e-06	0.23149	-0.26888	-0.30267	0.24289	-0.07014	-0.24277	-0.67983
5.745	-4.1433e-07	-1.41623e-06	0.22657	-0.24152	-0.25392	0.2452	-0.06561	-0.24745	-0.72871
5.75	-3.49831e-07	-1.30176e-06	0.22333	-0.21521	-0.25903	0.23113	-0.06578	-0.24864	-0.76892
5.755	-3.24925e-07	-1.25217e-06	0.22224	-0.18493	-0.25197	0.184	-0.06388	-0.25226	-0.79006
5.76	-3.24876e-07	-1.24191e-06	0.22252	-0.16947	-0.28747	0.21061	-0.06648	-0.24527	-0.80161
5.765	-3.34984e-07	-1.24913e-06	0.22333	-0.25215	-0.29146	0.18413	-0.07155	-0.25895	-0.79001
5.77	-3.48705e-07	-1.26244e-06	0.22412	-0.24019	-0.34068	0.14214	-0.07545	-0.25847	-0.79685
5.775	-3.65417e-07	-1.27684e-06	0.22483	-0.26418	-0.40471	0.14415	-0.08282	-0.25659	-0.79913
5.78	-3.83603e-07	-1.29203e-06	0.22547	-0.26393	-0.4036	0.11025	-0.08259	-0.26064	-0.79893
5.785	-4.01439e-07	-1.30746e-06	0.22607	-0.27272	-0.38891	0.13256	-0.08159	-0.26068	-0.79599
5.79	-4.18181e-07	-1.3244e-06	0.22677	-0.31593	-0.35499	0.14789	-0.08074	-0.26744	-0.78568
5.795	-4.3507e-07	-1.34237e-06	0.22766	-0.30905	-0.39535	0.20582	-0.08407	-0.2572	-0.79055
5.8	-4.53529e-07	-1.36022e-06	0.22856	-0.31111	-0.42482	0.15645	-0.08688	-0.2609	-0.79291
5.805	-4.72233e-07	-1.3781e-06	0.22927	-0.31043	-0.40625	0.12502	-0.08497	-0.266	-0.79107
5.81	-4.90117e-07	-1.39602e-06	0.22985	-0.31271	-0.38841	0.10735	-0.08328	-0.2699	-0.78882
5.815	-5.07465e-07	-1.41307e-06	0.23029	-0.27963	-0.38242	0.06949	-0.0807	-0.27056	-0.79337
5.82	-5.24412e-07	-1.42857e-06	0.23069	-0.25915	-0.37061	0.09195	-0.07828	-0.26659	-0.79533
5.825	-5.41975e-07	-1.44409e-06	0.23122	-0.28058	-0.40979	0.11974	-0.08312	-0.26348	-0.7955
5.83	-5.59822e-07	-1.45891e-06	0.23198	-0.2346	-0.38319	0.18219	-0.07783	-0.25294	-0.80011
5.835	-5.785e-07	-1.47271e-06	0.23294	-0.24509	-0.44677	0.2044	-0.08437	-0.24714	-0.80439
5.84	-5.62706e-07	-1.38894e-06	0.21854	-0.24043	-0.43438	0.21182	-0.08424	-0.24842	-0.83215
5.845	-5.35731e-07	-1.27714e-06	0.19961	-0.25525	-0.40848	0.18833	-0.08436	-0.25715	-0.8637
5.85	-5.20063e-07	-1.19948e-06	0.18612	-0.208	-0.36892	0.16917	-0.0791	-0.25794	-0.89367
5.855	-5.21484e-07	-1.16785e-06	0.18005	-0.20686	-0.39975	0.1556	-0.08249	-0.25786	-0.90926
5.86	-5.34582e-07	-1.16448e-06	0.17854	-0.18273	-0.41848	0.16305	-0.08298	-0.25299	-0.91891
5.865	-5.5146e-07	-1.17085e-06	0.1788	-0.16031	-0.38817	0.16136	-0.07874	-0.25301	-0.92031
5.87	-5.67905e-07	-1.1776e-06	0.17957	-0.09538	-0.35237	0.18418	-0.07151	-0.24522	-0.92714
5.875	-5.83813e-07	-1.18321e-06	0.18046	-0.10241	-0.35577	0.17606	-0.07212	-0.24707	-0.92607
5.88	-6.00647e-07	-1.18893e-06	0.18123	-0.09676	-0.39235	0.13428	-0.07516	-0.24844	-0.93019
5.885	-6.17818e-07	-1.19451e-06	0.1819	-0.09712	-0.37067	0.13415	-0.07301	-0.2505	-0.9277
5.89	-6.35086e-07	-1.20098e-06	0.18255	-0.12777	-0.39662	0.12369	-0.07712	-0.2539	-0.92496
5.895	-6.53233e-07	-1.20788e-06	0.18322	-0.11216	-0.40975	0.14703	-0.07736	-0.2486	-0.92836
5.9	-6.72559e-07	-1.214e-06	0.18405	-0.10053	-0.44902	0.1837	-0.08031	-0.24029	-0.93364
5.905	-6.9335e-07	-1.21937e-06	0.18493	-0.08628	-0.47482	0.16868	-0.08184	-0.23844	-0.93803
5.91	-7.1458e-07	-1.22449e-06	0.1858	-0.09175	-0.46856	0.1789	-0.08145	-0.23882	-0.93615
5.915	-7.36312e-07	-1.22804e-06	0.18676	-0.03163	-0.49708	0.20644	-0.08059	-0.22614	-0.94812
5.92	-7.58657e-07	-1.2299e-06	0.18771	-0.03319	-0.49586	0.17087	-0.08046	-0.23071	-0.94735
5.925	-7.80824e-07	-1.23186e-06	0.18872	-0.03489	-0.48915	0.23346	-0.07982	-0.22482	-0.94601
5.93	-8.02602e-07	-1.23291e-06	0.18983	-0.00174	-0.47857	0.21277	-0.07681	-0.224	-0.94987
5.935	-8.24091e-07	-1.23441e-06	0.19088	-0.05036	-0.47627	0.20615	-0.07929	-0.23149	-0.94146
5.94	-7.2971e-07	-1.164e-06	0.19089	0.00815	-0.47727	0.2566	-0.07727	-0.21914	-0.97344
5.945	-6.0075e-07	-1.07178e-06	0.19062	-0.01354	-0.43058	0.22522	-0.07572	-0.23006	-0.99464
5.95	-5.11826e-07	-1.00522e-06	0.19078	0.00931	-0.40975	0.264	-0.07358	-0.22527	-1.01905
5.955	-4.7894e-07	-9.72576e-07	0.19158	0.0159	-0.42304	0.26098	-0.07497	-0.2243	-1.03118
5.96	-4.81009e-07	-9.60143e-07	0.19269	0.04468	-0.43706	0.25009	-0.07475	-0.22114	-1.04012
5.965	-4.97399e-07	-9.54306e-07	0.19393	0.06911	-0.47543	0.26279	-0.07695	-0.21397	-1.04812
5.97	-5.19032e-07	-9.5086e-07	0.1953	0.03516	-0.51787	0.28739	-0.08286	-0.21263	-1.04651
5.975	-5.41847e-07	-9.4847e-07	0.19669	0.0459	-0.5	0.26887	-0.08046	-0.21504	-1.04608
5.98	-5.64447e-07	-9.45224e-07	0.19808	0.06671	-0.5046	0.28782	-0.07961	-0.21025	-1.04942
5.985	-5.86559e-07	-9.4039e-07	0.1995	0.10125	-0.47799	0.28089	-0.07501	-0.20899	-1.05192
5.99	-6.08437e-07	-9.35409e-07	0.20085	0.07184	-0.49422	0.2593	-0.07816	-0.21423	-1.04838
5.995	-6.30354e-07	-9.30153e-07	0.20202	0.11078	-0.47969	0.20869	-0.07445	-0.21632	-1.05277
6	-6.51809e-07	-9.22846e-07	0.20312	0.14315	-0.47368	0.23239	-0.07193	-0.21034	-1.05693
6.005	-6.73906e-07	-9.14992e-07	0.20432	0.12981	-0.50822	0.24556	-0.0759	-0.20823	-1.05774
6.01	-6.9801e-07	-9.07022e-07	0.20558	0.14716	-0.56285	0.25817	-0.08	-0.20069	-1.06538
6.015	-7.23248e-07	-8.96835e-07	0.20693	0.20686	-0.55865	0.28386	-0.07609	-0.19085	-1.07409
6.02	-7.48237e-07	-8.8496e-07	0.20825	0.20582	-0.55178	0.24498	-0.07541	-0.19616	-1.07286
6.025	-7.73855e-07	-8.71766e-07	0.20962	0.25272	-0.58661	0.30249	-0.07594	-0.18139	-1.08331
6.03	-8.00663e-07	-8.57127e-07	0.21094	0.256	-0.6046	0.22308	-0.07738	-0.18873	-1.08518
6.035	-8.2627e-07	-8.43463e-07	0.21206	0.21886	-0.53331	0.22627	-0.07267	-0.19899	-1.07198
6.04	-7.85757e-07	-9.01732e-07	0.19596	0.23978	-0.56235	0.20157	-0.07516	-0.19417	-1.08163
6.045	-7.24968e-07	-9.80051e-07	0.17476	0.24138	-0.47103	0.17609	-0.06762	-0.2004	-1.07769
6.05	-6.84642e-07	-1.03167e-06	0.1597	0.2766	-0.43282	0.19127	-0.06282	-0.19475	-1.08286
6.055	-6.75441e-07	-1.04754e-06	0.153	0.27883	-0.44897	0.18766	-0.0646	-0.1926	-1.08615
6.06	-6.85206e-07	-1.04064e-06	0.15139	0.33164	-0.41709	0.19308	-0.0586	-0.1876	-1.0917
6.065	-7.00515e-07	-1.02424e-06	0.15166	0.32726	-0.36684	0.16181	-0.05405	-0.19574	-1.08592
6.07	-7.16547e-07	-1.00503e-06	0.15247	0.35593	-0.36356	0.20313	-0.05201	-0.18802	-1.08984
6.075	-7.33326e-07	-9.84195e-07	0.15343	0.37002	-0.38432	0.18937	-0.0531	-0.18643	-1.09375
6.08	-7.50992e-07	-9.63912e-07	0.15437	0.33509	-0.40092	0.18596	-0.05661	-0.19029	-1.08946
6.085	-7.69061e-07	-9.4533e-07	0.15525	0.31074	-0.40206	0.16654	-0.05805	-0.19577	-1.08535
6.09	-7.8613e-07	-9.27564e-07	0.15606	0.30672	-0.3564	0.15634	-0.05387	-0.20127	-1.07995
6.095	-8.02028e-07	-9.1068e-07	0.15667	0.28006	-0.35007	0.08777	-0.05473	-0.21309	-1.07476
6.1	-8.18125e-07	-8.94791e-07	0.15707	0.27215	-0.36522	0.0722	-0.05654	-0.21496	-1.07463
6.105	-8.33568e-07	-8.78408e-07	0.15742	0.29722	-0.32106	0.06722	-0.05082	-0.21606	-1.07399
6.11	-8.48253e-07	-8.62414e-07	0.15764	0.25866	-0.33148	0.02029	-0.05395	-0.22568	-1.06854
6.115	-8.64597e-07	-8.45751e-07	0.15783	0.32043	-0.39479	0.05605	-0.05629	-0.20922	-1.08415
6.12	-8.81698e-07	-8.2696e-07	0.1581	0.33262	-0.36512	0.05313	-0.05269	-0.21061	-1.08288
6.125	-8.99672e-07	-8.05773e-07	0.15824	0.40375	-0.43363	0.00312	-0.05499	-0.20208	-1.10048
6.13	-9.19771e-07	-7.81707e-07	0.15832	0.43264	-0.45949	0.02939	-0.05569	-0.19379	-1.10724
6.135	-9.39988e-07	-7.58103e-07	0.15861	0.38769	-0.43888	0.087	-0.05626	-0.19503	-1.09777
6.14	-8.76569e-07	-7.40736e-07	0.16082	0.34843	-0.46468	0.10821	-0.06148	-0.19223	-1.09112
6.145	-7.88519e-07	-7.25721e-07	0.16355	0.34433	-0.42226	0.09327	-0.05837	-0.19319	-1.08268
6.15	-7.29367e-07	-7.0872e-07	0.16548	0.3699	-0.41366	0.03925	-0.05655	-0.19342	-1.08317
6.155	-7.10848e-07	-6.88879e-07	0.1664	0.37875	-0.42213	0.02044	-0.05702	-0.19235	-1.08393
6.16	-7.16398e-07	-6.69223e-07	0.16678	0.32418	-0.37986	0.02822	-0.05619	-0.20145	-1.07047
6.165	-7.30302e-07	-6.49994e-07	0.16687	0.34886	-0.37115	-0.01595	-0.05389	-0.20405	-1.07315
6.17	-7.48094e-07	-6.29861e-07	0.16687	0.35166	-0.44263	0.01086	-0.06044	-0.19543	-1.0802
6.175	-7.68825e-07	-6.11984e-07	0.16688	0.26978	-0.48155	-0.00751	-0.06881	-0.20514	-1.07068
6.18	-7.90346e-07	-5.99118e-07	0.16696	0.17737	-0.47507	0.03952	-0.07348	-0.21246	-1.05509
6.185	-8.12462e-07	-5.87682e-07	0.16722	0.22006	-0.50774	0.06614	-0.07403	-0.20184	-1.06471
6.19	-8.34904e-07	-5.74273e-07	0.16763	0.24595	-0.48953	0.09858	-0.07074	-0.19665	-1.06674
6.195	-8.56368e-07	-5.61472e-07	0.16819	0.19894	-0.46424	0.12212	-0.071	-0.20226	-1.05654
6.2	-8.77185e-07	-5.5028e-07	0.16877	0.19001	-0.46085	0.11026	-0.07113	-0.20527	-1.05449
6.205	-8.98413e-07	-5.3974e-07	0.16934	0.17628	-0.48248	0.11992	-0.07391	-0.20455	-1.05412
6.21	-9.21052e-07	-5.28447e-07	0.16993	0.21619	-0.52352	0.11439	-0.07542	-0.1972	-1.06411
6.215	-9.45191e-07	-5.16436e-07	0.17056	0.20124	-0.54915	0.13876	-0.07865	-0.19469	-1.06392
6.22	-9.68686e-07	-5.04582e-07	0.1712	0.21072	-0.49491	0.11842	-0.0729	-0.20025	-1.05987
6.225	-9.91199e-07	-4.92266e-07	0.1719	0.21731	-0.50555	0.16041	-0.07346	-0.19422	-1.06164
6.23	-1.01449e-06	-4.78963e-07	0.17261	0.24505	-0.52941	0.12156	-0.07405	-0.19345	-1.06805
6.235	-1.03909e-06	-4.65057e-07	0.17325	0.23824	-0.56369	0.13384	-0.07763	-0.19058	-1.06999
6.24	-9.71166e-07	-5.15644e-07	0.17142	0.27414	-0.52431	0.10241	-0.07239	-0.18971	-1.07523
6.245	-8.75509e-07	-5.86196e-07	0.16891	0.20201	-0.52049	0.1445	-0.07698	-0.19068	-1.06787
6.25	-8.12774e-07	-6.33291e-07	0.16746	0.27485	-0.5142	0.1755	-0.07269	-0.17584	-1.0819
6.255	-7.95556e-07	-6.45167e-07	0.16721	0.32431	-0.55077	0.15862	-0.07352	-0.16748	-1.09462
6.26	-8.07389e-07	-6.35468e-07	0.16774	0.35162	-0.58786	0.19758	-0.0755	-0.15662	-1.10279
6.265	-8.31043e-07	-6.17843e-07	0.16857	0.34217	-0.61022	0.16698	-0.07814	-0.15965	-1.10331
6.27	-8.58992e-07	-5.97621e-07	0.16937	0.37476	-0.65731	0.15851	-0.08067	-0.15308	-1.11277
6.275	-8.87967e-07	-5.76154e-07	0.17029	0.37312	-0.6335	0.21088	-0.07847	-0.14959	-1.10992
6.28	-9.1656e-07	-5.54682e-07	0.1714	0.37332	-0.63745	0.23326	-0.07879	-0.14705	-1.11006
6.285	-9.45633e-07	-5.32149e-07	0.17257	0.4098	-0.65452	0.23636	-0.07825	-0.14104	-1.11719
6.29	-9.75322e-07	-5.09677e-07	0.17388	0.37125	-0.66482	0.28712	-0.08142	-0.13976	-1.11182
6.295	-1.00442e-06	-4.8907e-07	0.17527	0.34494	-0.62819	0.26838	-0.07943	-0.14828	-1.10383
6.3	-1.03331e-06	-4.69369e-07	0.17665	0.33974	-0.6555	0.28549	-0.08227	-0.1452	-1.10538
6.305	-1.06304e-06	-4.50297e-07	0.17812	0.32313	-0.66573	0.30211	-0.08416	-0.14494	-1.10346
6.31	-1.09251e-06	-4.32109e-07	0.1796	0.30899	-0.64382	0.28727	-0.08286	-0.15036	-1.09882
6.315	-1.12134e-06	-4.14434e-07	0.18103	0.3053	-0.63733	0.28478	-0.08242	-0.15189	-1.09732
6.32	-1.15049e-06	-3.96258e-07	0.18253	0.32641	-0.65843	0.31632	-0.08315	-0.14436	-1.10241
6.325	-1.18013e-06	-3.77897e-07	0.18419	0.3117	-0.65879	0.34628	-0.08401	-0.14314	-1.09983
6.33	-1.20983e-06	-3.60111e-07	0.18595	0.30647	-0.66085	0.36095	-0.08448	-0.14229	-1.09892
6.335	-1.24038e-06	-3.41669e-07	0.18763	0.33448	-0.69678	0.30903	-0.08623	-0.14202	-1.10653
6.34	-1.13238e-06	-4.09468e-07	0.19722	0.32429	-0.72316	0.30993	-0.09	-0.13648	-1.11087
6.345	-9.8439e-07	-5.02626e-07	0.20899	0.32642	-0.72135	0.24823	-0.09058	-0.13711	-1.11548
6.35	-8.86816e-07	-5.6356e-07	0.21773	0.36259	-0.73228	0.25464	-0.09015	-0.12665	-1.12539
6.355	-8.57754e-07	-5.82637e-07	0.22267	0.31818	-0.74815	0.287	-0.09454	-0.12548	-1.12128
6.36	-8.70328e-07	-5.77788e-07	0.22535	0.30031	-0.73878	0.30339	-0.09479	-0.12615	-1.11784
6.365	-8.98607e-07	-5.64192e-07	0.22708	0.28007	-0.74043	0.27521	-0.09615	-0.13177	-1.11468
6.37	-9.30489e-07	-5.47473e-07	0.22858	0.31972	-0.71503	0.30553	-0.09144	-0.12559	-1.11823
6.375	-9.62618e-07	-5.29208e-07	0.23015	0.31747	-0.71766	0.31765	-0.09182	-0.12456	-1.11787
6.38	-9.93824e-07	-5.12296e-07	0.2318	0.27051	-0.66957	0.34191	-0.08999	-0.13173	-1.10556
6.385	-1.02423e-06	-4.97508e-07	0.23356	0.24344	-0.68153	0.36417	-0.09269	-0.13197	-1.1022
6.39	-1.05505e-06	-4.83031e-07	0.23529	0.25966	-0.68831	0.32736	-0.09238	-0.13373	-1.10516
6.395	-1.08595e-06	-4.68054e-07	0.23686	0.26086	-0.68465	0.29871	-0.09195	-0.13727	-1.10473
6.4	-1.11778e-06	-4.52806e-07	0.23839	0.26905	-0.72995	0.3132	-0.09575	-0.13136	-1.11015
6.405	-1.15068e-06	-4.37512e-07	0.23987	0.26247	-0.73213	0.28164	-0.09632	-0.13575	-1.10907
6.41	-1.18288e-06	-4.24216e-07	0.24139	0.19959	-0.69873	0.3236	-0.0968	-0.14182	-1.09568
6.415	-1.21389e-06	-4.14033e-07	0.24299	0.15429	-0.67951	0.31897	-0.0976	-0.14974	-1.08644
6.42	-1.24417e-06	-4.06209e-07	0.24453	0.11761	-0.66608	0.29497	-0.09844	-0.15829	-1.07911
6.425	-1.27393e-06	-4.00255e-07	0.246	0.08925	-0.65619	0.29372	-0.09913	-0.16298	-1.07343
6.43	-1.30316e-06	-3.95672e-07	0.2475	0.07	-0.64285	0.30765	-0.09895	-0.16512	-1.06884
6.435	-1.33274e-06	-3.92385e-07	0.24909	0.04418	-0.67183	0.32754	-0.10317	-0.16414	-1.06733
6.44	-1.26461e-06	-4.70148e-07	0.24262	0.01364	-0.61749	0.29251	-0.10036	-0.17132	-1.06429
6.445	-1.16643e-06	-5.7192e-07	0.23383	0.00929	-0.58711	0.32698	-0.09846	-0.16419	-1.0698
6.45	-1.10139e-06	-6.4536e-07	0.22793	0.00802	-0.54153	0.30022	-0.09474	-0.16643	-1.07171
6.455	-1.08185e-06	-6.7992e-07	0.2259	0.0211	-0.51402	0.31926	-0.0916	-0.1628	-1.0741
6.46	-1.09017e-06	-6.90234e-07	0.22634	0.03236	-0.49986	0.33558	-0.08966	-0.16013	-1.07534
6.465	-1.10869e-06	-6.90483e-07	0.22781	0.0577	-0.47758	0.3652	-0.08607	-0.15541	-1.07718
6.47	-1.12985e-06	-6.88594e-07	0.22964	0.02508	-0.48952	0.38626	-0.08908	-0.15641	-1.07302
6.475	-1.15015e-06	-6.87269e-07	0.2316	0.02309	-0.41632	0.40239	-0.08225	-0.16074	-1.06537
6.48	-1.16951e-06	-6.85564e-07	0.2336	0.03634	-0.44439	0.39867	-0.0841	-0.15751	-1.06993
6.485	-1.19011e-06	-6.84428e-07	0.23554	0.00311	-0.47073	0.37723	-0.0885	-0.16223	-1.06702
6.49	-1.21192e-06	-6.83156e-07	0.23734	0.04104	-0.49882	0.34281	-0.08891	-0.15933	-1.07546
6.495	-1.2352e-06	-6.80603e-07	0.23907	0.04764	-0.53546	0.34843	-0.09196	-0.15524	-1.07981
6.5	-1.25866e-06	-6.79598e-07	0.24092	-0.01277	-0.50719	0.38839	-0.09279	-0.16078	-1.06733
6.505	-1.28169e-06	-6.80982e-07	0.24262	-0.03538	-0.51633	0.29248	-0.09495	-0.17377	-1.06442
6.51	-1.30353e-06	-6.81802e-07	0.24402	0.00684	-0.45396	0.269	-0.08656	-0.17613	-1.06475
6.515	-1.32444e-06	-6.81789e-07	0.24529	-0.00644	-0.47553	0.23867	-0.08935	-0.1797	-1.06452
6.52	-1.34584e-06	-6.81243e-07	0.24634	0.02535	-0.47525	0.17959	-0.08744	-0.18251	-1.06923
6.525	-1.36869e-06	-6.79763e-07	0.24711	0.02605	-0.54037	0.13124	-0.09353	-0.18295	-1.07542
6.53	-1.39408e-06	-6.76929e-07	0.24774	0.07237	-0.58778	0.12105	-0.09528	-0.17482	-1.08704
6.535	-1.42106e-06	-6.73682e-07	0.24841	0.04044	-0.61157	0.14439	-0.09938	-0.1746	-1.08409
6.54	-1.38975e-06	-6.80216e-07	0.24102	0.05238	-0.56828	0.11018	-0.09513	-0.17703	-1.09061
6.545	-1.34018e-06	-6.8854e-07	0.23116	0.07087	-0.54523	0.08878	-0.09257	-0.17467	-1.10276
6.55	-1.31004e-06	-6.92884e-07	0.2241	0.07597	-0.50946	0.07563	-0.0894	-0.17527	-1.10832
6.555	-1.30796e-06	-6.912e-07	0.22081	0.12512	-0.54403	0.03976	-0.09004	-0.16908	-1.12321
6.56	-1.32385e-06	-6.84649e-07	0.21966	0.15028	-0.54591	-0.01962	-0.08885	-0.17206	-1.12848
6.565	-1.34678e-06	-6.74254e-07	0.21925	0.2224	-0.565	-0.03093	-0.08647	-0.16286	-1.14175
6.57	-1.37189e-06	-6.61415e-07	0.21906	0.22579	-0.56706	-0.0259	-0.0865	-0.16187	-1.14232
6.575	-1.39759e-06	-6.47495e-07	0.21897	0.25823	-0.57711	-0.00511	-0.08559	-0.15488	-1.14818
6.58	-1.42413e-06	-6.31025e-07	0.21878	0.3142	-0.60228	-0.07342	-0.08472	-0.15368	-1.1592
6.585	-1.45031e-06	-6.14113e-07	0.21859	0.27358	-0.56143	0.000305905	-0.08327	-0.15389	-1.14866
6.59	-1.47605e-06	-5.99437e-07	0.21856	0.23646	-0.58208	-0.01172	-0.08743	-0.15842	-1.14466
6.595	-1.50189e-06	-5.84283e-07	0.2186	0.29022	-0.56628	0.02692	-0.08282	-0.14878	-1.15135
6.6	-1.52619e-06	-5.67166e-07	0.21882	0.30468	-0.51393	0.06185	-0.07706	-0.14729	-1.14835
6.605	-1.5488e-06	-5.49216e-07	0.21911	0.31917	-0.49096	0.05346	-0.07407	-0.14832	-1.14821
6.61	-1.5695e-06	-5.30622e-07	0.21947	0.32708	-0.42892	0.08928	-0.06778	-0.14829	-1.14325
6.615	-1.589e-06	-5.11456e-07	0.21986	0.33902	-0.43763	0.06861	-0.06793	-0.14854	-1.1458
6.62	-1.60866e-06	-4.93058e-07	0.22026	0.3004	-0.43581	0.08869	-0.07004	-0.15141	-1.1394
6.625	-1.62823e-06	-4.74978e-07	0.22062	0.32795	-0.43397	0.05756	-0.06826	-0.15169	-1.14336
6.63	-1.6486e-06	-4.5655e-07	0.22092	0.31253	-0.4713	0.06159	-0.07271	-0.15039	-1.14441
6.635	-1.66948e-06	-4.38978e-07	0.22125	0.29819	-0.45671	0.06919	-0.07218	-0.1526	-1.14058
6.64	-1.57138e-06	-4.55413e-07	0.22794	0.30876	-0.52824	0.05292	-0.07893	-0.14473	-1.15862
6.645	-1.43983e-06	-4.82929e-07	0.23638	0.2543	-0.51849	0.02734	-0.08199	-0.15148	-1.16136
6.65	-1.3513e-06	-4.98943e-07	0.24254	0.28583	-0.52264	0.05894	-0.08111	-0.14112	-1.17546
6.655	-1.32176e-06	-4.99519e-07	0.24564	0.21922	-0.54677	0.04542	-0.08757	-0.1479	-1.17149
6.66	-1.32808e-06	-4.91949e-07	0.24682	0.21968	-0.53159	0.04304	-0.0862	-0.14898	-1.17135
6.665	-1.34787e-06	-4.81847e-07	0.24721	0.17356	-0.53915	0.02127	-0.08964	-0.1566	-1.16504
6.67	-1.37114e-06	-4.72202e-07	0.24747	0.16895	-0.5283	0.06617	-0.08889	-0.15314	-1.16315
6.675	-1.39474e-06	-4.62292e-07	0.24778	0.17635	-0.52465	0.05739	-0.08811	-0.15362	-1.16378
6.68	-1.41926e-06	-4.50377e-07	0.24794	0.2378	-0.56548	0.008	-0.08835	-0.14842	-1.17718
6.685	-1.44495e-06	-4.37039e-07	0.24812	0.22575	-0.57605	0.06078	-0.09005	-0.14339	-1.17614
6.69	-1.47079e-06	-4.23967e-07	0.24841	0.22854	-0.5722	0.05679	-0.08952	-0.14393	-1.17602
6.695	-1.4971e-06	-4.10543e-07	0.24879	0.238	-0.59699	0.09447	-0.0913	-0.1368	-1.17972
6.7	-1.5252e-06	-3.95604e-07	0.24918	0.28118	-0.65187	0.06044	-0.09394	-0.13111	-1.19161
6.705	-1.55461e-06	-3.78477e-07	0.24949	0.31408	-0.65525	0.06703	-0.09233	-0.12618	-1.19689
6.71	-1.58448e-06	-3.59114e-07	0.24981	0.35887	-0.67202	0.05845	-0.09128	-0.12041	-1.20533
6.715	-1.61448e-06	-3.38926e-07	0.25015	0.34279	-0.6613	0.08009	-0.09122	-0.12101	-1.20157
6.72	-1.64467e-06	-3.18554e-07	0.25055	0.36524	-0.68053	0.07801	-0.09172	-0.11713	-1.20675
6.725	-1.67529e-06	-2.97635e-07	0.25084	0.36177	-0.68021	0.03999	-0.0919	-0.12198	-1.20598
6.73	-1.70502e-06	-2.77035e-07	0.25107	0.35421	-0.64087	0.04877	-0.08864	-0.12516	-1.20078
6.735	-1.73384e-06	-2.55968e-07	0.25117	0.37796	-0.64008	-0.00596	-0.08718	-0.12852	-1.20422
6.74	-1.63523e-06	-2.92434e-07	0.24785	0.37052	-0.6449	0.01971	-0.08854	-0.12331	-1.21184
6.745	-1.49862e-06	-3.46814e-07	0.24364	0.33918	-0.59312	0.02983	-0.08609	-0.12631	-1.21268
6.75	-1.40787e-06	-3.82751e-07	0.24065	0.28834	-0.64987	0.02402	-0.09486	-0.12619	-1.21798
6.755	-1.38059e-06	-3.91387e-07	0.23937	0.30996	-0.66345	0.06052	-0.09509	-0.11718	-1.22628
6.76	-1.39187e-06	-3.82752e-07	0.23925	0.29097	-0.68383	0.09146	-0.09822	-0.11423	-1.22638
6.765	-1.41728e-06	-3.68372e-07	0.23966	0.28092	-0.64819	0.12322	-0.09548	-0.11476	-1.22147
6.77	-1.44527e-06	-3.51036e-07	0.24018	0.33413	-0.63061	0.09349	-0.09072	-0.11293	-1.22795
6.775	-1.47239e-06	-3.32363e-07	0.24067	0.31645	-0.57906	0.10219	-0.08691	-0.1183	-1.22001
6.78	-1.49836e-06	-3.14725e-07	0.24117	0.29674	-0.57562	0.0967	-0.08776	-0.12178	-1.21643
6.785	-1.5244e-06	-2.97469e-07	0.24168	0.30299	-0.5818	0.109	-0.088	-0.1193	-1.21784
6.79	-1.55084e-06	-2.80469e-07	0.24221	0.28787	-0.5932	0.1017	-0.08997	-0.12126	-1.21642
6.795	-1.5778e-06	-2.64194e-07	0.2427	0.27777	-0.60466	0.09531	-0.09167	-0.12249	-1.21578
6.8	-1.60554e-06	-2.47886e-07	0.24324	0.289	-0.62846	0.11832	-0.09327	-0.11684	-1.21968
6.805	-1.63381e-06	-2.31381e-07	0.24371	0.28462	-0.62784	0.07083	-0.09349	-0.12286	-1.21877
6.81	-1.66232e-06	-2.17092e-07	0.244	0.21201	-0.6391	0.04615	-0.09884	-0.1339	-1.20836
6.815	-1.69183e-06	-2.05896e-07	0.24421	0.1771	-0.67251	0.03553	-0.10406	-0.13698	-1.20599
6.82	-1.72255e-06	-1.95044e-07	0.24437	0.20003	-0.6927	0.02983	-0.10464	-0.13336	-1.21136
6.825	-1.7524e-06	-1.83245e-07	0.24453	0.21002	-0.63368	0.0344	-0.09851	-0.13634	-1.207
6.83	-1.78091e-06	-1.71939e-07	0.2447	0.18288	-0.63337	0.03492	-0.1001	-0.13983	-1.20257
6.835	-1.80908e-06	-1.61094e-07	0.24495	0.19404	-0.6186	0.06503	-0.09808	-0.13639	-1.2027
6.84	-1.71819e-06	-2.45172e-07	0.23393	0.17824	-0.58781	0.0607	-0.09626	-0.13777	-1.20468
6.845	-1.59247e-06	-3.56185e-07	0.21966	0.21207	-0.5901	0.08474	-0.09467	-0.12624	-1.2198
6.85	-1.50912e-06	-4.31496e-07	0.2095	0.23726	-0.58913	0.07525	-0.09325	-0.12104	-1.23055
6.855	-1.48158e-06	-4.61019e-07	0.20473	0.20493	-0.52486	0.03826	-0.08919	-0.13268	-1.22249
6.86	-1.48699e-06	-4.63096e-07	0.20311	0.21452	-0.49842	-0.00995	-0.08619	-0.13849	-1.2224
6.865	-1.5054e-06	-4.54064e-07	0.20251	0.21724	-0.50732	-0.07035	-0.08691	-0.14417	-1.22382
6.87	-1.5273e-06	-4.43298e-07	0.20219	0.17741	-0.49832	-0.02687	-0.08845	-0.14507	-1.21665
6.875	-1.5498e-06	-4.32478e-07	0.20207	0.20122	-0.50602	-0.01833	-0.08781	-0.14069	-1.22097
6.88	-1.57219e-06	-4.22267e-07	0.20209	0.15389	-0.48937	0.02845	-0.08907	-0.14277	-1.21184
6.885	-1.59445e-06	-4.12107e-07	0.20221	0.19923	-0.50004	0.01886	-0.08745	-0.13751	-1.21981
6.89	-1.61751e-06	-4.00674e-07	0.20224	0.1981	-0.52484	-0.006	-0.08989	-0.13861	-1.22191
6.895	-1.64136e-06	-3.90032e-07	0.20214	0.17177	-0.53475	-0.03781	-0.09242	-0.14475	-1.21864
6.9	-1.66555e-06	-3.79902e-07	0.20184	0.18028	-0.54037	-0.08207	-0.09249	-0.1483	-1.22038
6.905	-1.69058e-06	-3.69095e-07	0.20136	0.19529	-0.57215	-0.10794	-0.09463	-0.14698	-1.22567
6.91	-1.71517e-06	-3.5746e-07	0.20068	0.20907	-0.52081	-0.1634	-0.08902	-0.15553	-1.22268
6.915	-1.7377e-06	-3.4592e-07	0.1999	0.19201	-0.48023	-0.14837	-0.08624	-0.15924	-1.21594
6.92	-1.75944e-06	-3.35106e-07	0.19915	0.18379	-0.48583	-0.15102	-0.08728	-0.16024	-1.21507
6.925	-1.78152e-06	-3.24052e-07	0.19838	0.20039	-0.4954	-0.15873	-0.08724	-0.15842	-1.21846
6.93	-1.80379e-06	-3.1295e-07	0.19765	0.18546	-0.49456	-0.13515	-0.08807	-0.15783	-1.21592
6.935	-1.82547e-06	-3.00804e-07	0.19684	0.23666	-0.46883	-0.18669	-0.08265	-0.15933	-1.22124
6.94	-1.74738e-06	-3.35183e-07	0.2072	0.21178	-0.49014	-0.18906	-0.0865	-0.15872	-1.2283
6.945	-1.64081e-06	-3.84164e-07	0.22089	0.20514	-0.48621	-0.16259	-0.08698	-0.15391	-1.23833
6.95	-1.56992e-06	-4.16756e-07	0.23064	0.19184	-0.48666	-0.1411	-0.08815	-0.151	-1.24452
6.955	-1.54709e-06	-4.26906e-07	0.23502	0.18776	-0.47291	-0.12293	-0.08728	-0.1496	-1.24642
6.96	-1.55228e-06	-4.23804e-07	0.23608	0.16528	-0.41886	-0.12684	-0.08359	-0.15675	-1.23888
6.965	-1.56698e-06	-4.16101e-07	0.236	0.1612	-0.39279	-0.066	-0.08142	-0.15255	-1.2359
6.97	-1.58388e-06	-4.06951e-07	0.23576	0.16699	-0.38596	-0.05686	-0.08047	-0.15144	-1.23607
6.975	-1.60026e-06	-3.97085e-07	0.23537	0.17716	-0.34565	-0.10603	-0.0761	-0.15888	-1.23361
6.98	-1.61514e-06	-3.8826e-07	0.23488	0.12964	-0.3158	-0.09068	-0.07613	-0.16548	-1.2232
6.985	-1.63032e-06	-3.81236e-07	0.23433	0.11446	-0.35897	-0.12639	-0.08111	-0.16809	-1.22493
6.99	-1.64631e-06	-3.74042e-07	0.23372	0.13555	-0.35161	-0.1172	-0.07919	-0.16514	-1.22737
6.995	-1.66263e-06	-3.6716e-07	0.23303	0.10362	-0.37386	-0.16154	-0.0832	-0.17241	-1.22445
7	-1.67944e-06	-3.60836e-07	0.23231	0.11614	-0.37319	-0.12374	-0.08242	-0.16683	-1.22621
7.005	-1.69523e-06	-3.53839e-07	0.23168	0.12702	-0.32817	-0.13147	-0.07756	-0.16996	-1.22338
7.01	-1.70856e-06	-3.48045e-07	0.23092	0.07431	-0.26437	-0.17207	-0.0747	-0.18605	-1.20885
7.015	-1.72129e-06	-3.44574e-07	0.2301	0.04628	-0.30156	-0.15369	-0.07987	-0.18469	-1.20801
7.02	-1.73529e-06	-3.42622e-07	0.2294	0.02153	-0.32047	-0.12714	-0.08313	-0.18344	-1.20589
7.025	-1.74955e-06	-3.41154e-07	0.22877	0.02945	-0.31332	-0.12493	-0.08201	-0.1829	-1.20629
7.03	-1.76397e-06	-3.38193e-07	0.22819	0.07339	-0.32771	-0.10702	-0.08079	-0.17449	-1.21438
7.035	-1.77908e-06	-3.35029e-07	0.22762	0.03656	-0.34356	-0.11975	-0.08448	-0.17933	-1.21009
7.04	-1.70479e-06	-3.65691e-07	0.2236	0.06027	-0.32803	-0.10087	-0.08194	-0.17437	-1.21833
7.045	-1.60383e-06	-4.05978e-07	0.21869	0.03873	-0.30857	-0.06687	-0.08181	-0.17325	-1.22097
7.05	-1.53427e-06	-4.34599e-07	0.21519	0.04871	-0.29821	-0.04026	-0.08055	-0.16881	-1.22715
7.055	-1.50741e-06	-4.45728e-07	0.21335	0.08259	-0.27891	-0.07764	-0.0769	-0.16984	-1.23316
7.06	-1.50627e-06	-4.45944e-07	0.21243	0.08335	-0.26319	-0.08345	-0.07545	-0.17154	-1.23254
7.065	-1.51545e-06	-4.41206e-07	0.21186	0.12291	-0.287	-0.09491	-0.0754	-0.16615	-1.2411
7.07	-1.5282e-06	-4.34504e-07	0.21146	0.11721	-0.30413	-0.05387	-0.07738	-0.16107	-1.24179
7.075	-1.54287e-06	-4.26234e-07	0.21128	0.17111	-0.35102	-0.01944	-0.07864	-0.14707	-1.2546
7.08	-1.55744e-06	-4.16691e-07	0.21125	0.16063	-0.29673	0.00796	-0.0742	-0.14964	-1.24754
7.085	-1.57107e-06	-4.0804e-07	0.21137	0.14007	-0.30917	0.04256	-0.07663	-0.14747	-1.24544
7.09	-1.58466e-06	-3.99045e-07	0.21155	0.17251	-0.29466	0.02658	-0.07339	-0.14648	-1.24892
7.095	-1.59819e-06	-3.88832e-07	0.21179	0.18243	-0.30685	0.06942	-0.074	-0.13966	-1.25151
7.1	-1.61203e-06	-3.78209e-07	0.2121	0.18677	-0.3084	0.0579	-0.07393	-0.14039	-1.25221
7.105	-1.62659e-06	-3.68061e-07	0.21241	0.16591	-0.33838	0.06304	-0.07803	-0.14017	-1.25176
7.11	-1.64158e-06	-3.58596e-07	0.21283	0.16305	-0.32787	0.10622	-0.07726	-0.13664	-1.25016
7.115	-1.65557e-06	-3.48942e-07	0.21338	0.17246	-0.29415	0.11189	-0.07358	-0.13757	-1.24819
7.12	-1.66847e-06	-3.39289e-07	0.21403	0.16304	-0.27904	0.14865	-0.07277	-0.13591	-1.24512
7.125	-1.68039e-06	-3.2914e-07	0.21492	0.18967	-0.25056	0.2075	-0.06857	-0.1284	-1.24633
7.13	-1.69209e-06	-3.19145e-07	0.21599	0.1577	-0.26955	0.2216	-0.0723	-0.12939	-1.2431
7.135	-1.7047e-06	-3.1161e-07	0.21708	0.10416	-0.29076	0.21267	-0.07752	-0.13542	-1.23674
7.14	-1.60867e-06	-2.81616e-07	0.21724	0.08784	-0.33068	0.1926	-0.0825	-0.13481	-1.24402
7.145	-1.48082e-06	-2.44836e-07	0.21718	0.09371	-0.29296	0.22018	-0.07893	-0.13166	-1.2489
7.15	-1.39106e-06	-2.16933e-07	0.21758	0.08439	-0.26949	0.25591	-0.07752	-0.12903	-1.25066
7.155	-1.35367e-06	-2.0099e-07	0.21838	0.09068	-0.24781	0.21668	-0.07526	-0.13356	-1.25208
7.16	-1.34859e-06	-1.91392e-07	0.21926	0.11596	-0.25604	0.18549	-0.07462	-0.13309	-1.25757
7.165	-1.3559e-06	-1.83897e-07	0.22019	0.11408	-0.24359	0.2005	-0.07362	-0.13264	-1.25614
7.17	-1.365e-06	-1.76672e-07	0.2212	0.13172	-0.19129	0.20539	-0.06772	-0.13406	-1.25367
7.175	-1.37291e-06	-1.68326e-07	0.22227	0.15768	-0.16421	0.22079	-0.06369	-0.13133	-1.25492
7.18	-1.37986e-06	-1.58837e-07	0.22315	0.17204	-0.14499	0.13126	-0.06108	-0.14108	-1.25513
7.185	-1.38643e-06	-1.49086e-07	0.22382	0.16686	-0.14715	0.13535	-0.06164	-0.14118	-1.25441
7.19	-1.39253e-06	-1.38309e-07	0.22442	0.20771	-0.12397	0.10783	-0.05709	-0.1411	-1.25833
7.195	-1.39808e-06	-1.27168e-07	0.22495	0.17947	-0.12266	0.10364	-0.0587	-0.14521	-1.25371
7.2	-1.40303e-06	-1.17132e-07	0.22539	0.16935	-0.097	0.07172	-0.05695	-0.15207	-1.2495
7.205	-1.4091e-06	-1.07851e-07	0.2257	0.15321	-0.17292	0.05301	-0.0651	-0.15031	-1.25429
7.21	-1.41541e-06	-9.93083e-08	0.22591	0.14368	-0.10758	0.03149	-0.05959	-0.15902	-1.2463
7.215	-1.42014e-06	-9.06369e-08	0.22621	0.15769	-0.10241	0.08704	-0.05833	-0.1516	-1.24784
7.22	-1.4253e-06	-8.16564e-08	0.22653	0.15442	-0.12696	0.0426	-0.0609	-0.15511	-1.24961
7.225	-1.43093e-06	-7.27048e-08	0.22681	0.15669	-0.12338	0.06852	-0.0605	-0.1523	-1.24948
7.23	-1.43598e-06	-6.38726e-08	0.22722	0.15027	-0.10098	0.09616	-0.05884	-0.15182	-1.24618
7.235	-1.44055e-06	-5.3424e-08	0.22773	0.21288	-0.10207	0.10462	-0.0553	-0.14317	-1.25584
7.24	-1.43371e-06	-1.23957e-07	0.23092	0.24904	-0.13423	0.0545	-0.05571	-0.14058	-1.26355
7.245	-1.42401e-06	-2.18396e-07	0.23479	0.22577	-0.1316	0.05321	-0.05622	-0.14218	-1.25842
7.25	-1.4171e-06	-2.83238e-07	0.23775	0.23258	-0.06449	0.09132	-0.04909	-0.14117	-1.25196
7.255	-1.41434e-06	-3.07529e-07	0.23955	0.22158	-0.05368	0.12852	-0.04857	-0.13869	-1.2487
7.26	-1.41457e-06	-3.07637e-07	0.24054	0.20943	-0.03711	0.10222	-0.04772	-0.14424	-1.24497
7.265	-1.41667e-06	-2.9777e-07	0.24111	0.23773	-0.07563	0.08725	-0.04971	-0.13943	-1.25298
7.27	-1.41966e-06	-2.83928e-07	0.24153	0.26148	-0.06054	0.07191	-0.04695	-0.13942	-1.25508
7.275	-1.42223e-06	-2.69442e-07	0.24181	0.2443	-0.05426	0.03913	-0.04744	-0.1457	-1.25172
7.28	-1.42496e-06	-2.56318e-07	0.24207	0.21205	-0.06675	0.06556	-0.0506	-0.14578	-1.24787
7.285	-1.42815e-06	-2.45313e-07	0.24238	0.17046	-0.07507	0.05759	-0.05392	-0.15115	-1.24217
7.29	-1.43176e-06	-2.36644e-07	0.24269	0.13079	-0.08569	0.06704	-0.05733	-0.15417	-1.237
7.295	-1.4363e-06	-2.30167e-07	0.24301	0.0943	-0.11566	0.05984	-0.06237	-0.15715	-1.23421
7.3	-1.44088e-06	-2.24002e-07	0.24326	0.11993	-0.08809	0.03945	-0.05831	-0.15846	-1.23537
7.305	-1.44347e-06	-2.16432e-07	0.2435	0.14314	-0.0272	0.0601	-0.05127	-0.15808	-1.23291
7.31	-1.44366e-06	-2.07666e-07	0.24381	0.1615	0.01909	0.06261	-0.04588	-0.15918	-1.23113
7.315	-1.44297e-06	-1.98934e-07	0.24408	0.14197	0.01159	0.04669	-0.04779	-0.16279	-1.22876
7.32	-1.44283e-06	-1.91197e-07	0.24437	0.12693	-0.00546	0.06626	-0.05033	-0.16117	-1.22803
7.325	-1.44378e-06	-1.84587e-07	0.24461	0.10278	-0.03667	0.02941	-0.05474	-0.16583	-1.22727
7.33	-1.44559e-06	-1.78284e-07	0.24466	0.11625	-0.04369	-0.00824	-0.05464	-0.16785	-1.22995
7.335	-1.4474e-06	-1.70256e-07	0.24459	0.16276	-0.03675	-0.01984	-0.05126	-0.16403	-1.23635
7.34	-1.41211e-06	-1.69421e-07	0.23566	0.15787	0.02559	-0.01955	-0.04549	-0.16839	-1.2307
7.345	-1.36468e-06	-1.69512e-07	0.22419	0.21507	0.04529	-0.01167	-0.03994	-0.16068	-1.23917
7.35	-1.32897e-06	-1.65967e-07	0.21599	0.17965	0.07129	0.01973	-0.03941	-0.16257	-1.23228
7.355	-1.31009e-06	-1.59329e-07	0.21218	0.18103	0.06383	0.03271	-0.03995	-0.15992	-1.23372
7.36	-1.30115e-06	-1.50494e-07	0.21095	0.16955	0.09816	0.00108	-0.03742	-0.16738	-1.2287
7.365	-1.2951e-06	-1.39422e-07	0.21066	0.2257	0.11418	0.00844	-0.0326	-0.16093	-1.23576
7.37	-1.28891e-06	-1.28016e-07	0.21059	0.17254	0.15099	-0.01523	-0.03235	-0.17295	-1.22389
7.375	-1.28191e-06	-1.19073e-07	0.21048	0.13851	0.15909	-0.02514	-0.03366	-0.17888	-1.21777
7.38	-1.27486e-06	-1.13031e-07	0.21023	0.07147	0.15385	-0.07297	-0.03819	-0.19202	-1.20788
7.385	-1.26809e-06	-1.07743e-07	0.20981	0.11231	0.14702	-0.09641	-0.03643	-0.18913	-1.21477
7.39	-1.26194e-06	-1.02156e-07	0.20938	0.08183	0.12633	-0.07588	-0.04022	-0.189	-1.21202
7.395	-1.25624e-06	-9.77967e-08	0.20905	0.06967	0.12741	-0.0557	-0.04089	-0.18836	-1.20997
7.4	-1.25065e-06	-9.4006e-08	0.20886	0.06206	0.12096	-0.02048	-0.04199	-0.18492	-1.20935
7.405	-1.24596e-06	-9.17438e-08	0.20869	0.01653	0.0876	-0.04749	-0.04787	-0.19092	-1.20554
7.41	-1.24237e-06	-9.14345e-08	0.20845	-0.00583	0.0717	-0.04692	-0.05074	-0.19239	-1.20358
7.415	-1.23974e-06	-9.08531e-08	0.20815	0.02599	0.04556	-0.07607	-0.05134	-0.18974	-1.21097
7.42	-1.23807e-06	-9.11508e-08	0.20786	-0.03638	0.02858	-0.03758	-0.0567	-0.1918	-1.20295
7.425	-1.23702e-06	-9.31439e-08	0.20765	-0.03295	0.01812	-0.04701	-0.05752	-0.19166	-1.20443
7.43	-1.23689e-06	-9.58474e-08	0.20749	-0.06107	-0.01233	-0.01548	-0.06211	-0.18926	-1.20302
7.435	-1.23763e-06	-9.80731e-08	0.20738	-0.01634	-0.02076	-0.02941	-0.06028	-0.18473	-1.21066
7.44	-1.25621e-06	-1.28143e-07	0.21591	-0.0175	0.02448	-0.01058	-0.05593	-0.18697	-1.20241
7.445	-1.27923e-06	-1.66028e-07	0.22687	0.00498	0.02174	-0.0617	-0.0546	-0.19054	-1.20148
7.45	-1.29484e-06	-1.92965e-07	0.23463	0.000196401	0.05616	-0.04656	-0.0515	-0.19274	-1.19399
7.455	-1.30038e-06	-2.06292e-07	0.23838	-0.01272	0.06708	0.00633	-0.0512	-0.1896	-1.18929
7.46	-1.29949e-06	-2.12987e-07	0.23971	-0.06911	0.09615	0.01202	-0.05186	-0.19823	-1.17717
7.465	-1.29601e-06	-2.18282e-07	0.23997	-0.07879	0.08835	-0.03242	-0.05322	-0.20379	-1.17627
7.47	-1.29191e-06	-2.21491e-07	0.23982	-0.02651	0.09925	-0.04871	-0.04912	-0.20009	-1.18316
7.475	-1.28776e-06	-2.2423e-07	0.23952	-0.06796	0.08568	-0.07599	-0.05293	-0.20715	-1.17807
7.48	-1.28294e-06	-2.2792e-07	0.23914	-0.06027	0.12888	-0.07352	-0.04847	-0.20932	-1.17496
7.485	-1.27769e-06	-2.31797e-07	0.23887	-0.07455	0.10453	-0.03588	-0.05166	-0.205	-1.17511
7.49	-1.2719e-06	-2.35063e-07	0.23865	-0.03901	0.15251	-0.05205	-0.0451	-0.20621	-1.17582
7.495	-1.26374e-06	-2.37293e-07	0.23841	-0.03856	0.21032	-0.04347	-0.03971	-0.20972	-1.17017
7.5	-1.25462e-06	-2.40313e-07	0.23825	-0.06646	0.19516	-0.02152	-0.04285	-0.20951	-1.16733
7.505	-1.24654e-06	-2.43471e-07	0.2382	-0.04339	0.16383	0.00266	-0.04446	-0.20158	-1.17392
7.51	-1.23965e-06	-2.44835e-07	0.23813	-0.00407	0.1424	-0.03081	-0.04417	-0.19884	-1.18204
7.515	-1.23236e-06	-2.44209e-07	0.23805	0.02579	0.18152	-0.000427284	-0.03877	-0.19488	-1.18275
7.52	-1.22398e-06	-2.42915e-07	0.23811	0.01912	0.19135	0.023	-0.0383	-0.19386	-1.18073
7.525	-1.21481e-06	-2.41593e-07	0.23832	0.02679	0.2162	0.06163	-0.03557	-0.19057	-1.17944
7.53	-1.20487e-06	-2.38319e-07	0.23866	0.08698	0.22565	0.07416	-0.03114	-0.18257	-1.18774
7.535	-1.1957e-06	-2.32047e-07	0.23894	0.13098	0.18185	0.03879	-0.03266	-0.17773	-1.19878
7.54	-1.21986e-06	-2.17978e-07	0.23678	0.13006	0.22941	0.0337	-0.02823	-0.18286	-1.19147
7.545	-1.25309e-06	-2.01527e-07	0.23407	0.14772	0.20937	0.09736	-0.029	-0.17303	-1.19295
7.55	-1.27559e-06	-1.88474e-07	0.23243	0.09374	0.17306	0.11833	-0.0356	-0.17516	-1.1859
7.555	-1.28328e-06	-1.79905e-07	0.23196	0.10248	0.1472	0.11325	-0.03751	-0.17298	-1.18866
7.56	-1.28088e-06	-1.72503e-07	0.23212	0.12076	0.18099	0.09194	-0.03329	-0.17587	-1.18775
7.565	-1.27355e-06	-1.63729e-07	0.23249	0.17602	0.19827	0.09188	-0.02841	-0.17052	-1.19443
7.57	-1.264e-06	-1.53016e-07	0.23281	0.19491	0.23533	0.03953	-0.02385	-0.17693	-1.19365
7.575	-1.25412e-06	-1.42077e-07	0.233	0.1851	0.20492	0.03781	-0.02733	-0.17596	-1.1951
7.58	-1.24402e-06	-1.33227e-07	0.23307	0.12245	0.24419	-0.00945	-0.02745	-0.19191	-1.18159
7.585	-1.23315e-06	-1.27009e-07	0.23297	0.09365	0.23898	-0.02935	-0.0297	-0.19723	-1.17765
7.59	-1.22231e-06	-1.22518e-07	0.23284	0.06239	0.24271	-0.024	-0.03126	-0.20075	-1.17245
7.595	-1.21097e-06	-1.19811e-07	0.23258	0.03168	0.26162	-0.07969	-0.03137	-0.21216	-1.16585
7.6	-1.19848e-06	-1.17372e-07	0.23212	0.05302	0.29356	-0.10458	-0.02713	-0.21483	-1.16595
7.605	-1.18514e-06	-1.14441e-07	0.23145	0.04882	0.29914	-0.16217	-0.02689	-0.22219	-1.16472
7.61	-1.17117e-06	-1.12246e-07	0.23048	0.02745	0.32201	-0.2283	-0.02607	-0.23394	-1.15915
7.615	-1.15701e-06	-1.10173e-07	0.22934	0.04453	0.30721	-0.22556	-0.02646	-0.23041	-1.1632
7.62	-1.14345e-06	-1.07636e-07	0.22813	0.04362	0.29549	-0.26056	-0.02764	-0.23351	-1.16417
7.625	-1.12963e-06	-1.03502e-07	0.22686	0.10004	0.31874	-0.24644	-0.02211	-0.2269	-1.1705
7.63	-1.1154e-06	-9.68326e-08	0.2257	0.13176	0.31402	-0.21808	-0.02067	-0.21954	-1.17579
7.635	-1.10111e-06	-8.81469e-08	0.22455	0.17012	0.32118	-0.24138	-0.01774	-0.21803	-1.18094
7.64	-1.11061e-06	-7.69519e-08	0.21647	0.17919	0.29552	-0.23754	-0.01927	-0.21525	-1.18093
7.645	-1.12765e-06	-6.52156e-08	0.20642	0.17742	0.28689	-0.23549	-0.01977	-0.21554	-1.17645
7.65	-1.13649e-06	-5.43937e-08	0.19881	0.16168	0.28721	-0.24271	-0.02039	-0.21899	-1.17035
7.655	-1.13428e-06	-4.46097e-08	0.19452	0.16065	0.27385	-0.24884	-0.02158	-0.2191	-1.16973
7.66	-1.12425e-06	-3.56739e-08	0.19242	0.144	0.32712	-0.18182	-0.01758	-0.21796	-1.1613
7.665	-1.10951e-06	-2.42433e-08	0.19123	0.25188	0.36543	-0.19404	-0.00754	-0.20922	-1.17391
7.67	-1.09255e-06	-8.8789e-09	0.19029	0.28192	0.39465	-0.16652	-0.00304	-0.2048	-1.17558
7.675	-1.07543e-06	6.99279e-09	0.18946	0.26974	0.36738	-0.16336	-0.00636	-0.20381	-1.17636
7.68	-1.05852e-06	2.32319e-08	0.18858	0.29472	0.38431	-0.18684	-0.00332	-0.20471	-1.17849
7.685	-1.04034e-06	3.91901e-08	0.18763	0.25998	0.42381	-0.19213	-0.00175	-0.21261	-1.16924
7.69	-1.02218e-06	5.33458e-08	0.18659	0.23206	0.38331	-0.22342	-0.00725	-0.21632	-1.16892
7.695	-1.00475e-06	6.48617e-08	0.18543	0.16821	0.39136	-0.24244	-0.01037	-0.22683	-1.15831
7.7	-9.87167e-07	7.35733e-08	0.18423	0.13458	0.39016	-0.23842	-0.01254	-0.23038	-1.15324
7.705	-9.70673e-07	8.22482e-08	0.18307	0.16694	0.34298	-0.22275	-0.01504	-0.22103	-1.16282
7.71	-9.54245e-07	9.26329e-08	0.18205	0.19402	0.38723	-0.18603	-0.00932	-0.21712	-1.16258
7.715	-9.36746e-07	1.03691e-07	0.18113	0.19035	0.39056	-0.18411	-0.00927	-0.21761	-1.16167
7.72	-9.18714e-07	1.15082e-07	0.18019	0.20557	0.41093	-0.19141	-0.00649	-0.21816	-1.16197
7.725	-9.00111e-07	1.26764e-07	0.17919	0.20049	0.41596	-0.20932	-0.00637	-0.22116	-1.16067
7.73	-8.809e-07	1.38566e-07	0.17817	0.20975	0.43796	-0.19806	-0.0038	-0.2205	-1.1599
7.735	-8.6216e-07	1.50676e-07	0.1772	0.21118	0.39503	-0.18816	-0.00777	-0.21587	-1.16434
7.74	-9.3701e-07	8.41241e-08	0.18344	0.21317	0.38645	-0.17256	-0.00765	-0.2148	-1.15747
7.745	-1.03889e-06	-5.30903e-09	0.19179	0.20876	0.38344	-0.17087	-0.00717	-0.21693	-1.14676
7.75	-1.10727e-06	-6.71725e-08	0.19754	0.18937	0.40189	-0.18769	-0.00587	-0.22406	-1.13452
7.755	-1.1304e-06	-9.19101e-08	0.19978	0.17087	0.40097	-0.19097	-0.00674	-0.22729	-1.1282
7.76	-1.12617e-06	-9.46148e-08	0.20004	0.14364	0.39998	-0.13138	-0.00837	-0.22413	-1.12292
7.765	-1.11256e-06	-9.10628e-08	0.19967	0.07775	0.35225	-0.11588	-0.0168	-0.22673	-1.11724
7.77	-1.09781e-06	-8.78615e-08	0.19912	0.05051	0.32866	-0.12243	-0.02067	-0.22893	-1.11533
7.775	-1.08206e-06	-8.45855e-08	0.19844	0.06548	0.37478	-0.15131	-0.01549	-0.23392	-1.11305
7.78	-1.06465e-06	-8.21113e-08	0.19768	0.02068	0.39952	-0.1545	-0.0159	-0.24164	-1.10374
7.785	-1.04578e-06	-8.16209e-08	0.19692	-0.00366	0.43922	-0.14851	-0.01369	-0.24703	-1.09609
7.79	-1.02497e-06	-8.19221e-08	0.19601	-0.00685	0.48581	-0.21755	-0.00956	-0.25873	-1.09099
7.795	-1.00323e-06	-8.27594e-08	0.19503	-0.0223	0.48047	-0.17296	-0.01101	-0.25522	-1.08915
7.8	-9.81753e-07	-8.22453e-08	0.19424	0.04013	0.47408	-0.14387	-0.00787	-0.24391	-1.09933
7.805	-9.60284e-07	-8.03787e-08	0.19353	0.02472	0.48017	-0.13889	-0.00826	-0.24569	-1.09636
7.81	-9.37984e-07	-7.95694e-08	0.19279	0.00337	0.51107	-0.15889	-0.00668	-0.25292	-1.09004
7.815	-9.16184e-07	-7.91008e-08	0.19198	0.01288	0.45792	-0.16493	-0.01109	-0.24827	-1.09674
7.82	-8.95483e-07	-7.88893e-08	0.19108	-0.00557	0.46221	-0.19328	-0.01183	-0.25399	-1.09349
7.825	-8.73899e-07	-8.05782e-08	0.19014	-0.05318	0.49718	-0.18449	-0.01145	-0.26151	-1.08274
7.83	-8.50752e-07	-8.17028e-08	0.18925	0.01405	0.5317	-0.17043	-0.0042	-0.2545	-1.08962
7.835	-8.27093e-07	-8.10877e-08	0.18836	0.00729	0.51992	-0.18659	-0.00573	-0.25618	-1.08974
7.84	-9.03024e-07	-1.00486e-07	0.17995	0.00656	0.46616	-0.19844	-0.0105	-0.25564	-1.08577
7.845	-1.00862e-06	-1.24896e-07	0.16945	0.03236	0.46433	-0.16003	-0.00875	-0.25103	-1.07807
7.85	-1.07927e-06	-1.42712e-07	0.1617	-0.01108	0.45547	-0.16746	-0.01193	-0.25853	-1.06377
7.855	-1.10304e-06	-1.51373e-07	0.1575	0.01669	0.43163	-0.18499	-0.01236	-0.25626	-1.06627
7.86	-1.09929e-06	-1.52873e-07	0.15544	0.03384	0.38585	-0.19204	-0.01557	-0.25172	-1.07204
7.865	-1.08658e-06	-1.52558e-07	0.15418	0.00169	0.33518	-0.20587	-0.02223	-0.25328	-1.07179
7.87	-1.07304e-06	-1.52758e-07	0.15319	-0.00438	0.29379	-0.17307	-0.02647	-0.24716	-1.07488
7.875	-1.06031e-06	-1.53878e-07	0.15222	-0.03405	0.27531	-0.21217	-0.03	-0.25366	-1.07214
7.88	-1.04695e-06	-1.55656e-07	0.15122	-0.02772	0.31893	-0.18517	-0.02555	-0.25332	-1.06879
7.885	-1.03181e-06	-1.56557e-07	0.15031	-0.00362	0.35419	-0.18172	-0.02081	-0.25279	-1.06897
7.89	-1.01529e-06	-1.57175e-07	0.14928	-0.01792	0.38019	-0.22919	-0.01925	-0.26185	-1.0642
7.895	-9.98251e-07	-1.5875e-07	0.14817	-0.03685	0.37696	-0.21371	-0.02068	-0.26218	-1.06161
7.9	-9.80905e-07	-1.60467e-07	0.14721	-0.02287	0.39407	-0.1724	-0.01824	-0.25725	-1.06204
7.905	-9.63079e-07	-1.60366e-07	0.14638	0.02634	0.39831	-0.15854	-0.01486	-0.2501	-1.06912
7.91	-9.4516e-07	-1.58094e-07	0.14559	0.05257	0.39819	-0.15795	-0.01328	-0.24687	-1.07312
7.915	-9.2625e-07	-1.54648e-07	0.14475	0.0672	0.44234	-0.17858	-0.00827	-0.25087	-1.07098
7.92	-9.06357e-07	-1.50017e-07	0.14371	0.09373	0.44189	-0.23702	-0.00669	-0.25414	-1.07506
7.925	-8.86844e-07	-1.451e-07	0.14254	0.07718	0.4255	-0.23225	-0.00921	-0.25435	-1.07413
7.93	-8.65952e-07	-1.39638e-07	0.14127	0.11264	0.50315	-0.27268	0.00019172	-0.26066	-1.07184
7.935	-8.44706e-07	-1.33136e-07	0.13993	0.11339	0.4412	-0.26583	-0.00552	-0.25498	-1.07806
7.94	-8.93661e-07	-1.05097e-07	0.14403	0.12289	0.43717	-0.26518	-0.00531	-0.2553	-1.07341
7.945	-9.62482e-07	-6.9554e-08	0.14984	0.16038	0.44279	-0.2163	-0.00249	-0.24817	-1.0702
7.95	-1.00624e-06	-4.07606e-08	0.15389	0.15315	0.45564	-0.18435	-0.00172	-0.24823	-1.06178
7.955	-1.01653e-06	-2.20781e-08	0.15554	0.16718	0.4481	-0.12785	-0.00156	-0.24052	-1.06175
7.96	-1.00767e-06	-6.61638e-09	0.1556	0.26008	0.40141	-0.1701	-0.000296953	-0.23064	-1.07956
7.965	-9.91752e-07	8.55105e-09	0.15496	0.24073	0.41554	-0.16323	-0.000142736	-0.23343	-1.07494
7.97	-9.72999e-07	2.26184e-08	0.15425	0.24367	0.43706	-0.13611	0.00204	-0.23179	-1.07319
7.975	-9.54556e-07	3.77691e-08	0.15368	0.28239	0.38513	-0.09195	-0.000463975	-0.21819	-1.0842
7.98	-9.37385e-07	5.33762e-08	0.15318	0.26007	0.37833	-0.1081	-0.00245	-0.22219	-1.08143
7.985	-9.2049e-07	6.78655e-08	0.15273	0.24358	0.37269	-0.07177	-0.00398	-0.21975	-1.07944
7.99	-9.02693e-07	8.06344e-08	0.15243	0.20027	0.41839	-0.04911	-0.00235	-0.22608	-1.06828
7.995	-8.84706e-07	9.39201e-08	0.15221	0.26155	0.38114	-0.03967	-0.00214	-0.21476	-1.08129
8	-8.68177e-07	1.08697e-07	0.15193	0.25211	0.35358	-0.07126	-0.0053	-0.21729	-1.08254
8.005	-8.52266e-07	1.2224e-07	0.15162	0.21864	0.35369	-0.05145	-0.00733	-0.21918	-1.07739
8.01	-8.37003e-07	1.34966e-07	0.15148	0.22373	0.32477	-0.00492	-0.00974	-0.21118	-1.081
8.015	-8.22776e-07	1.45818e-07	0.15142	0.15349	0.3076	-0.02212	-0.01561	-0.22026	-1.07196
8.02	-8.08548e-07	1.54065e-07	0.1513	0.13318	0.32485	-0.02504	-0.01526	-0.22443	-1.06713
8.025	-7.94613e-07	1.6127e-07	0.15107	0.11727	0.29456	-0.06735	-0.01907	-0.22872	-1.06767
8.03	-7.80778e-07	1.67667e-07	0.15086	0.10505	0.32045	-0.01735	-0.01743	-0.2267	-1.06323
8.035	-7.66033e-07	1.74972e-07	0.15078	0.14886	0.33499	-0.01292	-0.01346	-0.2221	-1.06845
8.04	-8.70792e-07	9.64396e-08	0.15638	0.10396	0.29115	0.00108	-0.01918	-0.22413	-1.06061
8.045	-1.01035e-06	-7.33387e-09	0.16363	0.13531	0.31819	-0.00422	-0.01337	-0.22512	-1.05585
8.05	-1.10636e-06	-7.79045e-08	0.16896	0.18813	0.33178	0.03713	-0.00791	-0.21671	-1.05761
8.055	-1.14481e-06	-1.05534e-07	0.17163	0.18072	0.31352	0.02749	-0.0096	-0.21797	-1.0559
8.06	-1.14911e-06	-1.08322e-07	0.17257	0.16749	0.28354	0.01267	-0.01306	-0.21912	-1.05605
8.065	-1.14088e-06	-1.01689e-07	0.17278	0.16977	0.27168	-0.01063	-0.01401	-0.22059	-1.05737
8.07	-1.12943e-06	-9.23573e-08	0.17272	0.17313	0.26988	-0.02449	-0.014	-0.22162	-1.05802
8.075	-1.11679e-06	-8.3259e-08	0.1726	0.14547	0.29617	-0.02482	-0.01324	-0.22706	-1.05119
8.08	-1.10419e-06	-7.49105e-08	0.17262	0.14493	0.26442	0.03034	-0.01626	-0.21854	-1.05424
8.085	-1.0926e-06	-6.65777e-08	0.17266	0.14472	0.25081	-0.01536	-0.01756	-0.22259	-1.05555
8.09	-1.0816e-06	-5.81463e-08	0.17261	0.14835	0.23785	-0.00211	-0.01857	-0.21969	-1.05737
8.095	-1.06979e-06	-4.98978e-08	0.17262	0.13836	0.28727	0.00483	-0.01458	-0.22401	-1.05096
8.1	-1.05734e-06	-4.19126e-08	0.17256	0.1392	0.26614	-0.02671	-0.01652	-0.22578	-1.05317
8.105	-1.04606e-06	-3.43207e-08	0.17244	0.12468	0.23531	-0.02221	-0.02028	-0.22464	-1.054
8.11	-1.03558e-06	-2.76401e-08	0.17235	0.10752	0.23038	-0.01358	-0.02179	-0.22538	-1.05187
8.115	-1.02638e-06	-2.15648e-08	0.17227	0.10364	0.17868	-0.01951	-0.02685	-0.22249	-1.05638
8.12	-1.01798e-06	-1.55455e-08	0.17215	0.10557	0.19481	-0.03013	-0.02524	-0.22473	-1.05506
8.125	-1.00918e-06	-1.11678e-08	0.17203	0.04657	0.19649	-0.01603	-0.02866	-0.23042	-1.04591
8.13	-9.99105e-07	-9.29008e-09	0.17197	0.01867	0.25126	-0.00734	-0.02525	-0.23712	-1.03623
8.135	-9.87306e-07	-8.82979e-09	0.17188	-0.0027	0.27322	-0.02825	-0.0245	-0.24375	-1.03079
8.14	-1.02519e-06	-5.24047e-08	0.17861	-0.01722	0.28568	-0.02633	-0.02357	-0.24713	-1.02485
8.145	-1.07728e-06	-1.09995e-07	0.18727	-0.05694	0.29111	-0.05304	-0.02464	-0.25642	-1.01505
8.15	-1.11007e-06	-1.52892e-07	0.19343	-0.04274	0.33905	-0.03656	-0.01871	-0.25745	-1.01012
8.155	-1.11742e-06	-1.73856e-07	0.19642	-0.01981	0.33381	0.00658	-0.01751	-0.24989	-1.013
8.16	-1.10949e-06	-1.81837e-07	0.19751	-0.0346	0.35346	0.02001	-0.01647	-0.25187	-1.00842
8.165	-1.09533e-06	-1.84059e-07	0.19777	0.01081	0.35613	-0.01459	-0.01343	-0.25053	-1.01495
8.17	-1.07944e-06	-1.83283e-07	0.19777	0.02543	0.36442	-0.00132	-0.01175	-0.24799	-1.01631
8.175	-1.06277e-06	-1.81371e-07	0.19786	0.04216	0.37843	0.0372	-0.00942	-0.24283	-1.01745
8.18	-1.04614e-06	-1.78911e-07	0.19806	0.04341	0.36101	0.04061	-0.01095	-0.24097	-1.01934
8.185	-1.02997e-06	-1.77112e-07	0.19836	0.01911	0.35741	0.07904	-0.01274	-0.23937	-1.01598
8.19	-1.01398e-06	-1.74987e-07	0.19874	0.05472	0.35347	0.07238	-0.01093	-0.23556	-1.02176
8.195	-9.99266e-07	-1.71377e-07	0.19918	0.07073	0.30072	0.10459	-0.01486	-0.22597	-1.02939
8.2	-9.86408e-07	-1.66569e-07	0.19971	0.09638	0.27087	0.10972	-0.01607	-0.22003	-1.03621
8.205	-9.75413e-07	-1.61914e-07	0.20028	0.06539	0.21784	0.11451	-0.02288	-0.21911	-1.03672
8.21	-9.65499e-07	-1.56516e-07	0.20077	0.12222	0.22286	0.0833	-0.01896	-0.2162	-1.04483
8.215	-9.55105e-07	-1.48029e-07	0.20113	0.17278	0.23918	0.0595	-0.01437	-0.21409	-1.05086
8.22	-9.437e-07	-1.37245e-07	0.20143	0.20208	0.26782	0.06258	-0.00992	-0.21252	-1.05245
8.225	-9.32519e-07	-1.26032e-07	0.20174	0.18768	0.22921	0.06184	-0.01438	-0.21136	-1.05406
8.23	-9.21238e-07	-1.15318e-07	0.20226	0.18472	0.27228	0.1448	-0.01055	-0.2059	-1.04932
8.235	-9.09315e-07	-1.04527e-07	0.20322	0.19039	0.25773	0.23775	-0.01156	-0.1938	-1.05159
8.24	-9.78873e-07	-1.07481e-07	0.20445	0.19259	0.24644	0.25835	-0.01174	-0.19165	-1.05128
8.245	-1.07178e-06	-1.15779e-07	0.20579	0.14529	0.26136	0.28274	-0.01228	-0.19743	-1.04035
8.25	-1.13588e-06	-1.21483e-07	0.20716	0.10848	0.2371	0.26519	-0.01609	-0.2031	-1.03552
8.255	-1.16044e-06	-1.21838e-07	0.20847	0.09561	0.27374	0.26124	-0.01313	-0.20854	-1.02914
8.26	-1.16035e-06	-1.18535e-07	0.20976	0.09168	0.26688	0.25413	-0.0139	-0.20948	-1.02894
8.265	-1.15171e-06	-1.12326e-07	0.21101	0.14149	0.24586	0.24579	-0.01281	-0.20288	-1.03849
8.27	-1.1419e-06	-1.05217e-07	0.21228	0.10863	0.21243	0.26402	-0.01792	-0.20223	-1.03678
8.275	-1.13173e-06	-9.74796e-08	0.21371	0.16068	0.24292	0.30817	-0.01193	-0.1935	-1.04164
8.28	-1.11971e-06	-8.75495e-08	0.21525	0.18451	0.2916	0.30742	-0.00597	-0.19457	-1.04042
8.285	-1.10731e-06	-7.64094e-08	0.21675	0.20272	0.2596	0.29313	-0.00785	-0.1915	-1.04633
8.29	-1.09604e-06	-6.58879e-08	0.21809	0.163	0.24121	0.24257	-0.01199	-0.20047	-1.04211
8.295	-1.08657e-06	-5.66327e-08	0.21923	0.1587	0.17991	0.21345	-0.01796	-0.19947	-1.0475
8.3	-1.07706e-06	-4.79196e-08	0.2203	0.14416	0.24257	0.21558	-0.01303	-0.2059	-1.03908
8.305	-1.06643e-06	-3.97461e-08	0.22136	0.13994	0.23009	0.20784	-0.01446	-0.20632	-1.03966
8.31	-1.05613e-06	-3.29775e-08	0.22243	0.09532	0.22769	0.21751	-0.01741	-0.21042	-1.03312
8.315	-1.04587e-06	-2.69652e-08	0.2236	0.11364	0.22849	0.25286	-0.01623	-0.2044	-1.03581
8.32	-1.03569e-06	-1.9622e-08	0.22485	0.14158	0.22412	0.24673	-0.01496	-0.20142	-1.04047
8.325	-1.02609e-06	-9.83607e-09	0.22614	0.19857	0.20269	0.26987	-0.0135	-0.19039	-1.05122
8.33	-1.01578e-06	1.77359e-09	0.22743	0.20498	0.25544	0.24671	-0.00822	-0.19634	-1.04696
8.335	-1.00346e-06	1.47688e-08	0.22873	0.24673	0.29229	0.27301	-0.00227	-0.19132	-1.04964
8.34	-1.03047e-06	-1.71056e-08	0.22576	0.29181	0.28501	0.24997	0.000892332	-0.18865	-1.05924
8.345	-1.06877e-06	-6.18976e-08	0.22141	0.2746	0.30579	0.22085	0.00321	-0.1965	-1.05722
8.35	-1.09351e-06	-9.03118e-08	0.21857	0.27044	0.24932	0.23926	-0.00127	-0.19122	-1.06409
8.355	-1.10075e-06	-9.59669e-08	0.21792	0.2668	0.22151	0.26086	-0.00359	-0.18742	-1.06721
8.36	-1.09702e-06	-8.66287e-08	0.21867	0.30351	0.20961	0.29814	-0.00231	-0.17808	-1.07426
8.365	-1.08859e-06	-7.10449e-08	0.21999	0.2971	0.22882	0.28833	-0.000878127	-0.18148	-1.07146
8.37	-1.07848e-06	-5.42681e-08	0.22141	0.29632	0.23169	0.28977	-0.000660144	-0.18166	-1.07108
8.375	-1.06816e-06	-3.60084e-08	0.22289	0.33971	0.2281	0.30674	0.00164	-0.17432	-1.07802
8.38	-1.0578e-06	-1.68046e-08	0.22444	0.32796	0.23262	0.31093	0.00134	-0.17563	-1.0758
8.385	-1.04584e-06	1.63422e-09	0.22603	0.31301	0.29935	0.32575	0.00663	-0.18099	-1.06694
8.39	-1.03213e-06	1.94926e-08	0.2277	0.30777	0.30987	0.34321	0.00729	-0.18052	-1.06511
8.395	-1.01752e-06	3.73449e-08	0.22937	0.31279	0.33979	0.32288	0.01037	-0.18453	-1.06292
8.4	-1.00238e-06	5.68059e-08	0.23108	0.36369	0.33306	0.36207	0.01284	-0.17357	-1.07131
8.405	-9.88317e-07	7.77049e-08	0.2329	0.36279	0.29218	0.3662	0.00898	-0.17004	-1.07524
8.41	-9.7495e-07	9.89446e-08	0.23477	0.37554	0.30201	0.38084	0.01067	-0.16767	-1.07621
8.415	-9.61376e-07	1.19272e-07	0.23661	0.33108	0.3014	0.3564	0.00791	-0.17567	-1.06955
8.42	-9.47391e-07	1.37712e-07	0.23836	0.30991	0.32031	0.34489	0.00838	-0.18097	-1.06448
8.425	-9.32608e-07	1.56563e-07	0.24013	0.34537	0.33681	0.36131	0.01207	-0.17621	-1.06823
8.43	-9.17991e-07	1.74849e-07	0.24193	0.29025	0.313	0.35967	0.0065	-0.18113	-1.06225
8.435	-9.0503e-07	1.9188e-07	0.24371	0.30176	0.26314	0.34993	0.00257	-0.17696	-1.06894
8.44	-9.24381e-07	1.3065e-07	0.23945	0.33412	0.28784	0.38206	0.00853	-0.17251	-1.07604
8.445	-9.53161e-07	4.66313e-08	0.23347	0.31021	0.25271	0.36933	0.00598	-0.17539	-1.08188
8.45	-9.71311e-07	-9.97899e-09	0.22965	0.29522	0.25413	0.36855	0.00678	-0.17836	-1.0838
8.455	-9.7412e-07	-2.79031e-08	0.22885	0.31371	0.24993	0.40031	0.00827	-0.17277	-1.08908
8.46	-9.67661e-07	-2.36217e-08	0.22988	0.24764	0.24781	0.37277	0.00431	-0.18372	-1.08
8.465	-9.58276e-07	-1.16616e-08	0.23163	0.267	0.21989	0.41667	0.00296	-0.17441	-1.08587
8.47	-9.47867e-07	3.30377e-09	0.23364	0.27039	0.25164	0.39925	0.00614	-0.17844	-1.08328
8.475	-9.3645e-07	1.79006e-08	0.23553	0.23919	0.25698	0.36094	0.00474	-0.18686	-1.07804
8.48	-9.24626e-07	3.07563e-08	0.2373	0.20789	0.26877	0.34703	0.00394	-0.19307	-1.07215
8.485	-9.13723e-07	4.25149e-08	0.23897	0.20086	0.21591	0.31914	-0.00139	-0.1929	-1.07633
8.49	-9.03463e-07	5.22277e-08	0.24054	0.13676	0.24019	0.30854	-0.00303	-0.20363	-1.06425
8.495	-8.91965e-07	6.02414e-08	0.2419	0.14179	0.27095	0.23845	0.000138384	-0.21325	-1.06196
8.5	-8.78934e-07	6.98157e-08	0.24308	0.19101	0.30834	0.23134	0.00662	-0.21112	-1.0657
8.505	-8.6515e-07	8.10176e-08	0.24424	0.19837	0.30442	0.23493	0.00671	-0.20955	-1.0672
8.51	-8.5148e-07	9.35632e-08	0.24554	0.23772	0.30326	0.28284	0.00901	-0.19947	-1.07327
8.515	-8.3782e-07	1.0705e-07	0.24706	0.23108	0.30401	0.32406	0.00868	-0.19575	-1.0722
8.52	-8.24787e-07	1.1861e-07	0.24859	0.17076	0.27535	0.2894	0.00235	-0.20456	-1.06594
8.525	-8.12875e-07	1.29617e-07	0.25015	0.21186	0.2542	0.33302	0.00289	-0.19319	-1.07425
8.53	-8.01806e-07	1.40175e-07	0.25185	0.15513	0.23785	0.34698	-0.00208	-0.19713	-1.06731
8.535	-7.90629e-07	1.50995e-07	0.25355	0.22097	0.25905	0.33639	0.0039	-0.19214	-1.07516
8.54	-8.3583e-07	1.15652e-07	0.24291	0.23808	0.26066	0.33039	0.00644	-0.19166	-1.08237
8.545	-8.98522e-07	6.60757e-08	0.22871	0.215	0.21405	0.34279	0.00245	-0.19036	-1.08968
8.55	-9.42013e-07	3.24838e-08	0.21894	0.18829	0.20693	0.33557	0.00141	-0.19449	-1.09081
8.555	-9.58259e-07	2.16727e-08	0.21514	0.18803	0.19803	0.33743	0.00117	-0.19397	-1.09379
8.56	-9.57677e-07	2.41657e-08	0.21511	0.15047	0.20525	0.3854	-0.000244714	-0.1938	-1.08813
8.565	-9.50894e-07	3.13907e-08	0.2167	0.16105	0.1868	0.428	-0.00126	-0.1864	-1.09173
8.57	-9.42539e-07	4.04933e-08	0.21871	0.16585	0.20032	0.40772	0.00029351	-0.18915	-1.09115
8.575	-9.32125e-07	4.97029e-08	0.22077	0.15561	0.26466	0.42019	0.00564	-0.19402	-1.08324
8.58	-9.21713e-07	5.8479e-08	0.22286	0.14957	0.19835	0.41419	-0.000881528	-0.19023	-1.08892
8.585	-9.12862e-07	6.84642e-08	0.22505	0.19752	0.19514	0.46133	0.00175	-0.17905	-1.09648
8.59	-9.03687e-07	8.0041e-08	0.22743	0.20489	0.21274	0.49294	0.00383	-0.17604	-1.09586
8.595	-8.93693e-07	9.1273e-08	0.22983	0.18553	0.23155	0.46689	0.00439	-0.18272	-1.09108
8.6	-8.82867e-07	1.02934e-07	0.23218	0.2198	0.24972	0.47114	0.00817	-0.17959	-1.09446
8.605	-8.70767e-07	1.1591e-07	0.23456	0.23128	0.28821	0.48023	0.01244	-0.18023	-1.09239
8.61	-8.56917e-07	1.29225e-07	0.23686	0.23157	0.32746	0.44359	0.0161	-0.18733	-1.08855
8.615	-8.4282e-07	1.41729e-07	0.23902	0.20308	0.29925	0.41878	0.01174	-0.19127	-1.08707
8.62	-8.29125e-07	1.53871e-07	0.24111	0.219	0.30956	0.41585	0.01367	-0.19051	-1.08846
8.625	-8.1624e-07	1.68195e-07	0.24303	0.27893	0.26324	0.35476	0.01303	-0.18656	-1.1021
8.63	-8.04995e-07	1.84177e-07	0.24486	0.27664	0.23667	0.3746	0.01043	-0.18255	-1.1044
8.635	-7.93698e-07	2.0028e-07	0.24672	0.2831	0.26552	0.37028	0.0135	-0.18452	-1.10252
8.64	-8.0435e-07	2.03382e-07	0.23243	0.28755	0.22922	0.39314	0.01213	-0.17891	-1.11663
8.645	-8.22014e-07	2.04563e-07	0.21357	0.35037	0.23425	0.41879	0.01864	-0.16937	-1.13827
8.65	-8.31989e-07	2.11596e-07	0.20056	0.32495	0.2237	0.40896	0.01771	-0.17293	-1.14464
8.655	-8.31734e-07	2.25175e-07	0.19535	0.35334	0.21916	0.3943	0.01979	-0.17097	-1.15376
8.66	-8.25271e-07	2.43301e-07	0.19473	0.34585	0.21267	0.32248	0.01899	-0.17937	-1.15475
8.665	-8.15799e-07	2.63244e-07	0.19573	0.36401	0.24307	0.31099	0.02299	-0.18087	-1.15483
8.67	-8.05147e-07	2.85079e-07	0.19722	0.39791	0.23645	0.32509	0.02447	-0.17476	-1.16067
8.675	-7.956e-07	3.08296e-07	0.19885	0.40955	0.18875	0.32933	0.02076	-0.16917	-1.16717
8.68	-7.86308e-07	3.31864e-07	0.20046	0.4098	0.22439	0.31581	0.02409	-0.17342	-1.16368
8.685	-7.767e-07	3.54859e-07	0.20204	0.38956	0.20275	0.31654	0.02085	-0.17405	-1.16279
8.69	-7.66714e-07	3.76777e-07	0.20355	0.37238	0.24117	0.28982	0.02337	-0.18206	-1.15639
8.695	-7.54745e-07	3.98483e-07	0.20506	0.38217	0.29092	0.31278	0.0286	-0.18223	-1.15294
8.7	-7.41199e-07	4.20209e-07	0.20667	0.3731	0.31127	0.32971	0.02994	-0.18301	-1.14956
8.705	-7.27822e-07	4.4044e-07	0.20846	0.33018	0.2834	0.38622	0.02474	-0.17963	-1.14587
8.71	-7.15561e-07	4.58433e-07	0.21038	0.29533	0.26166	0.38195	0.0206	-0.18253	-1.14279
8.715	-7.03652e-07	4.75173e-07	0.21238	0.28658	0.26776	0.41902	0.02064	-0.17993	-1.14087
8.72	-6.91339e-07	4.93667e-07	0.21448	0.35633	0.27959	0.42234	0.02601	-0.17221	-1.1502
8.725	-6.786e-07	5.13077e-07	0.21658	0.31843	0.28676	0.41587	0.02437	-0.17797	-1.14379
8.73	-6.65705e-07	5.30542e-07	0.21864	0.28869	0.2865	0.40903	0.02253	-0.18223	-1.13934
8.735	-6.51986e-07	5.48086e-07	0.22073	0.32117	0.32335	0.42852	0.02794	-0.1791	-1.14058
8.74	-6.85266e-07	4.66342e-07	0.22618	0.28412	0.31848	0.45663	0.02714	-0.18107	-1.14392
8.745	-7.32686e-07	3.53477e-07	0.23269	0.23765	0.30912	0.47746	0.02589	-0.18495	-1.14874
8.75	-7.62951e-07	2.75849e-07	0.23799	0.27253	0.32014	0.43878	0.03082	-0.187	-1.16074
8.755	-7.70087e-07	2.45974e-07	0.24168	0.22513	0.30803	0.46083	0.02766	-0.1897	-1.15858
8.76	-7.6372e-07	2.45171e-07	0.24437	0.26135	0.29157	0.42232	0.02865	-0.18856	-1.16693
8.765	-7.51332e-07	2.56488e-07	0.24677	0.25535	0.33504	0.4932	0.03239	-0.18482	-1.16202
8.77	-7.36935e-07	2.71429e-07	0.24926	0.28549	0.31817	0.49382	0.0327	-0.17985	-1.16829
8.775	-7.22774e-07	2.85334e-07	0.25154	0.20057	0.31306	0.4154	0.02703	-0.19821	-1.15604
8.78	-7.08949e-07	2.96008e-07	0.25356	0.17073	0.30169	0.39268	0.02417	-0.20336	-1.15269
8.785	-6.94517e-07	3.04374e-07	0.25543	0.1201	0.3399	0.35744	0.02462	-0.21624	-1.14129
8.79	-6.80118e-07	3.10842e-07	0.2573	0.10471	0.30022	0.39112	0.02001	-0.21121	-1.14293
8.795	-6.6773e-07	3.14847e-07	0.25927	0.03448	0.25052	0.39416	0.01112	-0.21527	-1.13732
8.8	-6.573e-07	3.17839e-07	0.26126	0.0695	0.21316	0.40419	0.00982	-0.20709	-1.14629
8.805	-6.47669e-07	3.22298e-07	0.26321	0.08545	0.21499	0.3735	0.01098	-0.20876	-1.1485
8.81	-6.3829e-07	3.27802e-07	0.26506	0.10586	0.202	0.36856	0.01104	-0.20587	-1.15286
8.815	-6.29264e-07	3.3227e-07	0.26686	0.04942	0.19926	0.34875	0.00733	-0.21452	-1.14466
8.82	-6.21151e-07	3.36311e-07	0.26869	0.09104	0.16141	0.38354	0.00639	-0.20277	-1.15467
8.825	-6.12937e-07	3.40291e-07	0.27062	0.04729	0.20379	0.3917	0.00765	-0.21034	-1.14389
8.83	-6.02975e-07	3.41891e-07	0.2727	0.00826	0.23906	0.43847	0.00853	-0.21251	-1.13452
8.835	-5.91248e-07	3.41837e-07	0.27477	-0.01017	0.28226	0.39131	0.0114	-0.2233	-1.12746
8.84	-6.33962e-07	3.15742e-07	0.27006	-0.06742	0.27531	0.35134	0.00857	-0.23499	-1.12543
8.845	-6.93613e-07	2.81928e-07	0.26329	-0.03824	0.2407	0.33297	0.00886	-0.23223	-1.14082
8.85	-7.34101e-07	2.57518e-07	0.25869	-0.03809	0.24606	0.27349	0.01058	-0.24021	-1.14578
8.855	-7.47878e-07	2.43197e-07	0.25703	-0.09007	0.23622	0.23214	0.00705	-0.25062	-1.14158
8.86	-7.46176e-07	2.35864e-07	0.25709	-0.04109	0.20603	0.18457	0.00744	-0.24791	-1.15281
8.865	-7.38007e-07	2.33063e-07	0.25771	-0.02666	0.24502	0.15979	0.01196	-0.25202	-1.15131
8.87	-7.27002e-07	2.31676e-07	0.25838	-0.01644	0.25947	0.12454	0.0139	-0.25584	-1.15145
8.875	-7.16096e-07	2.30807e-07	0.25903	-0.01315	0.2273	0.13702	0.01109	-0.25152	-1.15517
8.88	-7.05521e-07	2.31541e-07	0.25961	0.03868	0.24301	0.09201	0.01569	-0.2516	-1.16139
8.885	-6.94075e-07	2.34055e-07	0.25997	0.0487	0.26589	0.05556	0.01839	-0.25621	-1.16064
8.89	-6.82542e-07	2.38625e-07	0.26027	0.1101	0.24681	0.06176	0.02036	-0.24673	-1.17177
8.895	-6.70911e-07	2.44807e-07	0.26067	0.1048	0.27029	0.09984	0.02216	-0.24491	-1.16867
8.9	-6.58121e-07	2.5241e-07	0.26118	0.15947	0.2983	0.10498	0.02808	-0.24001	-1.17412
8.905	-6.44461e-07	2.59833e-07	0.26176	0.09853	0.30898	0.1252	0.02528	-0.24572	-1.16396
8.91	-6.30126e-07	2.66144e-07	0.26238	0.12083	0.32828	0.12174	0.02841	-0.2449	-1.16543
8.915	-6.15133e-07	2.7362e-07	0.2631	0.13904	0.33828	0.16809	0.03042	-0.2383	-1.16722
8.92	-6.00391e-07	2.83068e-07	0.26395	0.18936	0.31709	0.17226	0.03153	-0.23014	-1.17694
8.925	-5.86015e-07	2.93522e-07	0.26466	0.17403	0.32199	0.10944	0.03102	-0.23922	-1.17421
8.93	-5.73062e-07	3.03744e-07	0.26509	0.18131	0.2539	0.0625	0.02515	-0.23814	-1.18215
8.935	-5.61175e-07	3.14518e-07	0.26542	0.19318	0.27453	0.07009	0.02777	-0.23741	-1.18193
8.94	-5.94016e-07	3.15938e-07	0.26257	0.22808	0.20902	0.10876	0.02456	-0.2246	-1.19555
8.945	-6.4025e-07	3.13945e-07	0.25888	0.18226	0.24205	0.11965	0.02571	-0.23237	-1.18777
8.95	-6.69002e-07	3.13165e-07	0.25644	0.13681	0.28894	0.13265	0.02792	-0.24063	-1.17802
8.955	-6.75847e-07	3.14654e-07	0.25572	0.08067	0.27298	0.16572	0.02332	-0.24259	-1.17207
8.96	-6.71317e-07	3.17353e-07	0.25601	0.06862	0.21844	0.1477	0.01766	-0.24176	-1.17603
8.965	-6.63029e-07	3.20164e-07	0.25666	0.04236	0.21955	0.15827	0.0162	-0.24369	-1.17211
8.97	-6.53188e-07	3.22493e-07	0.25746	0.04089	0.23006	0.17094	0.01712	-0.24318	-1.17091
8.975	-6.43497e-07	3.25035e-07	0.25834	0.04773	0.2023	0.18356	0.01501	-0.2387	-1.17476
8.98	-6.34554e-07	3.26577e-07	0.2592	0.00585	0.19541	0.1578	0.01184	-0.24586	-1.16922
8.985	-6.23662e-07	3.26733e-07	0.25989	-0.00046823	0.28884	0.11908	0.02014	-0.25814	-1.159
8.99	-6.10845e-07	3.25891e-07	0.26041	-0.02888	0.28098	0.08942	0.01772	-0.26408	-1.15558
8.995	-5.98211e-07	3.24264e-07	0.26087	-0.02772	0.28066	0.09581	0.01781	-0.26312	-1.15582
9	-5.86228e-07	3.22758e-07	0.26139	-0.02468	0.25207	0.11153	0.01542	-0.2587	-1.15916
9.005	-5.73909e-07	3.22215e-07	0.26187	0.00574	0.29562	0.08221	0.02138	-0.26172	-1.1594
9.01	-5.59877e-07	3.22596e-07	0.26237	0.00747	0.3282	0.11683	0.02456	-0.26015	-1.15643
9.015	-5.46065e-07	3.2295e-07	0.26287	0.00477	0.28583	0.0807	0.02054	-0.2611	-1.16028
9.02	-5.32735e-07	3.22034e-07	0.26321	-0.03666	0.3068	0.05819	0.01999	-0.27006	-1.152
9.025	-5.18296e-07	3.18797e-07	0.26341	-0.07589	0.33511	0.02166	0.02025	-0.2809	-1.14332
9.03	-5.04822e-07	3.15368e-07	0.26354	-0.04336	0.26392	0.02801	0.01574	-0.27073	-1.1553
9.035	-4.92038e-07	3.1321e-07	0.26362	-0.03169	0.30442	0.00619	0.02027	-0.27491	-1.15301
9.04	-5.49411e-07	3.14674e-07	0.26855	-0.0446	0.29362	0.01576	0.01887	-0.27539	-1.15063
9.045	-6.28112e-07	3.16977e-07	0.27486	-0.03936	0.26822	-0.00812	0.01733	-0.27656	-1.15196
9.05	-6.82862e-07	3.19683e-07	0.27928	0.015	0.22887	-0.04168	0.01741	-0.27162	-1.16259
9.055	-7.03982e-07	3.21972e-07	0.28132	0.00786	0.23551	-0.00877	0.01779	-0.26969	-1.16017
9.06	-7.04279e-07	3.23649e-07	0.28197	0.03144	0.22119	-0.02437	0.01802	-0.26763	-1.1649
9.065	-6.96552e-07	3.26033e-07	0.28197	0.04684	0.23501	-0.04534	0.0203	-0.26923	-1.16576
9.07	-6.881e-07	3.28594e-07	0.28185	0.04136	0.1603	-0.01286	0.0131	-0.26037	-1.17239
9.075	-6.80288e-07	3.32424e-07	0.28171	0.09162	0.18951	-0.0465	0.01894	-0.26045	-1.17699
9.08	-6.7145e-07	3.3681e-07	0.28128	0.06082	0.20363	-0.12422	0.01838	-0.27378	-1.17097
9.085	-6.62638e-07	3.3942e-07	0.28074	0.02988	0.18818	-0.09341	0.01508	-0.27275	-1.16789
9.09	-6.54499e-07	3.40811e-07	0.28032	0.01844	0.17366	-0.07467	0.01307	-0.27084	-1.16763
9.095	-6.45845e-07	3.41688e-07	0.27987	0.01201	0.21109	-0.10502	0.01617	-0.27787	-1.16293
9.1	-6.3713e-07	3.42433e-07	0.27934	0.01385	0.17636	-0.10782	0.01311	-0.2752	-1.16667
9.105	-6.29943e-07	3.42904e-07	0.27868	0.00249	0.14318	-0.15624	0.00938	-0.27927	-1.16829
9.11	-6.23022e-07	3.42386e-07	0.27787	-0.02053	0.16455	-0.1643	0.00997	-0.28452	-1.16271
9.115	-6.17064e-07	3.41291e-07	0.27696	-0.01759	0.10034	-0.20258	0.00425	-0.28335	-1.16956
9.12	-6.11891e-07	3.39861e-07	0.27591	-0.03217	0.12965	-0.21751	0.00609	-0.28899	-1.16445
9.125	-6.06447e-07	3.38768e-07	0.27474	-0.00587	0.11238	-0.24769	0.00615	-0.28787	-1.17011
9.13	-6.01216e-07	3.38165e-07	0.27355	-0.01514	0.12021	-0.23204	0.00633	-0.2878	-1.16794
9.135	-5.95083e-07	3.3642e-07	0.27256	-0.04557	0.15247	-0.16182	0.00746	-0.28607	-1.16017
9.14	-6.40126e-07	3.15895e-07	0.27732	-0.0766	0.16699	-0.19702	0.00702	-0.29536	-1.15141
9.145	-7.00618e-07	2.89166e-07	0.28367	-0.08998	0.13819	-0.18054	0.00369	-0.2936	-1.14883
9.15	-7.42084e-07	2.70045e-07	0.28797	-0.02431	0.17984	-0.20535	0.01172	-0.29246	-1.15199
9.155	-7.56819e-07	2.6119e-07	0.28946	-0.01999	0.19997	-0.20324	0.01392	-0.29354	-1.14943
9.16	-7.56183e-07	2.56937e-07	0.28931	-0.03967	0.1748	-0.19424	0.01041	-0.29293	-1.14861
9.165	-7.49675e-07	2.56022e-07	0.28855	0.02896	0.19763	-0.19128	0.01679	-0.28632	-1.15649
9.17	-7.41072e-07	2.5804e-07	0.28769	0.04485	0.19931	-0.16601	0.01794	-0.28175	-1.15868
9.175	-7.31602e-07	2.61276e-07	0.28678	0.06807	0.22355	-0.20129	0.02163	-0.2848	-1.15974
9.18	-7.20906e-07	2.65076e-07	0.28578	0.06402	0.25213	-0.19753	0.02404	-0.28706	-1.15628
9.185	-7.10114e-07	2.69075e-07	0.2849	0.07498	0.22771	-0.15781	0.02247	-0.2794	-1.16037
9.19	-7.00932e-07	2.74265e-07	0.28413	0.1054	0.18049	-0.15065	0.02001	-0.27128	-1.16965
9.195	-6.94338e-07	2.82419e-07	0.28325	0.17804	0.1127	-0.2012	0.01824	-0.26301	-1.18728
9.2	-6.88791e-07	2.92692e-07	0.28219	0.17907	0.13392	-0.21907	0.02028	-0.2665	-1.18532
9.205	-6.82138e-07	3.02464e-07	0.28108	0.1606	0.16189	-0.2253	0.02173	-0.27151	-1.17978
9.21	-6.753e-07	3.12174e-07	0.27994	0.17695	0.14213	-0.2338	0.02093	-0.26894	-1.18421
9.215	-6.68909e-07	3.22553e-07	0.27877	0.18385	0.14203	-0.23208	0.02136	-0.26789	-1.18526
9.22	-6.62117e-07	3.33231e-07	0.27777	0.18731	0.15994	-0.1677	0.02324	-0.26169	-1.184
9.225	-6.55897e-07	3.44647e-07	0.27693	0.20956	0.1166	-0.17017	0.02062	-0.2559	-1.19167
9.23	-6.50591e-07	3.565e-07	0.27611	0.20247	0.11932	-0.15521	0.02044	-0.25524	-1.19036
9.235	-6.4439e-07	3.68514e-07	0.27526	0.21517	0.15636	-0.18668	0.02466	-0.2601	-1.18857
9.24	-6.97849e-07	3.49251e-07	0.28058	0.22674	0.06497	-0.1524	0.0173	-0.24846	-1.1985
9.245	-7.70361e-07	3.20441e-07	0.28767	0.20519	0.06177	-0.19286	0.01613	-0.25614	-1.1944
9.25	-8.21778e-07	3.03381e-07	0.29233	0.23647	0.0708	-0.23781	0.01923	-0.25882	-1.19731
9.255	-8.44487e-07	3.02504e-07	0.29396	0.22841	0.07748	-0.21185	0.01952	-0.25769	-1.19503
9.26	-8.49407e-07	3.10771e-07	0.29372	0.22484	0.09155	-0.2508	0.02067	-0.26361	-1.19297
9.265	-8.47974e-07	3.22124e-07	0.29264	0.20957	0.06511	-0.26965	0.01732	-0.26539	-1.19331
9.27	-8.45657e-07	3.34349e-07	0.29125	0.22233	0.05409	-0.30146	0.01712	-0.26653	-1.19633
9.275	-8.4356e-07	3.46204e-07	0.28991	0.19065	0.0412	-0.23693	0.014	-0.26201	-1.1929
9.28	-8.41688e-07	3.57478e-07	0.28876	0.20133	0.04224	-0.22305	0.01478	-0.25926	-1.1944
9.285	-8.39084e-07	3.68958e-07	0.28771	0.19773	0.07357	-0.19759	0.01748	-0.25926	-1.19074
9.29	-8.35363e-07	3.81864e-07	0.28671	0.25094	0.09189	-0.20243	0.02249	-0.25496	-1.19686
9.295	-8.30742e-07	3.96372e-07	0.28579	0.2534	0.11356	-0.1648	0.02467	-0.25215	-1.19507
9.3	-8.26358e-07	4.11005e-07	0.28502	0.25527	0.0814	-0.14501	0.02185	-0.24716	-1.19858
9.305	-8.2258e-07	4.25712e-07	0.2843	0.256	0.08656	-0.14233	0.0224	-0.24713	-1.19818
9.31	-8.18139e-07	4.40144e-07	0.28353	0.24568	0.11092	-0.16728	0.02404	-0.25298	-1.19422
9.315	-8.13793e-07	4.52895e-07	0.28261	0.19758	0.08232	-0.19861	0.01846	-0.25981	-1.18992
9.32	-8.1172e-07	4.63073e-07	0.28163	0.15624	0.00987	-0.19482	0.00925	-0.25849	-1.19101
9.325	-8.11171e-07	4.72086e-07	0.28071	0.15705	0.01457	-0.17305	0.00978	-0.25631	-1.19066
9.33	-8.10303e-07	4.78986e-07	0.2798	0.08279	0.02406	-0.18961	0.0061	-0.26755	-1.17865
9.335	-8.09959e-07	4.83828e-07	0.2789	0.0855	-0.00874	-0.17045	0.00329	-0.26249	-1.18234
9.34	-8.31265e-07	4.14594e-07	0.28162	0.07821	-0.01485	-0.2029	0.00284	-0.2671	-1.18247
9.345	-8.58319e-07	3.2324e-07	0.2854	0.06101	0.00319	-0.16575	0.00415	-0.26722	-1.17888
9.35	-8.77763e-07	2.57586e-07	0.28802	0.04948	-0.00786	-0.14595	0.00295	-0.26608	-1.17882
9.355	-8.8835e-07	2.28045e-07	0.28887	0.06918	-0.05116	-0.16538	0.000468954	-0.26281	-1.18635
9.36	-8.93212e-07	2.21645e-07	0.28867	0.09191	-0.02713	-0.13183	0.00423	-0.25839	-1.18741
9.365	-8.95166e-07	2.24557e-07	0.288	0.10123	-0.02663	-0.18885	0.00494	-0.26368	-1.18876
9.37	-8.96331e-07	2.2942e-07	0.28701	0.08378	-0.01938	-0.21389	0.00459	-0.26906	-1.18543
9.375	-8.986e-07	2.31757e-07	0.28595	-0.000547594	-0.08076	-0.21313	-0.00622	-0.274	-1.179
9.38	-9.01508e-07	2.31832e-07	0.28482	0.00327	-0.04843	-0.23767	-0.00294	-0.27882	-1.17631
9.385	-9.04271e-07	2.30714e-07	0.28357	-0.04218	-0.07434	-0.26552	-0.00808	-0.28518	-1.17212
9.39	-9.07107e-07	2.28168e-07	0.28233	-0.04638	-0.0517	-0.23005	-0.00618	-0.28351	-1.1692
9.395	-9.09216e-07	2.26266e-07	0.28111	-0.0198	-0.04203	-0.25673	-0.00358	-0.28414	-1.17216
9.4	-9.10343e-07	2.24573e-07	0.27997	-0.03908	-0.00809	-0.1974	-0.00158	-0.28247	-1.16586
9.405	-9.10144e-07	2.22957e-07	0.27896	-0.01715	0.01697	-0.2099	0.00215	-0.28327	-1.16659
9.41	-9.08426e-07	2.20411e-07	0.27788	-0.07141	0.05943	-0.22264	0.00275	-0.29436	-1.15424
9.415	-9.05185e-07	2.17375e-07	0.27688	-0.03418	0.0847	-0.17697	0.00745	-0.28693	-1.15722
9.42	-9.01262e-07	2.14982e-07	0.27606	-0.04907	0.08971	-0.15051	0.00704	-0.28613	-1.15448
9.425	-8.95981e-07	2.12336e-07	0.27544	-0.04298	0.14512	-0.09681	0.01257	-0.28381	-1.14981
9.43	-8.88963e-07	2.10345e-07	0.27494	-0.02627	0.16691	-0.10205	0.01566	-0.28416	-1.15009
9.435	-8.81848e-07	2.09162e-07	0.27439	-0.01491	0.14941	-0.11692	0.0148	-0.28311	-1.1535
9.44	-8.52783e-07	2.3318e-07	0.28119	0.00555	0.12797	-0.06468	0.01335	-0.27283	-1.15295
9.445	-8.18047e-07	2.65757e-07	0.29019	0.03811	0.10763	-0.06977	0.01253	-0.26748	-1.15244
9.45	-7.92655e-07	2.91304e-07	0.2965	0.06405	0.0766	-0.1071	0.01059	-0.26579	-1.15406
9.455	-7.79203e-07	3.05559e-07	0.29918	0.05518	0.0692	-0.11156	0.00904	-0.26656	-1.15092
9.46	-7.72301e-07	3.11349e-07	0.29972	0.02007	0.08623	-0.10633	0.00833	-0.27136	-1.14312
9.465	-7.66248e-07	3.14297e-07	0.29933	0.05218	0.1466	-0.15217	0.01588	-0.27743	-1.14162
9.47	-7.60714e-07	3.19524e-07	0.29859	0.12426	0.09316	-0.1613	0.01544	-0.26585	-1.15763
9.475	-7.56437e-07	3.27771e-07	0.29778	0.16172	0.09625	-0.16731	0.01806	-0.26239	-1.16286
9.48	-7.5212e-07	3.36314e-07	0.29707	0.13518	0.09561	-0.114	0.01636	-0.25951	-1.15896
9.485	-7.47641e-07	3.43007e-07	0.29655	0.09748	0.10355	-0.09634	0.01476	-0.26256	-1.15256
9.49	-7.42995e-07	3.50328e-07	0.29622	0.15698	0.10301	-0.0328	0.01841	-0.24852	-1.16144
9.495	-7.38487e-07	3.59671e-07	0.29621	0.1678	0.09744	0.02805	0.01857	-0.24005	-1.16359
9.5	-7.34609e-07	3.69622e-07	0.29626	0.17813	0.07501	-0.01097	0.01715	-0.24141	-1.16736
9.505	-7.30984e-07	3.80089e-07	0.29619	0.18574	0.08618	-0.01405	0.01865	-0.24173	-1.16737
9.51	-7.26855e-07	3.89798e-07	0.29611	0.15175	0.09741	-0.01744	0.01757	-0.24693	-1.16119
9.515	-7.22934e-07	3.97223e-07	0.29595	0.10637	0.07697	-0.04939	0.01287	-0.25415	-1.15649
9.52	-7.19121e-07	4.03683e-07	0.29573	0.11815	0.09258	-0.03738	0.01505	-0.25265	-1.15668
9.525	-7.16004e-07	4.10834e-07	0.29545	0.13042	0.04601	-0.07665	0.01152	-0.25191	-1.16316
9.53	-7.13608e-07	4.18453e-07	0.29515	0.13442	0.06057	-0.0401	0.01311	-0.2485	-1.1623
9.535	-7.11176e-07	4.26225e-07	0.29484	0.13574	0.04758	-0.08523	0.012	-0.25232	-1.16379
9.54	-7.23505e-07	4.10927e-07	0.2939	0.07795	0.06562	-0.07738	0.01066	-0.26005	-1.1567
9.545	-7.39477e-07	3.875e-07	0.29269	0.06904	0.07717	-0.12691	0.01192	-0.26809	-1.15846
9.55	-7.49628e-07	3.71044e-07	0.29157	0.05285	0.0872	-0.12258	0.01238	-0.2707	-1.15811
9.555	-7.52332e-07	3.64546e-07	0.29085	0.05351	0.08732	-0.07223	0.0127	-0.26523	-1.15966
9.56	-7.50364e-07	3.63473e-07	0.29042	0.02041	0.09892	-0.06547	0.01182	-0.26928	-1.15409
9.565	-7.46166e-07	3.65792e-07	0.29024	0.08684	0.11137	0.000275987	0.01713	-0.25521	-1.16282
9.57	-7.40706e-07	3.72744e-07	0.29028	0.15945	0.13554	0.01692	0.0239	-0.24678	-1.1712
9.575	-7.35001e-07	3.84284e-07	0.29032	0.24228	0.11864	0.000214276	0.02751	-0.23764	-1.1852
9.58	-7.28996e-07	3.96966e-07	0.29013	0.19865	0.14839	-0.07518	0.02757	-0.25339	-1.17575
9.585	-7.21881e-07	4.08481e-07	0.28978	0.20163	0.16797	-0.06777	0.02958	-0.25373	-1.17424
9.59	-7.13374e-07	4.20131e-07	0.28953	0.20337	0.21027	-0.03006	0.03362	-0.25262	-1.17027
9.595	-7.04443e-07	4.32306e-07	0.28943	0.21987	0.18681	-0.01029	0.03252	-0.24663	-1.17507
9.6	-6.97538e-07	4.45821e-07	0.28932	0.24996	0.12023	-0.03209	0.02829	-0.24029	-1.18621
9.605	-6.91311e-07	4.616e-07	0.28928	0.29859	0.15664	0.01597	0.0347	-0.23213	-1.18978
9.61	-6.84622e-07	4.77109e-07	0.28932	0.24057	0.14079	-0.00261	0.02967	-0.23966	-1.18276
9.615	-6.77938e-07	4.89328e-07	0.28917	0.18421	0.15639	-0.05821	0.02765	-0.25359	-1.17284
9.62	-6.71207e-07	5.00727e-07	0.28879	0.21205	0.14288	-0.09152	0.02818	-0.25297	-1.17832
9.625	-6.63823e-07	5.11726e-07	0.28827	0.17027	0.18543	-0.11613	0.02954	-0.26387	-1.16786
9.63	-6.55063e-07	5.20266e-07	0.28764	0.12661	0.20406	-0.13553	0.02859	-0.27254	-1.15952
9.635	-6.45894e-07	5.28143e-07	0.28693	0.14721	0.20364	-0.15052	0.02988	-0.27176	-1.16261
9.64	-6.94371e-07	4.72395e-07	0.28994	0.1389	0.20384	-0.19172	0.03028	-0.27835	-1.16413
9.645	-7.607e-07	3.97338e-07	0.29393	0.12018	0.15223	-0.20904	0.02552	-0.27974	-1.17011
9.65	-8.07087e-07	3.44032e-07	0.29644	0.09713	0.17106	-0.23065	0.02666	-0.28726	-1.16738
9.655	-8.2521e-07	3.20415e-07	0.29718	0.07305	0.16542	-0.16173	0.02508	-0.28241	-1.16561
9.66	-8.26244e-07	3.14546e-07	0.29692	0.05481	0.17103	-0.17502	0.02464	-0.28659	-1.16275
9.665	-8.21027e-07	3.16314e-07	0.29609	0.0862	0.15266	-0.21068	0.02499	-0.28549	-1.16932
9.67	-8.13846e-07	3.21502e-07	0.29513	0.10796	0.18256	-0.18482	0.02915	-0.28244	-1.16955
9.675	-8.06535e-07	3.27774e-07	0.29426	0.11178	0.14451	-0.16283	0.02594	-0.27656	-1.17391
9.68	-7.99586e-07	3.33466e-07	0.29348	0.08625	0.16465	-0.15122	0.02626	-0.2798	-1.1681
9.685	-7.93074e-07	3.37763e-07	0.29272	0.06311	0.12493	-0.15069	0.02121	-0.2793	-1.16864
9.69	-7.88043e-07	3.40797e-07	0.29202	0.04232	0.09876	-0.12949	0.01755	-0.27729	-1.16816
9.695	-7.84208e-07	3.43058e-07	0.29135	0.03625	0.07178	-0.13917	0.01474	-0.27695	-1.16995
9.7	-7.80476e-07	3.4735e-07	0.2906	0.11293	0.09415	-0.15943	0.02162	-0.27207	-1.17903
9.705	-7.75839e-07	3.53507e-07	0.28987	0.10107	0.11204	-0.13594	0.02256	-0.27223	-1.17546
9.71	-7.70429e-07	3.60634e-07	0.28907	0.14668	0.12852	-0.18042	0.02696	-0.27318	-1.18054
9.715	-7.65142e-07	3.68774e-07	0.28831	0.1363	0.10655	-0.12696	0.02433	-0.26671	-1.18119
9.72	-7.59903e-07	3.76691e-07	0.28771	0.13889	0.12643	-0.11171	0.02636	-0.26627	-1.17956
9.725	-7.55363e-07	3.85441e-07	0.28703	0.16528	0.07542	-0.15935	0.02334	-0.2645	-1.18856
9.73	-7.50825e-07	3.96206e-07	0.28639	0.20896	0.12637	-0.09789	0.03078	-0.2566	-1.1899
9.735	-7.45827e-07	4.08016e-07	0.28599	0.20158	0.09588	-0.05985	0.02754	-0.25083	-1.19185
9.74	-7.5178e-07	4.21771e-07	0.28782	0.19964	0.09277	-0.1067	0.02705	-0.25622	-1.18946
9.745	-7.60944e-07	4.35687e-07	0.29016	0.18489	0.0844	-0.11537	0.02525	-0.2585	-1.18502
9.75	-7.6592e-07	4.47625e-07	0.29165	0.15845	0.11633	-0.1261	0.02646	-0.26544	-1.17567
9.755	-7.64877e-07	4.58154e-07	0.29188	0.17327	0.13212	-0.18044	0.02882	-0.27108	-1.1752
9.76	-7.60097e-07	4.66438e-07	0.29132	0.10322	0.14804	-0.17834	0.02592	-0.28022	-1.16288
9.765	-7.54774e-07	4.72821e-07	0.2904	0.11589	0.10489	-0.22144	0.02276	-0.28016	-1.16898
9.77	-7.49322e-07	4.77909e-07	0.28928	0.06051	0.14036	-0.23098	0.02259	-0.29039	-1.15722
9.775	-7.4354e-07	4.82167e-07	0.28817	0.0874	0.1171	-0.21507	0.02215	-0.28368	-1.16351
9.78	-7.37335e-07	4.85567e-07	0.28715	0.03076	0.15882	-0.19498	0.02248	-0.29125	-1.15096
9.785	-7.31523e-07	4.87013e-07	0.28616	0.01947	0.09962	-0.20026	0.01635	-0.28848	-1.15522
9.79	-7.25961e-07	4.87603e-07	0.28529	0.000976762	0.1477	-0.147	0.01964	-0.28846	-1.14766
9.795	-7.19897e-07	4.87798e-07	0.28462	0.00578	0.12191	-0.12148	0.01759	-0.28302	-1.15095
9.8	-7.15557e-07	4.86549e-07	0.28404	-0.04928	0.07111	-0.10948	0.0095	-0.28405	-1.14791
9.805	-7.11495e-07	4.83651e-07	0.28349	-0.05151	0.10948	-0.11154	0.01291	-0.28752	-1.14373
9.81	-7.07123e-07	4.80729e-07	0.28298	-0.05013	0.08497	-0.09209	0.01077	-0.28326	-1.14638
9.815	-7.03468e-07	4.76294e-07	0.2824	-0.10412	0.07755	-0.13881	0.00674	-0.29408	-1.13915
9.82	-6.9983e-07	4.70618e-07	0.28177	-0.09326	0.08423	-0.11507	0.00806	-0.2907	-1.14008
9.825	-6.94584e-07	4.64843e-07	0.28125	-0.10757	0.14901	-0.09206	0.01314	-0.29485	-1.13147
9.83	-6.87832e-07	4.5853e-07	0.28074	-0.112	0.15124	-0.11412	0.01311	-0.29795	-1.1306
9.835	-6.82237e-07	4.52139e-07	0.28021	-0.11025	0.09754	-0.09683	0.00833	-0.29159	-1.13624
9.84	-6.86024e-07	4.43245e-07	0.28014	-0.0856	0.11088	-0.11336	0.01069	-0.29181	-1.13151
9.845	-6.91771e-07	4.34076e-07	0.28021	-0.08695	0.11949	-0.09627	0.01087	-0.29099	-1.12138
9.85	-6.93185e-07	4.2552e-07	0.28019	-0.105	0.1684	-0.08117	0.01387	-0.2954	-1.10726
9.855	-6.88261e-07	4.17227e-07	0.28015	-0.13284	0.21847	-0.01666	0.0166	-0.29545	-1.095
9.86	-6.80529e-07	4.10293e-07	0.28	-0.09135	0.18155	-0.07084	0.01582	-0.2938	-1.10376
9.865	-6.71884e-07	4.06397e-07	0.27968	-0.04013	0.21632	-0.06491	0.02228	-0.28995	-1.10756
9.87	-6.62435e-07	4.03525e-07	0.27941	-0.05907	0.20617	-0.04502	0.02025	-0.28913	-1.10573
9.875	-6.52994e-07	3.99772e-07	0.27918	-0.07137	0.21388	-0.04621	0.02028	-0.29128	-1.10311
9.88	-6.43953e-07	3.95304e-07	0.2789	-0.08399	0.18814	-0.06554	0.01722	-0.29287	-1.10381
9.885	-6.34978e-07	3.90445e-07	0.2786	-0.08499	0.21096	-0.05591	0.01936	-0.29371	-1.10134
9.89	-6.2573e-07	3.86707e-07	0.27826	-0.04505	0.20024	-0.07683	0.02097	-0.29061	-1.10827
9.895	-6.16306e-07	3.83015e-07	0.27787	-0.08334	0.21877	-0.08085	0.02038	-0.29694	-1.10073
9.9	-6.06796e-07	3.79644e-07	0.27746	-0.03392	0.20408	-0.08163	0.02222	-0.29021	-1.10944
9.905	-5.97267e-07	3.78292e-07	0.27708	-0.0131	0.21963	-0.07046	0.02505	-0.28782	-1.1109
9.91	-5.87236e-07	3.77757e-07	0.27674	-0.00554	0.22637	-0.06509	0.02624	-0.28691	-1.11129
9.915	-5.77466e-07	3.79055e-07	0.27655	0.05063	0.20805	-0.0126	0.02816	-0.27322	-1.12135
9.92	-5.67428e-07	3.8077e-07	0.27659	0.00897	0.23824	0.02719	0.02842	-0.276	-1.11213
9.925	-5.56699e-07	3.82601e-07	0.27662	0.05465	0.23881	-0.01237	0.03141	-0.27523	-1.11874
9.93	-5.46566e-07	3.86055e-07	0.27659	0.06539	0.21174	-0.000242514	0.02968	-0.27057	-1.12298
9.935	-5.37903e-07	3.89868e-07	0.27658	0.06713	0.17347	-0.00318	0.02635	-0.26775	-1.12701
9.94	-5.69928e-07	4.06823e-07	0.28414	0.07058	0.20622	0.04439	0.02937	-0.26507	-1.11884
9.945	-6.11637e-07	4.28467e-07	0.29381	0.09929	0.26521	-0.01829	0.03628	-0.27388	-1.11023
9.95	-6.37505e-07	4.46815e-07	0.30076	0.11807	0.26361	0.02424	0.03711	-0.26727	-1.10814
9.955	-6.44824e-07	4.60618e-07	0.30434	0.16048	0.21479	0.07768	0.03521	-0.25285	-1.11684
9.96	-6.40996e-07	4.70155e-07	0.30589	0.10366	0.22453	0.09914	0.03256	-0.25788	-1.10665
9.965	-6.31733e-07	4.76212e-07	0.30676	0.09073	0.25189	0.13903	0.03429	-0.25715	-1.10175
9.97	-6.20832e-07	4.8299e-07	0.30768	0.14207	0.24399	0.21288	0.03681	-0.24248	-1.11
9.975	-6.1023e-07	4.9127e-07	0.30862	0.14542	0.22886	0.16193	0.03566	-0.24663	-1.11194
9.98	-5.9957e-07	5.00579e-07	0.30934	0.17817	0.24526	0.12452	0.03924	-0.24837	-1.11505
9.985	-5.88128e-07	5.11752e-07	0.30991	0.21024	0.26346	0.10123	0.04294	-0.24875	-1.11789
9.99	-5.76635e-07	5.23334e-07	0.31031	0.1924	0.24756	0.05864	0.04037	-0.25434	-1.1168
9.995	-5.66065e-07	5.3404e-07	0.3106	0.17982	0.22243	0.06086	0.03729	-0.25362	-1.11742
10	-5.55356e-07	5.45372e-07	0.31097	0.21414	0.25373	0.0853	0.04232	-0.24946	-1.11928
10.005	-5.44268e-07	5.56962e-07	0.31133	0.18878	0.23929	0.05887	0.03941	-0.25422	-1.11695
10.01	-5.33019e-07	5.67038e-07	0.31151	0.1615	0.26088	0.01169	0.03968	-0.26433	-1.11073
10.015	-5.22259e-07	5.7563e-07	0.31171	0.13718	0.21756	0.07146	0.03418	-0.25712	-1.11146
10.02	-5.12411e-07	5.83507e-07	0.31208	0.13665	0.22032	0.07437	0.0344	-0.25711	-1.11106
10.025	-5.02058e-07	5.91832e-07	0.31256	0.15275	0.24002	0.1178	0.03721	-0.25201	-1.11142
10.03	-4.91901e-07	5.98918e-07	0.31315	0.09359	0.21158	0.11911	0.03088	-0.25645	-1.10555
10.035	-4.81391e-07	6.03797e-07	0.31387	0.07598	0.25575	0.16787	0.03383	-0.25653	-1.0985
10.04	-5.21307e-07	5.59392e-07	0.31297	0.07679	0.24827	0.24964	0.03417	-0.24799	-1.10417
10.045	-5.75671e-07	5.00958e-07	0.31169	0.07962	0.2734	0.24188	0.03792	-0.25208	-1.10827
10.05	-6.10395e-07	4.58495e-07	0.31103	0.02341	0.30402	0.21719	0.03813	-0.26479	-1.10143
10.055	-6.18848e-07	4.37057e-07	0.31126	-0.01266	0.33575	0.22175	0.03922	-0.27145	-1.09508
10.06	-6.11832e-07	4.29876e-07	0.31217	0.01615	0.31628	0.25566	0.03939	-0.26304	-1.10196
10.065	-5.9879e-07	4.28924e-07	0.31338	0.01141	0.3451	0.25618	0.04177	-0.26583	-1.09853
10.07	-5.83342e-07	4.30768e-07	0.31462	0.06318	0.35593	0.24695	0.04603	-0.26178	-1.10505
10.075	-5.68205e-07	4.34886e-07	0.31599	0.08129	0.31893	0.30219	0.04378	-0.25067	-1.1114
10.08	-5.53697e-07	4.39546e-07	0.31749	0.08079	0.32632	0.29477	0.04444	-0.25212	-1.11057
10.085	-5.38139e-07	4.43858e-07	0.31893	0.0691	0.36544	0.28181	0.04731	-0.25795	-1.10492
10.09	-5.20639e-07	4.4748e-07	0.32031	0.05677	0.41267	0.27101	0.05089	-0.26425	-1.09836
10.095	-5.03051e-07	4.50474e-07	0.32167	0.04727	0.36936	0.27384	0.04634	-0.26162	-1.1013
10.1	-4.86847e-07	4.53859e-07	0.32282	0.07036	0.35114	0.18453	0.04615	-0.26747	-1.10649
10.105	-4.69994e-07	4.58205e-07	0.32378	0.0807	0.39821	0.2021	0.05115	-0.26801	-1.10327
10.11	-4.52265e-07	4.63333e-07	0.32482	0.09756	0.39007	0.21277	0.0515	-0.26425	-1.10654
10.115	-4.35973e-07	4.68134e-07	0.32596	0.0693	0.33433	0.24172	0.04466	-0.25989	-1.10797
10.12	-4.20913e-07	4.71147e-07	0.32709	0.03539	0.33528	0.21091	0.04266	-0.26726	-1.10288
10.125	-4.05128e-07	4.7291e-07	0.32817	0.02585	0.36657	0.22255	0.04498	-0.2695	-1.09832
10.13	-3.88511e-07	4.74138e-07	0.32921	0.0168	0.37232	0.19298	0.045	-0.27427	-1.0964
10.135	-3.7135e-07	4.75082e-07	0.33013	0.01596	0.3907	0.17466	0.04669	-0.27783	-1.0944
10.14	-4.38623e-07	4.62164e-07	0.32569	0.04976	0.32587	0.1355	0.04395	-0.2748	-1.10971
10.145	-5.32403e-07	4.46566e-07	0.31965	0.07194	0.28603	0.14047	0.04307	-0.27059	-1.12193
10.15	-5.9829e-07	4.37566e-07	0.31552	0.09441	0.23594	0.14814	0.04091	-0.2647	-1.13382
10.155	-6.25229e-07	4.34806e-07	0.31383	0.03908	0.21876	0.10707	0.03639	-0.27494	-1.12914
10.16	-6.26663e-07	4.35056e-07	0.31365	0.0464	0.27079	0.13168	0.04184	-0.27568	-1.12553
10.165	-6.17502e-07	4.37555e-07	0.31423	0.05887	0.26922	0.17529	0.04259	-0.26936	-1.12761
10.17	-6.06351e-07	4.40881e-07	0.31518	0.05993	0.24966	0.21618	0.04095	-0.2632	-1.1297
10.175	-5.95329e-07	4.44393e-07	0.31635	0.0625	0.24337	0.25488	0.04061	-0.25814	-1.13066
10.18	-5.84032e-07	4.49042e-07	0.31768	0.09915	0.25921	0.27837	0.04444	-0.25261	-1.13439
10.185	-5.72303e-07	4.55309e-07	0.31904	0.11869	0.26234	0.26637	0.04602	-0.25199	-1.13688
10.19	-5.61818e-07	4.62078e-07	0.32047	0.11662	0.20387	0.30224	0.04061	-0.2437	-1.14239
10.195	-5.50955e-07	4.69509e-07	0.32197	0.14171	0.27916	0.29936	0.04915	-0.24707	-1.13846
10.2	-5.37882e-07	4.785e-07	0.32343	0.17085	0.30211	0.28403	0.05315	-0.24728	-1.14037
10.205	-5.2415e-07	4.88194e-07	0.32485	0.16614	0.30845	0.28622	0.05351	-0.2481	-1.13899
10.21	-5.1019e-07	4.99236e-07	0.32634	0.21773	0.31228	0.30661	0.05717	-0.24029	-1.14609
10.215	-4.97445e-07	5.12233e-07	0.32775	0.23411	0.2544	0.25702	0.05295	-0.23944	-1.15423
10.22	-4.84995e-07	5.25506e-07	0.329	0.2273	0.2992	0.24642	0.05669	-0.24493	-1.14869
10.225	-4.71267e-07	5.39012e-07	0.33023	0.24226	0.3112	0.24595	0.05879	-0.24426	-1.14962
10.23	-4.57789e-07	5.52227e-07	0.33133	0.21716	0.28808	0.19171	0.05515	-0.25138	-1.14821
10.235	-4.4525e-07	5.62937e-07	0.33221	0.15517	0.26946	0.16163	0.0496	-0.26036	-1.14096
10.24	-4.94498e-07	5.28234e-07	0.3208	0.13555	0.32778	0.14508	0.05528	-0.27042	-1.14336
10.245	-5.60736e-07	4.81445e-07	0.30587	0.16864	0.32121	0.16544	0.05878	-0.26571	-1.1632
10.25	-6.04084e-07	4.5246e-07	0.29531	0.21739	0.34577	0.14222	0.06556	-0.266	-1.1782
10.255	-6.17041e-07	4.46855e-07	0.29061	0.25505	0.32019	0.15219	0.06631	-0.25928	-1.19119
10.26	-6.11964e-07	4.5514e-07	0.28958	0.25641	0.32148	0.16241	0.06679	-0.25833	-1.19287
10.265	-5.99817e-07	4.66815e-07	0.28992	0.20304	0.31833	0.14438	0.06324	-0.26624	-1.18574
10.27	-5.85501e-07	4.78721e-07	0.29057	0.22021	0.33553	0.14605	0.06594	-0.2655	-1.18654
10.275	-5.71022e-07	4.92433e-07	0.29132	0.2577	0.31047	0.1592	0.06604	-0.25785	-1.19448
10.28	-5.58375e-07	5.05975e-07	0.29209	0.21317	0.25208	0.14992	0.05793	-0.25942	-1.19379
10.285	-5.47398e-07	5.18441e-07	0.29289	0.22022	0.23605	0.16922	0.05693	-0.25525	-1.19638
10.29	-5.38042e-07	5.3097e-07	0.29391	0.21537	0.17993	0.24079	0.05151	-0.24351	-1.20125
10.295	-5.31026e-07	5.42429e-07	0.29512	0.18302	0.13208	0.24296	0.04512	-0.24324	-1.20128
10.3	-5.24544e-07	5.52917e-07	0.2964	0.1816	0.15611	0.26563	0.04726	-0.24279	-1.19862
10.305	-5.1742e-07	5.63381e-07	0.29773	0.18218	0.1607	0.27033	0.04773	-0.24259	-1.1982
10.31	-5.10398e-07	5.7558e-07	0.29899	0.24192	0.15153	0.23322	0.05067	-0.23926	-1.20779
10.315	-5.03481e-07	5.89706e-07	0.30003	0.24918	0.15604	0.1803	0.05156	-0.24469	-1.20836
10.32	-4.96525e-07	6.03978e-07	0.30089	0.247	0.15326	0.16371	0.05119	-0.24659	-1.20829
10.325	-4.89195e-07	6.16804e-07	0.30194	0.19891	0.1727	0.2559	0.04996	-0.24334	-1.1993
10.33	-4.81232e-07	6.28765e-07	0.3033	0.21692	0.18137	0.29101	0.05191	-0.23809	-1.20103
10.335	-4.72793e-07	6.40489e-07	0.30474	0.19068	0.19387	0.28394	0.05142	-0.24284	-1.19593
10.34	-5.09185e-07	5.94136e-07	0.29483	0.19399	0.19577	0.29845	0.05348	-0.24254	-1.20895
10.345	-5.5819e-07	5.30965e-07	0.28157	0.18415	0.21455	0.26216	0.05674	-0.25114	-1.22204
10.35	-5.91134e-07	4.87489e-07	0.27231	0.16262	0.18966	0.26434	0.05466	-0.25283	-1.23324
10.355	-6.03391e-07	4.71455e-07	0.26849	0.16962	0.16017	0.23349	0.05315	-0.25386	-1.24287
10.36	-6.02135e-07	4.7281e-07	0.26794	0.17537	0.19533	0.22696	0.05698	-0.25691	-1.24207
10.365	-5.9543e-07	4.81186e-07	0.26883	0.18724	0.17464	0.29067	0.05589	-0.24694	-1.24632
10.37	-5.8792e-07	4.91948e-07	0.27022	0.19934	0.17178	0.29424	0.0564	-0.24497	-1.24845
10.375	-5.80222e-07	5.03143e-07	0.27172	0.19145	0.17206	0.31018	0.05592	-0.24411	-1.24728
10.38	-5.72638e-07	5.13698e-07	0.27329	0.17564	0.16533	0.31545	0.05429	-0.24478	-1.24566
10.385	-5.64213e-07	5.23741e-07	0.27481	0.17352	0.20928	0.29275	0.05817	-0.25096	-1.24095
10.39	-5.55009e-07	5.33553e-07	0.27638	0.16759	0.19999	0.33629	0.05693	-0.24605	-1.24104
10.395	-5.45824e-07	5.42081e-07	0.27803	0.12888	0.2084	0.32462	0.05524	-0.25236	-1.23458
10.4	-5.36913e-07	5.49857e-07	0.27958	0.14145	0.18785	0.29494	0.05414	-0.25261	-1.23849
10.405	-5.27095e-07	5.57979e-07	0.28101	0.14088	0.24871	0.27426	0.05966	-0.25968	-1.23234
10.41	-5.15783e-07	5.64941e-07	0.28239	0.10117	0.25428	0.28139	0.05765	-0.26377	-1.22604
10.415	-5.05831e-07	5.71541e-07	0.28387	0.12824	0.18823	0.30885	0.05331	-0.25247	-1.23664
10.42	-4.96786e-07	5.78219e-07	0.28543	0.1039	0.21399	0.31312	0.05413	-0.2567	-1.23056
10.425	-4.88072e-07	5.83699e-07	0.28692	0.08661	0.17347	0.28624	0.04933	-0.25843	-1.23216
10.43	-4.79761e-07	5.87819e-07	0.28827	0.05657	0.19609	0.25242	0.0495	-0.26729	-1.22557
10.435	-4.71738e-07	5.90458e-07	0.28957	0.03514	0.16067	0.26675	0.04492	-0.26529	-1.22606
10.44	-5.29728e-07	5.23061e-07	0.27268	0.04705	0.13627	0.28306	0.04533	-0.26194	-1.24453
10.445	-6.06944e-07	4.35898e-07	0.2506	0.05045	0.13861	0.30513	0.0482	-0.26152	-1.26321
10.45	-6.60672e-07	3.74163e-07	0.23516	0.06097	0.14912	0.31985	0.0516	-0.2611	-1.277
10.455	-6.82606e-07	3.47461e-07	0.22864	0.09161	0.15713	0.32624	0.05514	-0.25827	-1.28705
10.46	-6.85681e-07	3.42586e-07	0.22751	0.10082	0.13528	0.31136	0.05404	-0.25736	-1.29277
10.465	-6.82309e-07	3.45379e-07	0.22858	0.08304	0.11754	0.37913	0.0514	-0.25044	-1.29254
10.47	-6.76455e-07	3.49545e-07	0.23032	0.07686	0.16063	0.3621	0.05501	-0.25632	-1.28747
10.475	-6.68184e-07	3.54185e-07	0.23207	0.08632	0.20942	0.34436	0.06012	-0.26096	-1.28402
10.48	-6.58252e-07	3.60643e-07	0.23375	0.13835	0.23242	0.32798	0.06557	-0.25862	-1.28932
10.485	-6.46762e-07	3.68556e-07	0.23544	0.13676	0.27852	0.3479	0.06974	-0.2601	-1.28452
10.49	-6.33549e-07	3.76931e-07	0.23713	0.1544	0.309	0.32738	0.07371	-0.2627	-1.28408
10.495	-6.19555e-07	3.85908e-07	0.2388	0.15768	0.31323	0.33956	0.07437	-0.26123	-1.28418
10.5	-6.04885e-07	3.95736e-07	0.24045	0.18398	0.33908	0.32238	0.07847	-0.26212	-1.28546
10.505	-5.89034e-07	4.06537e-07	0.24208	0.19154	0.36573	0.32723	0.08146	-0.26274	-1.28393
10.51	-5.73074e-07	4.16915e-07	0.24367	0.16924	0.34397	0.30988	0.07814	-0.26542	-1.28292
10.515	-5.57239e-07	4.2561e-07	0.24521	0.13305	0.36011	0.30538	0.07741	-0.27121	-1.27608
10.52	-5.4167e-07	4.33015e-07	0.24665	0.12438	0.33217	0.27057	0.07439	-0.27381	-1.27767
10.525	-5.25479e-07	4.39124e-07	0.24792	0.08797	0.38776	0.23964	0.07726	-0.28565	-1.26682
10.53	-5.08952e-07	4.42212e-07	0.24916	0.01936	0.34711	0.25497	0.06929	-0.28846	-1.26098
10.535	-4.91648e-07	4.44033e-07	0.25041	0.04394	0.42234	0.24318	0.0778	-0.29283	-1.25701
10.54	-5.33883e-07	4.20485e-07	0.24254	0.01266	0.39958	0.22765	0.07538	-0.2979	-1.26565
10.545	-5.9414e-07	3.90312e-07	0.23206	0.06711	0.40297	0.24432	0.08123	-0.29225	-1.28723
10.55	-6.32613e-07	3.68582e-07	0.22484	-0.00782	0.39966	0.23615	0.07771	-0.30284	-1.28682
10.555	-6.41588e-07	3.56783e-07	0.22201	-0.01233	0.40454	0.24357	0.07865	-0.30361	-1.29053
10.56	-6.328e-07	3.52976e-07	0.22177	0.01055	0.38917	0.19972	0.07901	-0.30492	-1.29702
10.565	-6.17651e-07	3.52799e-07	0.22246	0.01458	0.38101	0.2055	0.07866	-0.30322	-1.29883
10.57	-6.01467e-07	3.5288e-07	0.22346	-0.00635	0.35537	0.21781	0.07508	-0.30219	-1.29844
10.575	-5.86135e-07	3.52602e-07	0.22443	-0.00267	0.32854	0.17368	0.07295	-0.30456	-1.30169
10.58	-5.71206e-07	3.53515e-07	0.22532	0.03447	0.33549	0.18055	0.07601	-0.30014	-1.30637
10.585	-5.55152e-07	3.5571e-07	0.22614	0.04181	0.37837	0.14749	0.08045	-0.30632	-1.30313
10.59	-5.37254e-07	3.59369e-07	0.22695	0.08539	0.41745	0.17538	0.08685	-0.30135	-1.30551
10.595	-5.19291e-07	3.63955e-07	0.22789	0.07402	0.38125	0.20253	0.08288	-0.29677	-1.30751
10.6	-5.01482e-07	3.67299e-07	0.22887	0.04221	0.41065	0.18735	0.08361	-0.30431	-1.29994
10.605	-4.82431e-07	3.68455e-07	0.22975	-0.00203	0.43643	0.16746	0.08321	-0.3135	-1.29094
10.61	-4.61682e-07	3.68288e-07	0.23055	-0.0038	0.48619	0.15079	0.08769	-0.31941	-1.28568
10.615	-4.39627e-07	3.67925e-07	0.23123	-0.00888	0.49447	0.12037	0.08817	-0.32399	-1.28412
10.62	-4.16529e-07	3.67347e-07	0.23187	-0.01122	0.53258	0.13549	0.09155	-0.32553	-1.27995
10.625	-3.91706e-07	3.66929e-07	0.23256	-0.00334	0.5712	0.14344	0.09561	-0.32675	-1.27721
10.63	-3.66669e-07	3.65983e-07	0.23329	-0.02959	0.54207	0.14834	0.09133	-0.32685	-1.27635
10.635	-3.42958e-07	3.6459e-07	0.23413	-0.01887	0.51223	0.18611	0.08932	-0.31908	-1.28092
10.64	-4.19183e-07	3.30273e-07	0.23728	-0.01742	0.49985	0.2104	0.08924	-0.31677	-1.28495
10.645	-5.24581e-07	2.84801e-07	0.24103	-0.07168	0.48988	0.17877	0.0861	-0.32757	-1.28142
10.65	-5.95074e-07	2.48385e-07	0.24396	-0.11753	0.47292	0.19051	0.08253	-0.3315	-1.27889
10.655	-6.18268e-07	2.27896e-07	0.24584	-0.07931	0.45736	0.17577	0.08398	-0.32829	-1.28714
10.66	-6.12419e-07	2.18051e-07	0.24697	-0.09039	0.45955	0.14794	0.08364	-0.33299	-1.28571
10.665	-5.93592e-07	2.10736e-07	0.24778	-0.12261	0.5351	0.14499	0.08854	-0.34285	-1.27356
10.67	-5.70894e-07	2.0225e-07	0.24843	-0.16529	0.50152	0.11171	0.0828	-0.34868	-1.2708
10.675	-5.48632e-07	1.91951e-07	0.24887	-0.19193	0.49186	0.06246	0.08026	-0.35633	-1.26795
10.68	-5.25848e-07	1.81915e-07	0.24914	-0.15697	0.52156	0.04601	0.08521	-0.35651	-1.27003
10.685	-5.02345e-07	1.73677e-07	0.2495	-0.12951	0.52353	0.0955	0.08716	-0.34803	-1.27383
10.69	-4.791e-07	1.65789e-07	0.25001	-0.14479	0.51005	0.10984	0.08499	-0.34704	-1.273
10.695	-4.56681e-07	1.56372e-07	0.25064	-0.18268	0.48682	0.14122	0.08049	-0.34593	-1.26989
10.7	-4.34741e-07	1.4633e-07	0.25142	-0.16652	0.48879	0.17158	0.08172	-0.34084	-1.27206
10.705	-4.13097e-07	1.36633e-07	0.25225	-0.17068	0.47362	0.16226	0.0801	-0.34109	-1.27302
10.71	-3.92217e-07	1.2503e-07	0.25307	-0.23281	0.4548	0.16363	0.07447	-0.34637	-1.26597
10.715	-3.72093e-07	1.1185e-07	0.25386	-0.2255	0.44006	0.1517	0.07362	-0.34566	-1.26854
10.72	-3.52315e-07	9.88009e-08	0.25449	-0.22827	0.43935	0.10209	0.07341	-0.35136	-1.26824
10.725	-3.32411e-07	8.55683e-08	0.25512	-0.23187	0.4457	0.14966	0.0738	-0.3469	-1.26712
10.73	-3.11777e-07	7.12474e-08	0.25601	-0.26611	0.47185	0.20479	0.07404	-0.34658	-1.25957
10.735	-2.89428e-07	5.70082e-08	0.25689	-0.22904	0.52192	0.14952	0.081	-0.35241	-1.25992
10.74	-3.69301e-07	9.97457e-08	0.25598	-0.24961	0.46582	0.17911	0.07462	-0.3478	-1.25733
10.745	-4.80331e-07	1.57729e-07	0.25476	-0.26796	0.45122	0.22893	0.07217	-0.34418	-1.24934
10.75	-5.55171e-07	1.95834e-07	0.25422	-0.236	0.44661	0.20026	0.07383	-0.34413	-1.24951
10.755	-5.79371e-07	2.07343e-07	0.25455	-0.23945	0.50044	0.24015	0.07857	-0.34459	-1.24126
10.76	-5.71472e-07	2.01561e-07	0.2554	-0.25482	0.52818	0.20488	0.08017	-0.35245	-1.23548
10.765	-5.51145e-07	1.89282e-07	0.25645	-0.24247	0.5381	0.24002	0.08192	-0.34789	-1.23611
10.77	-5.27564e-07	1.75588e-07	0.25759	-0.24591	0.53868	0.2206	0.08181	-0.35041	-1.23555
10.775	-5.03184e-07	1.6282e-07	0.25858	-0.19966	0.54897	0.17349	0.08576	-0.35119	-1.24121
10.78	-4.77447e-07	1.52672e-07	0.25948	-0.15338	0.59577	0.1888	0.09303	-0.34789	-1.2432
10.785	-4.50177e-07	1.44293e-07	0.26043	-0.13802	0.61687	0.19042	0.09599	-0.34757	-1.24332
10.79	-4.21607e-07	1.36812e-07	0.26136	-0.12214	0.65354	0.18168	0.10041	-0.34955	-1.24194
10.795	-3.91203e-07	1.29932e-07	0.26229	-0.11713	0.69839	0.19129	0.10489	-0.35136	-1.23816
10.8	-3.60139e-07	1.22917e-07	0.26316	-0.12683	0.68291	0.15578	0.10294	-0.3551	-1.23835
10.805	-3.29532e-07	1.16316e-07	0.26396	-0.10275	0.67804	0.16316	0.1041	-0.35114	-1.24233
10.81	-2.99018e-07	1.08969e-07	0.26478	-0.15276	0.67882	0.16788	0.10107	-0.3562	-1.23506
10.815	-2.68067e-07	1.00089e-07	0.26569	-0.15603	0.69744	0.1948	0.10263	-0.35496	-1.23272
10.82	-2.38345e-07	9.05042e-08	0.26667	-0.17729	0.62416	0.19616	0.09468	-0.35139	-1.23706
10.825	-2.11439e-07	8.27821e-08	0.26769	-0.09126	0.57223	0.21369	0.0955	-0.3357	-1.25472
10.83	-1.8654e-07	7.65211e-08	0.26876	-0.12648	0.53494	0.21205	0.08994	-0.33685	-1.25341
10.835	-1.62724e-07	6.95961e-08	0.26977	-0.11434	0.52407	0.19424	0.0898	-0.33657	-1.25626
10.84	-2.74233e-07	1.11355e-07	0.26993	-0.16469	0.53119	0.17579	0.08764	-0.34613	-1.24428
10.845	-4.25607e-07	1.64726e-07	0.26969	-0.21192	0.49311	0.12862	0.08166	-0.3554	-1.23616
10.85	-5.30324e-07	1.98352e-07	0.26967	-0.23026	0.44861	0.1482	0.07681	-0.35303	-1.23428
10.855	-5.71486e-07	2.07437e-07	0.27001	-0.22534	0.40122	0.12462	0.07303	-0.35196	-1.23798
10.86	-5.73456e-07	2.02214e-07	0.27061	-0.21465	0.40859	0.16302	0.07451	-0.34724	-1.23817
10.865	-5.58966e-07	1.93149e-07	0.27148	-0.1625	0.45089	0.19732	0.08176	-0.34092	-1.24127
10.87	-5.39466e-07	1.83422e-07	0.27248	-0.18653	0.4536	0.20467	0.08055	-0.34297	-1.2375
10.875	-5.18807e-07	1.72322e-07	0.27353	-0.20083	0.4698	0.212	0.08119	-0.34497	-1.2338
10.88	-4.98517e-07	1.59963e-07	0.2745	-0.22908	0.43285	0.17714	0.07609	-0.34908	-1.23345
10.885	-4.7969e-07	1.46679e-07	0.27531	-0.23284	0.40438	0.14768	0.07333	-0.35051	-1.23577
10.89	-4.61531e-07	1.34631e-07	0.27608	-0.18613	0.40308	0.15848	0.07625	-0.34396	-1.24261
10.895	-4.43885e-07	1.23088e-07	0.27678	-0.21527	0.38158	0.12413	0.0725	-0.34931	-1.24057
10.9	-4.25759e-07	1.11781e-07	0.27749	-0.17791	0.42444	0.15883	0.07884	-0.3446	-1.24162
10.905	-4.06773e-07	1.02921e-07	0.27821	-0.13022	0.41983	0.12875	0.08152	-0.34223	-1.24894
10.91	-3.86708e-07	9.63876e-08	0.27892	-0.09698	0.47237	0.15668	0.08848	-0.33948	-1.24842
10.915	-3.64837e-07	8.99793e-08	0.27972	-0.12588	0.50019	0.1616	0.08922	-0.34429	-1.24145
10.92	-3.43877e-07	8.29957e-08	0.28062	-0.11699	0.43181	0.19868	0.08362	-0.3338	-1.24961
10.925	-3.24255e-07	7.49276e-08	0.28153	-0.16359	0.44074	0.16741	0.08151	-0.34313	-1.242
10.93	-3.05089e-07	6.47644e-08	0.28235	-0.18984	0.41151	0.1592	0.07723	-0.34464	-1.24116
10.935	-2.85963e-07	5.47053e-08	0.28311	-0.15997	0.43895	0.14588	0.08167	-0.3449	-1.24269
10.94	-3.43255e-07	1.13709e-07	0.28669	-0.12353	0.44401	0.16787	0.0843	-0.33921	-1.24194
10.945	-4.22398e-07	1.94589e-07	0.29105	-0.07563	0.46087	0.13649	0.08866	-0.33923	-1.24008
10.95	-4.73248e-07	2.50856e-07	0.29431	-0.1417	0.47145	0.12669	0.08527	-0.34889	-1.22442
10.955	-4.87506e-07	2.71262e-07	0.29626	-0.18949	0.42348	0.1541	0.0778	-0.34759	-1.21994
10.96	-4.80352e-07	2.69683e-07	0.29734	-0.21395	0.40659	0.11055	0.07472	-0.35386	-1.2173
10.965	-4.63584e-07	2.60663e-07	0.29798	-0.18326	0.46178	0.10837	0.08173	-0.35496	-1.21595
10.97	-4.43233e-07	2.49793e-07	0.29844	-0.20927	0.46451	0.0673	0.08037	-0.36259	-1.2119
10.975	-4.23591e-07	2.38006e-07	0.29878	-0.20248	0.41163	0.06698	0.07603	-0.35769	-1.2182
10.98	-4.05249e-07	2.25222e-07	0.29899	-0.24225	0.40422	0.01694	0.07286	-0.36705	-1.21323
10.985	-3.88278e-07	2.10238e-07	0.29927	-0.27881	0.35049	0.09429	0.06569	-0.35828	-1.21339
10.99	-3.72638e-07	1.94941e-07	0.29966	-0.25312	0.345	0.06378	0.06687	-0.35833	-1.21764
10.995	-3.56513e-07	1.80034e-07	0.29997	-0.26526	0.37202	0.05949	0.0686	-0.36222	-1.21317
11	-3.40453e-07	1.64282e-07	0.30029	-0.2825	0.34216	0.0691	0.06482	-0.36068	-1.2137
11.005	-3.25258e-07	1.48011e-07	0.30067	-0.28333	0.33351	0.08239	0.06403	-0.35857	-1.21446
11.01	-3.10784e-07	1.32452e-07	0.30104	-0.25772	0.31016	0.06404	0.06359	-0.35589	-1.22049
11.015	-2.97371e-07	1.17031e-07	0.30141	-0.27851	0.28626	0.08593	0.06013	-0.35385	-1.21991
11.02	-2.84654e-07	1.02683e-07	0.30185	-0.22045	0.27928	0.09017	0.06325	-0.34633	-1.22895
11.025	-2.71497e-07	9.01001e-08	0.3023	-0.21711	0.30575	0.08856	0.06592	-0.34815	-1.22676
11.03	-2.56611e-07	7.8609e-08	0.30273	-0.18249	0.35621	0.08613	0.07276	-0.34845	-1.22665
11.035	-2.39934e-07	6.93386e-08	0.30316	-0.1399	0.38539	0.0843	0.07819	-0.34614	-1.22983
11.04	-2.96984e-07	1.25169e-07	0.30277	-0.20853	0.36242	0.08825	0.07117	-0.35154	-1.21342
11.045	-3.76303e-07	1.98445e-07	0.30216	-0.19645	0.34645	0.08698	0.06977	-0.34912	-1.20534
11.05	-4.29956e-07	2.47614e-07	0.30176	-0.22535	0.32541	0.05924	0.06551	-0.35377	-1.19506
11.055	-4.47906e-07	2.6514e-07	0.30154	-0.18578	0.3403	-0.00203	0.06919	-0.35732	-1.19528
11.06	-4.44125e-07	2.65709e-07	0.3013	-0.13616	0.31803	-0.04502	0.0703	-0.3548	-1.20333
11.065	-4.32749e-07	2.61335e-07	0.3009	-0.0979	0.30536	-0.10121	0.07163	-0.35575	-1.20977
11.07	-4.19698e-07	2.56244e-07	0.3005	-0.0934	0.29545	-0.05921	0.07108	-0.34976	-1.21136
11.075	-4.07272e-07	2.51846e-07	0.30017	-0.0614	0.25969	-0.07093	0.06993	-0.34467	-1.21954
11.08	-3.95215e-07	2.48404e-07	0.29968	-0.05849	0.27672	-0.12619	0.07173	-0.35176	-1.21824
11.085	-3.82923e-07	2.44583e-07	0.29891	-0.07443	0.26993	-0.18038	0.07016	-0.35897	-1.21663
11.09	-3.70489e-07	2.40055e-07	0.29807	-0.08305	0.283	-0.15475	0.07086	-0.35805	-1.21407
11.095	-3.58702e-07	2.34305e-07	0.29724	-0.11694	0.24114	-0.17954	0.06495	-0.36125	-1.21342
11.1	-3.4701e-07	2.25755e-07	0.29646	-0.18038	0.2788	-0.13142	0.06439	-0.36583	-1.20052
11.105	-3.34002e-07	2.17198e-07	0.29593	-0.11721	0.29964	-0.08082	0.07039	-0.35478	-1.20746
11.11	-3.21135e-07	2.09743e-07	0.29556	-0.14204	0.27253	-0.06763	0.06641	-0.35391	-1.20662
11.115	-3.08513e-07	2.01342e-07	0.29516	-0.15013	0.28876	-0.091	0.06743	-0.35862	-1.20382
11.12	-2.96079e-07	1.91911e-07	0.29466	-0.17785	0.26419	-0.10929	0.0635	-0.36176	-1.20231
11.125	-2.84297e-07	1.82614e-07	0.29405	-0.14546	0.25972	-0.13732	0.06523	-0.36089	-1.20739
11.13	-2.73721e-07	1.74643e-07	0.29343	-0.13172	0.21059	-0.10797	0.06172	-0.35224	-1.2143
11.135	-2.64815e-07	1.6673e-07	0.29292	-0.14349	0.18546	-0.09907	0.05875	-0.35055	-1.21513
11.14	-3.06001e-07	1.95224e-07	0.29406	-0.1239	0.2237	-0.133	0.06296	-0.35503	-1.20525
11.145	-3.60141e-07	2.34416e-07	0.2956	-0.13589	0.25839	-0.13799	0.06465	-0.35948	-1.18865
11.15	-3.95665e-07	2.59209e-07	0.29645	-0.17327	0.24774	-0.16226	0.06081	-0.36538	-1.17615
11.155	-4.07447e-07	2.65756e-07	0.29642	-0.15986	0.22694	-0.15951	0.05958	-0.36189	-1.17623
11.16	-4.05422e-07	2.62326e-07	0.29589	-0.14719	0.19751	-0.15325	0.0577	-0.35746	-1.17968
11.165	-3.98223e-07	2.5549e-07	0.29518	-0.13557	0.20277	-0.15624	0.05896	-0.35688	-1.18047
11.17	-3.90363e-07	2.47153e-07	0.29454	-0.16217	0.16071	-0.10213	0.0535	-0.3505	-1.18083
11.175	-3.8196e-07	2.38524e-07	0.294	-0.13892	0.21476	-0.11601	0.05997	-0.35365	-1.17868
11.18	-3.7198e-07	2.31785e-07	0.29342	-0.09552	0.22921	-0.11474	0.06412	-0.3498	-1.18341
11.185	-3.61731e-07	2.2851e-07	0.29278	-0.01841	0.22655	-0.14237	0.06887	-0.34409	-1.1947
11.19	-3.51174e-07	2.27398e-07	0.29213	-0.0203	0.24293	-0.11766	0.0703	-0.3428	-1.19275
11.195	-3.40952e-07	2.26983e-07	0.29147	0.00584	0.21162	-0.14568	0.06919	-0.34054	-1.19963
11.2	-3.30396e-07	2.27804e-07	0.2908	0.02266	0.25779	-0.12429	0.07452	-0.33987	-1.19736
11.205	-3.18415e-07	2.29785e-07	0.29024	0.04619	0.27503	-0.09846	0.07764	-0.33571	-1.19897
11.21	-3.05951e-07	2.32212e-07	0.28975	0.03815	0.2792	-0.09759	0.07756	-0.33679	-1.19738
11.215	-2.93806e-07	2.33761e-07	0.28922	0.01566	0.26091	-0.11505	0.07452	-0.33975	-1.19599
11.22	-2.8321e-07	2.34719e-07	0.28876	0.01759	0.21027	-0.06686	0.0701	-0.33021	-1.20135
11.225	-2.73563e-07	2.34681e-07	0.28841	-0.01893	0.21873	-0.07514	0.06858	-0.33579	-1.19526
11.23	-2.63969e-07	2.34385e-07	0.28793	0.00858	0.20792	-0.11543	0.06941	-0.33635	-1.20026
11.235	-2.54652e-07	2.34044e-07	0.28727	-0.02049	0.20644	-0.14735	0.06747	-0.34296	-1.19623
11.24	-2.82884e-07	2.57344e-07	0.28921	-0.03919	0.17952	-0.13631	0.06352	-0.34173	-1.19025
11.245	-3.22977e-07	2.87985e-07	0.29183	-0.01719	0.15447	-0.18078	0.06226	-0.34234	-1.18818
11.25	-3.50609e-07	3.09703e-07	0.29336	-0.0374	0.14478	-0.19161	0.05981	-0.34505	-1.18066
11.255	-3.59502e-07	3.18485e-07	0.29358	-0.04493	0.19131	-0.19106	0.06344	-0.34943	-1.1722
11.26	-3.56112e-07	3.20476e-07	0.29293	-0.01571	0.20442	-0.22629	0.0665	-0.35112	-1.17415
11.265	-3.49843e-07	3.19895e-07	0.29194	-0.03564	0.13308	-0.20624	0.05879	-0.3455	-1.17826
11.27	-3.44571e-07	3.18013e-07	0.29072	-0.03524	0.1116	-0.28858	0.05691	-0.3529	-1.18042
11.275	-3.40501e-07	3.16272e-07	0.28923	-0.02602	0.07071	-0.30961	0.05384	-0.351	-1.18584
11.28	-3.38512e-07	3.14727e-07	0.2876	-0.02781	0.01791	-0.34101	0.04898	-0.35054	-1.19089
11.285	-3.36789e-07	3.13844e-07	0.28592	-0.00297	0.05874	-0.33088	0.05433	-0.34983	-1.1903
11.29	-3.33916e-07	3.15713e-07	0.28431	0.06795	0.06902	-0.31407	0.05985	-0.3409	-1.19937
11.295	-3.31365e-07	3.19338e-07	0.28268	0.05805	0.04446	-0.33953	0.05704	-0.34288	-1.20041
11.3	-3.3028e-07	3.22459e-07	0.28094	0.05041	0.00379	-0.35611	0.0529	-0.34236	-1.2034
11.305	-3.31134e-07	3.24811e-07	0.27912	0.03134	-0.04175	-0.37173	0.0476	-0.34262	-1.20525
11.31	-3.33467e-07	3.28237e-07	0.27732	0.08776	-0.06194	-0.3478	0.04943	-0.33215	-1.21532
11.315	-3.36788e-07	3.31261e-07	0.27557	0.01733	-0.08573	-0.35297	0.04281	-0.3386	-1.20764
11.32	-3.42185e-07	3.31152e-07	0.27369	-0.02116	-0.15422	-0.39733	0.03417	-0.34241	-1.20903
11.325	-3.49047e-07	3.2945e-07	0.2718	-0.03806	-0.15092	-0.36003	0.03344	-0.34035	-1.20626
11.33	-3.56071e-07	3.27327e-07	0.2699	-0.0358	-0.1614	-0.39715	0.03268	-0.34338	-1.20762
11.335	-3.64665e-07	3.25734e-07	0.26793	-0.01965	-0.22071	-0.39236	0.02839	-0.33643	-1.21588
11.34	-3.95089e-07	2.93803e-07	0.26804	-0.00197	-0.2017	-0.33449	0.03087	-0.32928	-1.20994
11.345	-4.3135e-07	2.53734e-07	0.26892	0.01264	-0.21073	-0.31085	0.03048	-0.32403	-1.2045
11.35	-4.59781e-07	2.26426e-07	0.26913	0.05123	-0.18738	-0.32398	0.03473	-0.32282	-1.20156
11.355	-4.76565e-07	2.15446e-07	0.26838	0.05215	-0.14422	-0.32136	0.03856	-0.32566	-1.19441
11.36	-4.86836e-07	2.13826e-07	0.26699	0.05396	-0.17363	-0.34676	0.036	-0.32593	-1.19664
11.365	-4.95728e-07	2.15434e-07	0.26523	0.04086	-0.18848	-0.38748	0.03385	-0.3307	-1.19601
11.37	-5.03872e-07	2.17267e-07	0.26329	0.0296	-0.16786	-0.39048	0.03505	-0.33385	-1.19226
11.375	-5.11731e-07	2.18873e-07	0.26124	0.02707	-0.18084	-0.43066	0.03377	-0.33755	-1.19318
11.38	-5.20563e-07	2.19487e-07	0.25917	-0.0057	-0.21183	-0.40078	0.02891	-0.3354	-1.19161
11.385	-5.30556e-07	2.21146e-07	0.25709	0.06335	-0.2325	-0.42867	0.03152	-0.32927	-1.20351
11.39	-5.40652e-07	2.24204e-07	0.25491	0.04296	-0.21645	-0.44242	0.03173	-0.33426	-1.19896
11.395	-5.50443e-07	2.27442e-07	0.25275	0.0696	-0.21893	-0.4248	0.03327	-0.32916	-1.20298
11.4	-5.60521e-07	2.31313e-07	0.25075	0.06495	-0.22918	-0.37507	0.0321	-0.32332	-1.20332
11.405	-5.71259e-07	2.35907e-07	0.24888	0.09475	-0.24828	-0.37071	0.03234	-0.31805	-1.20947
11.41	-5.82165e-07	2.40722e-07	0.24708	0.07265	-0.23666	-0.34985	0.03204	-0.31904	-1.20512
11.415	-5.93695e-07	2.43992e-07	0.24537	0.04102	-0.27605	-0.33288	0.0265	-0.31754	-1.20456
11.42	-6.05775e-07	2.47007e-07	0.24367	0.06378	-0.26109	-0.34793	0.02939	-0.31786	-1.20627
11.425	-6.17579e-07	2.51699e-07	0.2419	0.09931	-0.26381	-0.35944	0.03149	-0.315	-1.21157
11.43	-6.2889e-07	2.58036e-07	0.24004	0.12103	-0.23913	-0.38752	0.0352	-0.31763	-1.21215
11.435	-6.39794e-07	2.65679e-07	0.23813	0.14468	-0.24575	-0.37353	0.03619	-0.31295	-1.21616
11.44	-6.26696e-07	2.31904e-07	0.24537	0.07127	-0.29634	-0.34499	0.02611	-0.31288	-1.20333
11.445	-6.07348e-07	1.84554e-07	0.25523	0.07536	-0.2935	-0.36628	0.02559	-0.3137	-1.194
11.45	-5.97454e-07	1.51211e-07	0.26175	0.05952	-0.31338	-0.39113	0.02205	-0.3157	-1.18679
11.455	-6.00193e-07	1.37296e-07	0.26378	0.07625	-0.30958	-0.40578	0.02316	-0.31533	-1.18543
11.46	-6.11635e-07	1.36499e-07	0.2629	0.1035	-0.36701	-0.48697	0.01966	-0.31675	-1.19394
11.465	-6.26597e-07	1.41574e-07	0.26085	0.12266	-0.33853	-0.46163	0.02352	-0.31401	-1.19349
11.47	-6.41311e-07	1.49877e-07	0.25854	0.17466	-0.32274	-0.48241	0.02837	-0.31184	-1.19921
11.475	-6.5561e-07	1.59604e-07	0.25609	0.16464	-0.31399	-0.50045	0.0286	-0.31563	-1.19685
11.48	-6.70272e-07	1.69239e-07	0.25356	0.17046	-0.33805	-0.51427	0.02688	-0.31466	-1.20005
11.485	-6.85294e-07	1.7907e-07	0.25097	0.17135	-0.32994	-0.51896	0.02775	-0.31573	-1.19931
11.49	-6.99694e-07	1.89442e-07	0.24843	0.18926	-0.31042	-0.50027	0.03075	-0.31322	-1.19983
11.495	-7.13205e-07	2.01488e-07	0.24601	0.2296	-0.29035	-0.46613	0.03524	-0.30657	-1.2035
11.5	-7.25012e-07	2.1446e-07	0.24358	0.22141	-0.2347	-0.50401	0.03984	-0.31602	-1.19667
11.505	-7.34284e-07	2.26696e-07	0.24093	0.20404	-0.17757	-0.5596	0.04398	-0.32855	-1.18839
11.51	-7.42042e-07	2.38585e-07	0.23796	0.20932	-0.16741	-0.62788	0.04531	-0.33636	-1.18806
11.515	-7.49611e-07	2.49784e-07	0.23493	0.18006	-0.16916	-0.58461	0.04335	-0.33464	-1.18402
11.52	-7.56661e-07	2.59854e-07	0.23189	0.17007	-0.14429	-0.63131	0.04503	-0.34287	-1.18003
11.525	-7.62601e-07	2.69854e-07	0.2287	0.17762	-0.11986	-0.64425	0.0478	-0.3454	-1.17859
11.53	-7.67231e-07	2.79884e-07	0.22545	0.17111	-0.08602	-0.65511	0.05052	-0.34996	-1.17419
11.535	-7.70775e-07	2.88695e-07	0.22214	0.13525	-0.07155	-0.6678	0.04959	-0.35644	-1.16758
11.54	-7.08361e-07	2.55778e-07	0.23281	0.1385	-0.11331	-0.65552	0.04549	-0.35055	-1.16935
11.545	-6.26936e-07	2.10977e-07	0.24764	0.13287	-0.08355	-0.6219	0.04713	-0.34854	-1.16182
11.55	-5.67858e-07	1.8114e-07	0.25748	0.14998	-0.04507	-0.64909	0.05123	-0.35181	-1.15766
11.555	-5.40611e-07	1.72587e-07	0.26039	0.18473	-0.06259	-0.67586	0.05167	-0.34922	-1.16304
11.56	-5.33101e-07	1.76086e-07	0.25901	0.14856	-0.04523	-0.71153	0.05088	-0.35836	-1.15567
11.565	-5.32677e-07	1.84165e-07	0.25588	0.18306	-0.04182	-0.74016	0.05344	-0.35801	-1.16008
11.57	-5.33576e-07	1.94416e-07	0.25239	0.18219	-0.0165	-0.69281	0.05572	-0.35482	-1.15733
11.575	-5.34628e-07	2.04691e-07	0.24892	0.1762	-0.03262	-0.69659	0.05392	-0.35466	-1.15806
11.58	-5.36916e-07	2.15115e-07	0.24551	0.18634	-0.06933	-0.67099	0.05129	-0.34786	-1.16315
11.585	-5.39101e-07	2.26275e-07	0.24216	0.20169	-0.02784	-0.66639	0.05608	-0.34891	-1.1611
11.59	-5.40301e-07	2.38439e-07	0.23877	0.22124	-0.02551	-0.69289	0.05759	-0.3499	-1.1636
11.595	-5.41788e-07	2.53548e-07	0.23523	0.30412	-0.04057	-0.72	0.06159	-0.3427	-1.17684
11.6	-5.43503e-07	2.7159e-07	0.23157	0.32322	-0.03569	-0.74428	0.0633	-0.34369	-1.17902
11.605	-5.46214e-07	2.90454e-07	0.2279	0.33269	-0.08484	-0.7259	0.05949	-0.33681	-1.18527
11.61	-5.49677e-07	3.09141e-07	0.22418	0.31708	-0.06915	-0.75907	0.05994	-0.34342	-1.18144
11.615	-5.53766e-07	3.27876e-07	0.22043	0.33437	-0.11265	-0.74127	0.05715	-0.33618	-1.18824
11.62	-5.59169e-07	3.46191e-07	0.21677	0.30245	-0.12763	-0.72277	0.05377	-0.33645	-1.18518
11.625	-5.6532e-07	3.63582e-07	0.21323	0.30227	-0.14586	-0.69299	0.05214	-0.33174	-1.18696
11.63	-5.722e-07	3.81482e-07	0.2096	0.32012	-0.16005	-0.76123	0.05204	-0.33628	-1.19088
11.635	-5.79719e-07	3.99506e-07	0.20571	0.3066	-0.17431	-0.79547	0.04991	-0.34045	-1.19037
11.64	-6.09925e-07	3.30367e-07	0.21725	0.34588	-0.14474	-0.80595	0.05449	-0.3391	-1.18365
11.645	-6.46869e-07	2.3668e-07	0.23314	0.33833	-0.17727	-0.85513	0.05022	-0.34219	-1.17387
11.65	-6.76313e-07	1.74212e-07	0.24349	0.33493	-0.17869	-0.79248	0.04929	-0.335	-1.16487
11.655	-6.94561e-07	1.53523e-07	0.24632	0.30792	-0.17632	-0.84605	0.0475	-0.34384	-1.15664
11.66	-7.06356e-07	1.56978e-07	0.24452	0.26833	-0.19533	-0.80386	0.04317	-0.34191	-1.15153
11.665	-7.15492e-07	1.68527e-07	0.24105	0.24258	-0.17426	-0.8073	0.04344	-0.3467	-1.1454
11.67	-7.22942e-07	1.83016e-07	0.23705	0.28021	-0.15067	-0.82936	0.04804	-0.34687	-1.14827
11.675	-7.3034e-07	1.99136e-07	0.23283	0.2827	-0.1775	-0.86201	0.04581	-0.34814	-1.15129
11.68	-7.37953e-07	2.15556e-07	0.22847	0.28846	-0.16095	-0.88519	0.04773	-0.35136	-1.1504
11.685	-7.44898e-07	2.33285e-07	0.22397	0.328	-0.14785	-0.91412	0.05151	-0.35128	-1.15465
11.69	-7.51131e-07	2.52474e-07	0.21927	0.33924	-0.12932	-0.96448	0.05396	-0.35708	-1.15434
11.695	-7.56172e-07	2.7183e-07	0.21462	0.33378	-0.09483	-0.89569	0.05677	-0.35269	-1.15006
11.7	-7.60011e-07	2.92145e-07	0.21018	0.37261	-0.07585	-0.88163	0.06103	-0.34836	-1.15362
11.705	-7.6378e-07	3.13355e-07	0.20581	0.36491	-0.09177	-0.86643	0.05914	-0.34625	-1.15411
11.71	-7.6748e-07	3.34031e-07	0.20151	0.35399	-0.07274	-0.85443	0.06019	-0.34757	-1.15062
11.715	-7.70483e-07	3.5499e-07	0.19723	0.3748	-0.0608	-0.85713	0.06266	-0.34651	-1.15233
11.72	-7.72384e-07	3.77018e-07	0.19299	0.39112	-0.0237	-0.83862	0.06711	-0.34553	-1.15088
11.725	-7.73404e-07	3.97288e-07	0.18865	0.3137	-0.02165	-0.89591	0.06234	-0.36046	-1.13969
11.73	-7.7436e-07	4.1486e-07	0.18421	0.29729	-0.02087	-0.88019	0.06139	-0.36053	-1.13727
11.735	-7.75807e-07	4.32276e-07	0.17968	0.3083	-0.04346	-0.93313	0.0601	-0.36344	-1.14109
11.74	-7.7029e-07	3.41742e-07	0.20179	0.34029	-0.05971	-0.93373	0.05966	-0.35771	-1.13456
11.745	-7.62882e-07	2.18829e-07	0.23165	0.28205	-0.06035	-0.93687	0.05448	-0.36297	-1.11002
11.75	-7.58624e-07	1.33539e-07	0.25176	0.28654	-0.07472	-0.99118	0.05251	-0.3664	-1.1003
11.755	-7.5871e-07	1.01151e-07	0.25869	0.27931	-0.0844	-1.01338	0.05073	-0.36841	-1.09459
11.76	-7.61353e-07	1.00048e-07	0.25757	0.2489	-0.08513	-1.03185	0.04858	-0.37353	-1.08845
11.765	-7.65231e-07	1.10544e-07	0.2534	0.25185	-0.09978	-1.01745	0.04746	-0.37041	-1.08988
11.77	-7.69651e-07	1.24039e-07	0.24864	0.24098	-0.09893	-0.95538	0.04688	-0.36472	-1.08816
11.775	-7.7467e-07	1.37633e-07	0.24384	0.23469	-0.1245	-0.97062	0.04421	-0.36509	-1.08982
11.78	-7.81373e-07	1.50328e-07	0.23894	0.207	-0.1736	-0.99248	0.03803	-0.36669	-1.09085
11.785	-7.88048e-07	1.63327e-07	0.23402	0.24499	-0.12324	-0.97303	0.04509	-0.36428	-1.09112
11.79	-7.94219e-07	1.78139e-07	0.22919	0.27003	-0.15117	-0.95935	0.04424	-0.35785	-1.09746
11.795	-8.00779e-07	1.92675e-07	0.22442	0.23539	-0.14052	-0.95129	0.04301	-0.36151	-1.09147
11.8	-8.06838e-07	2.05825e-07	0.21963	0.22184	-0.12891	-0.96539	0.04325	-0.36542	-1.08837
11.805	-8.12453e-07	2.18573e-07	0.21474	0.22142	-0.12077	-0.99008	0.04401	-0.36881	-1.08747
11.81	-8.17459e-07	2.33544e-07	0.20976	0.29914	-0.10182	-0.999	0.05081	-0.36281	-1.09652
11.815	-8.23538e-07	2.51698e-07	0.20485	0.33208	-0.1685	-0.96678	0.04696	-0.35046	-1.10788
11.82	-8.31238e-07	2.70873e-07	0.19994	0.33467	-0.17389	-0.998	0.0467	-0.3532	-1.10877
11.825	-8.38313e-07	2.90994e-07	0.19503	0.36495	-0.14073	-0.96627	0.05172	-0.34893	-1.10968
11.83	-8.45171e-07	3.11173e-07	0.19016	0.33671	-0.16423	-0.98078	0.04783	-0.35176	-1.10805
11.835	-8.53232e-07	3.31048e-07	0.18531	0.35437	-0.19422	-0.95877	0.04632	-0.34505	-1.11355
11.84	-8.29648e-07	2.75907e-07	0.19901	0.32049	-0.1613	-0.94083	0.04581	-0.34786	-1.09126
11.845	-7.95628e-07	1.99121e-07	0.21819	0.35251	-0.13691	-0.90476	0.0484	-0.34044	-1.07504
11.85	-7.72109e-07	1.5028e-07	0.23095	0.36226	-0.12446	-0.86156	0.04895	-0.33422	-1.06196
11.855	-7.6362e-07	1.36843e-07	0.23485	0.32581	-0.12388	-0.86789	0.0461	-0.33827	-1.05043
11.86	-7.64019e-07	1.45334e-07	0.23325	0.35624	-0.10341	-0.87286	0.04978	-0.33687	-1.05053
11.865	-7.67271e-07	1.6389e-07	0.22959	0.38172	-0.09144	-0.8556	0.05252	-0.33305	-1.05239
11.87	-7.70822e-07	1.84556e-07	0.22549	0.35299	-0.0752	-0.8306	0.05218	-0.33461	-1.04659
11.875	-7.7401e-07	2.04351e-07	0.22143	0.33738	-0.06764	-0.79696	0.05192	-0.33313	-1.0436
11.88	-7.77128e-07	2.23335e-07	0.2174	0.3229	-0.07111	-0.8177	0.05073	-0.33671	-1.04189
11.885	-7.79926e-07	2.39584e-07	0.21333	0.24211	-0.05329	-0.81006	0.04718	-0.34597	-1.02867
11.89	-7.82671e-07	2.53719e-07	0.20933	0.24939	-0.0688	-0.78964	0.04631	-0.34169	-1.03125
11.895	-7.85795e-07	2.69113e-07	0.20543	0.28588	-0.0701	-0.7704	0.04861	-0.33548	-1.03651
11.9	-7.88471e-07	2.85821e-07	0.2018	0.29507	-0.04889	-0.68066	0.05118	-0.32614	-1.03564
11.905	-7.90349e-07	3.03682e-07	0.19835	0.32597	-0.03462	-0.70124	0.05452	-0.32616	-1.03855
11.91	-7.92033e-07	3.22493e-07	0.19492	0.32812	-0.04024	-0.6679	0.05421	-0.32177	-1.0394
11.915	-7.94553e-07	3.40058e-07	0.19162	0.28265	-0.07182	-0.65401	0.04847	-0.32269	-1.03615
11.92	-7.98769e-07	3.5678e-07	0.18841	0.29881	-0.11564	-0.62987	0.04561	-0.31485	-1.04283
11.925	-8.03869e-07	3.72695e-07	0.18514	0.25458	-0.11115	-0.67797	0.04321	-0.32531	-1.03612
11.93	-8.08878e-07	3.86471e-07	0.18175	0.22442	-0.11161	-0.6789	0.04127	-0.32862	-1.0319
11.935	-8.13763e-07	3.98998e-07	0.1782	0.21117	-0.1056	-0.74118	0.041	-0.33743	-1.02941
11.94	-8.16844e-07	3.26594e-07	0.19444	0.25203	-0.08966	-0.6838	0.04412	-0.3269	-1.02134
11.945	-8.19501e-07	2.31392e-07	0.21646	0.28179	-0.10361	-0.72343	0.04352	-0.32575	-1.0112
11.95	-8.23123e-07	1.67432e-07	0.23142	0.26902	-0.1117	-0.66487	0.04106	-0.31909	-0.99885
11.955	-8.27878e-07	1.44818e-07	0.23686	0.27316	-0.1257	-0.68823	0.03966	-0.31971	-0.9954
11.96	-8.33299e-07	1.49143e-07	0.23638	0.32206	-0.12404	-0.68825	0.04286	-0.3144	-1.00029
11.965	-8.39661e-07	1.64981e-07	0.23378	0.33529	-0.16095	-0.63237	0.04039	-0.30385	-1.00542
11.97	-8.45201e-07	1.84693e-07	0.23079	0.36868	-0.08577	-0.61209	0.04938	-0.30378	-1.00246
11.975	-8.49091e-07	2.06945e-07	0.2279	0.40742	-0.08722	-0.55039	0.05179	-0.29261	-1.00804
11.98	-8.53084e-07	2.30641e-07	0.22515	0.41673	-0.09035	-0.55051	0.05214	-0.29136	-1.00965
11.985	-8.55496e-07	2.54361e-07	0.22232	0.40808	-0.01693	-0.58131	0.05826	-0.30137	-1.00102
11.99	-8.55321e-07	2.77534e-07	0.2194	0.39773	0.02473	-0.58922	0.06139	-0.30657	-0.99535
11.995	-8.54078e-07	2.9944e-07	0.21637	0.36399	0.0306	-0.62327	0.05977	-0.31443	-0.99
12	-8.53078e-07	3.20661e-07	0.2133	0.37388	0.01386	-0.60493	0.05894	-0.31	-0.99308
12.005	-8.5247e-07	3.43364e-07	0.21035	0.41557	0.01322	-0.5744	0.06161	-0.30203	-0.999
12.01	-8.51477e-07	3.67085e-07	0.20739	0.40926	0.03095	-0.60871	0.06284	-0.30787	-0.99632
12.015	-8.50075e-07	3.91257e-07	0.20428	0.43127	0.03141	-0.63466	0.06434	-0.30838	-0.99937
12.02	-8.49214e-07	4.1647e-07	0.201	0.44546	0.00692	-0.67743	0.06309	-0.30968	-1.00383
12.025	-8.49419e-07	4.40822e-07	0.19766	0.40129	-0.01602	-0.65877	0.05819	-0.31058	-0.99992
12.03	-8.49818e-07	4.63748e-07	0.19419	0.39592	-0.00173	-0.728	0.05917	-0.31993	-0.99772
12.035	-8.49738e-07	4.86569e-07	0.1905	0.39762	0.00534	-0.75123	0.05996	-0.32284	-0.99724
12.04	-8.54071e-07	4.09979e-07	0.20523	0.40798	0.02314	-0.72284	0.06221	-0.31997	-0.99334
12.045	-8.5869e-07	3.04485e-07	0.22543	0.39729	0.05675	-0.69558	0.06451	-0.32072	-0.98386
12.05	-8.61137e-07	2.35943e-07	0.23917	0.44845	0.04035	-0.66577	0.06632	-0.31063	-0.9894
12.055	-8.61155e-07	2.18428e-07	0.24414	0.48854	0.05745	-0.62682	0.07047	-0.30329	-0.99174
12.06	-8.58822e-07	2.30741e-07	0.24364	0.45726	0.07932	-0.67357	0.07045	-0.31353	-0.9846
12.065	-8.55843e-07	2.53285e-07	0.241	0.45074	0.06111	-0.64606	0.06842	-0.30973	-0.98539
12.07	-8.54143e-07	2.77098e-07	0.23784	0.39888	0.01588	-0.664	0.06101	-0.31379	-0.98264
12.075	-8.53821e-07	2.9996e-07	0.23448	0.39882	-0.00135	-0.68416	0.0595	-0.31467	-0.98436
12.08	-8.53006e-07	3.23707e-07	0.23105	0.42717	0.0376	-0.69072	0.06489	-0.31533	-0.98442
12.085	-8.50974e-07	3.49466e-07	0.2276	0.46854	0.05282	-0.68838	0.06898	-0.31175	-0.9887
12.09	-8.48568e-07	3.78e-07	0.22403	0.52367	0.05418	-0.73808	0.07272	-0.3114	-0.99632
12.095	-8.45047e-07	4.06933e-07	0.2203	0.4824	0.10241	-0.75638	0.07444	-0.32158	-0.98565
12.1	-8.40458e-07	4.3504e-07	0.21652	0.49497	0.10172	-0.75606	0.07524	-0.3201	-0.98749
12.105	-8.34552e-07	4.63811e-07	0.21271	0.50548	0.16097	-0.76477	0.08131	-0.32449	-0.98299
12.11	-8.26432e-07	4.93569e-07	0.20887	0.5293	0.20013	-0.77473	0.08644	-0.32602	-0.98238
12.115	-8.18579e-07	5.24832e-07	0.20509	0.55779	0.14913	-0.73539	0.08373	-0.31459	-0.99154
12.12	-8.12879e-07	5.56395e-07	0.20133	0.53975	0.10437	-0.76717	0.07857	-0.31657	-0.99352
12.125	-8.07331e-07	5.86396e-07	0.1975	0.50347	0.14241	-0.76733	0.07969	-0.3234	-0.98459
12.13	-8.00899e-07	6.14591e-07	0.19357	0.47696	0.14363	-0.80219	0.07814	-0.33019	-0.98074
12.135	-7.9554e-07	6.43531e-07	0.18952	0.52938	0.09472	-0.8215	0.07717	-0.32287	-0.99304
12.14	-7.93892e-07	5.44371e-07	0.2008	0.53216	0.09402	-0.84752	0.07735	-0.32554	-0.98951
12.145	-7.92059e-07	4.06215e-07	0.21647	0.47953	0.13646	-0.85825	0.07783	-0.33586	-0.97268
12.15	-7.88035e-07	3.12379e-07	0.22644	0.45552	0.14999	-0.90816	0.07755	-0.34515	-0.96423
12.155	-7.8299e-07	2.81115e-07	0.22883	0.46719	0.12583	-0.89254	0.07619	-0.34033	-0.96653
12.16	-7.781e-07	2.89603e-07	0.22661	0.50094	0.1089	-0.91741	0.0769	-0.33814	-0.97238
12.165	-7.7283e-07	3.12858e-07	0.22251	0.46904	0.12961	-0.94168	0.07676	-0.34585	-0.96566
12.17	-7.67142e-07	3.38732e-07	0.21799	0.4587	0.1241	-0.90675	0.07565	-0.34263	-0.96474
12.175	-7.61014e-07	3.64531e-07	0.21346	0.44196	0.14854	-0.91064	0.07682	-0.34672	-0.95992
12.18	-7.54408e-07	3.89927e-07	0.20877	0.44149	0.14524	-0.96629	0.07655	-0.35267	-0.96019
12.185	-7.49161e-07	4.14427e-07	0.20389	0.41046	0.08813	-0.98395	0.06944	-0.35352	-0.9616
12.19	-7.45435e-07	4.38079e-07	0.19892	0.41199	0.0776	-1.00291	0.06865	-0.35462	-0.96287
12.195	-7.4194e-07	4.61958e-07	0.19402	0.41835	0.07786	-0.96066	0.06914	-0.34923	-0.96374
12.2	-7.39523e-07	4.8576e-07	0.1892	0.40932	0.02963	-0.96594	0.06426	-0.34703	-0.96734
12.205	-7.37243e-07	5.09155e-07	0.18439	0.40417	0.07182	-0.95589	0.06779	-0.34971	-0.96235
12.21	-7.34413e-07	5.30926e-07	0.17963	0.35287	0.05405	-0.95021	0.06291	-0.35319	-0.95694
12.215	-7.3137e-07	5.50719e-07	0.17474	0.33542	0.08127	-1.00409	0.06428	-0.36313	-0.95174
12.22	-7.28715e-07	5.70874e-07	0.16975	0.36542	0.03685	-0.99426	0.06228	-0.35535	-0.96043
12.225	-7.27601e-07	5.91938e-07	0.16478	0.36702	0.01268	-0.99471	0.06026	-0.35334	-0.96309
12.23	-7.273e-07	6.15099e-07	0.15975	0.43837	0.000714659	-1.01682	0.06387	-0.34719	-0.97429
12.235	-7.26667e-07	6.39599e-07	0.15468	0.41356	0.02748	-1.00992	0.06473	-0.35113	-0.96811
12.24	-7.53665e-07	5.48259e-07	0.17709	0.45925	0.05147	-0.98353	0.06904	-0.34444	-0.95898
12.245	-7.87751e-07	4.2411e-07	0.20755	0.44541	0.08282	-0.96892	0.06989	-0.34582	-0.93698
12.25	-8.10416e-07	3.43181e-07	0.22805	0.50962	0.10042	-1.03336	0.07489	-0.34678	-0.932
12.255	-8.18192e-07	3.21698e-07	0.23509	0.54788	0.12407	-1.03281	0.07917	-0.34411	-0.92914
12.26	-8.16971e-07	3.37391e-07	0.23405	0.60206	0.12118	-1.0206	0.08234	-0.33659	-0.93507
12.265	-8.12701e-07	3.68124e-07	0.22989	0.6115	0.11454	-1.03536	0.08238	-0.33665	-0.93659
12.27	-8.0682e-07	4.03316e-07	0.22475	0.63741	0.15498	-1.0887	0.08775	-0.3429	-0.93606
12.275	-7.99536e-07	4.40708e-07	0.21928	0.66604	0.16997	-1.10724	0.09101	-0.34302	-0.93855
12.28	-7.92083e-07	4.79082e-07	0.2136	0.66864	0.16161	-1.16715	0.09047	-0.34872	-0.93975
12.285	-7.84254e-07	5.17481e-07	0.20779	0.66667	0.1866	-1.1571	0.09265	-0.34973	-0.93695
12.29	-7.74891e-07	5.56774e-07	0.2021	0.69969	0.22982	-1.11814	0.09874	-0.34517	-0.93721
12.295	-7.63656e-07	5.97998e-07	0.19656	0.73381	0.26984	-1.09672	0.10461	-0.3422	-0.93796
12.3	-7.51684e-07	6.39472e-07	0.19115	0.70841	0.26259	-1.06883	0.10235	-0.34123	-0.93514
12.305	-7.40043e-07	6.81313e-07	0.18583	0.74655	0.25513	-1.05671	0.1042	-0.33519	-0.94124
12.31	-7.27684e-07	7.22898e-07	0.18052	0.69955	0.29454	-1.06892	0.10474	-0.3446	-0.93068
12.315	-7.15585e-07	7.62744e-07	0.17505	0.68604	0.24356	-1.11897	0.09932	-0.34764	-0.93395
12.32	-7.05461e-07	8.01963e-07	0.16952	0.67774	0.20668	-1.09239	0.0955	-0.34269	-0.93653
12.325	-6.96812e-07	8.41623e-07	0.16411	0.7014	0.17801	-1.07333	0.0945	-0.33579	-0.94275
12.33	-6.89713e-07	8.81539e-07	0.15869	0.68664	0.13772	-1.09455	0.08996	-0.33658	-0.94477
12.335	-6.84551e-07	9.20652e-07	0.15333	0.67348	0.09188	-1.04667	0.08501	-0.3291	-0.94757
12.34	-7.36894e-07	7.71269e-07	0.17729	0.6341	0.12652	-1.02366	0.08549	-0.3337	-0.92953
12.345	-8.05192e-07	5.64018e-07	0.20979	0.54443	0.11977	-0.99967	0.07892	-0.34044	-0.90603
12.35	-8.53464e-07	4.2234e-07	0.23196	0.5817	0.10375	-0.97921	0.07983	-0.33316	-0.90447
12.355	-8.76073e-07	3.71872e-07	0.24011	0.56122	0.02559	-0.95353	0.07144	-0.32656	-0.90549
12.36	-8.83391e-07	3.75282e-07	0.23976	0.52768	0.02895	-0.92438	0.06959	-0.32718	-0.89914
12.365	-8.83242e-07	3.97717e-07	0.23622	0.48509	0.06881	-0.90855	0.07045	-0.33304	-0.88885
12.37	-8.79388e-07	4.22818e-07	0.23188	0.42817	0.11844	-0.90135	0.07126	-0.34214	-0.87585
12.375	-8.74264e-07	4.46825e-07	0.22732	0.41176	0.11148	-0.93325	0.06961	-0.34688	-0.87428
12.38	-8.6964e-07	4.71059e-07	0.22264	0.43142	0.09439	-0.93566	0.0694	-0.34369	-0.87878
12.385	-8.65392e-07	4.95874e-07	0.21793	0.4315	0.09453	-0.95007	0.06947	-0.34527	-0.87881
12.39	-8.60584e-07	5.23834e-07	0.21312	0.54077	0.11935	-0.97476	0.07886	-0.33821	-0.89161
12.395	-8.5613e-07	5.53794e-07	0.20835	0.50106	0.07876	-0.93276	0.07267	-0.33463	-0.89019
12.4	-8.51403e-07	5.82422e-07	0.20366	0.49442	0.13148	-0.94138	0.07703	-0.34034	-0.88397
12.405	-8.45794e-07	6.10779e-07	0.19902	0.49165	0.11798	-0.91819	0.07568	-0.33699	-0.88499
12.41	-8.40009e-07	6.38612e-07	0.19447	0.4762	0.13929	-0.89878	0.07664	-0.3381	-0.88071
12.415	-8.33278e-07	6.66027e-07	0.19004	0.47712	0.16011	-0.87637	0.07863	-0.33709	-0.87877
12.42	-8.26574e-07	6.94006e-07	0.18566	0.49581	0.13806	-0.87526	0.07791	-0.33323	-0.88365
12.425	-8.21306e-07	7.22805e-07	0.18135	0.50565	0.09624	-0.84584	0.07483	-0.32565	-0.88928
12.43	-8.16287e-07	7.51833e-07	0.17713	0.50378	0.12697	-0.8454	0.07752	-0.32815	-0.88596
12.435	-8.10037e-07	7.80451e-07	0.17302	0.49138	0.15102	-0.79535	0.07893	-0.32574	-0.88184
12.44	-8.30541e-07	6.60038e-07	0.19302	0.53841	0.19709	-0.7871	0.08573	-0.32311	-0.87359
12.445	-8.58094e-07	4.98061e-07	0.22	0.55705	0.20247	-0.77574	0.08688	-0.31996	-0.86253
12.45	-8.75589e-07	3.90731e-07	0.23842	0.56718	0.19241	-0.77434	0.08625	-0.31771	-0.85551
12.455	-8.79785e-07	3.56425e-07	0.24517	0.56498	0.18258	-0.79709	0.08506	-0.31958	-0.85169
12.46	-8.75973e-07	3.68106e-07	0.24475	0.61975	0.17498	-0.79819	0.08792	-0.3132	-0.85864
12.465	-8.69253e-07	3.99102e-07	0.24154	0.64474	0.16897	-0.83012	0.08904	-0.31358	-0.86241
12.47	-8.62159e-07	4.34885e-07	0.23752	0.632	0.1544	-0.83578	0.08695	-0.31441	-0.86208
12.475	-8.56055e-07	4.71535e-07	0.2334	0.64657	0.11809	-0.82297	0.08468	-0.3086	-0.86782
12.48	-8.52021e-07	5.10076e-07	0.22928	0.69404	0.06142	-0.82464	0.08272	-0.29931	-0.88022
12.485	-8.48355e-07	5.51928e-07	0.2251	0.76138	0.10166	-0.8473	0.09077	-0.29772	-0.8856
12.49	-8.43901e-07	5.96617e-07	0.22097	0.79263	0.09644	-0.80517	0.09239	-0.28927	-0.89054
12.495	-8.39097e-07	6.40262e-07	0.21687	0.7251	0.11721	-0.8328	0.08991	-0.30112	-0.87905
12.5	-8.34528e-07	6.81606e-07	0.21261	0.7126	0.08603	-0.87423	0.08634	-0.30463	-0.88049
12.505	-8.31041e-07	7.22717e-07	0.20823	0.717	0.06907	-0.87439	0.08515	-0.30284	-0.88286
12.51	-8.28166e-07	7.62844e-07	0.2038	0.67837	0.0588	-0.89894	0.08176	-0.30887	-0.87854
12.515	-8.25698e-07	8.03512e-07	0.19937	0.73582	0.05098	-0.87448	0.08485	-0.2994	-0.88739
12.52	-8.23844e-07	8.45753e-07	0.19484	0.7331	0.0315	-0.9363	0.08296	-0.30504	-0.88901
12.525	-8.21887e-07	8.87712e-07	0.19034	0.72599	0.05556	-0.86262	0.0847	-0.29945	-0.88562
12.53	-8.1869e-07	9.28917e-07	0.18602	0.70689	0.08664	-0.86516	0.08628	-0.30414	-0.87986
12.535	-8.15365e-07	9.69e-07	0.18169	0.68699	0.06122	-0.86875	0.08273	-0.30467	-0.87968
12.54	-8.35899e-07	7.99104e-07	0.19988	0.67804	0.05878	-0.8684	0.08272	-0.30637	-0.88011
12.545	-8.63343e-07	5.67766e-07	0.2247	0.65688	0.05312	-0.83173	0.08184	-0.30538	-0.87956
12.55	-8.82924e-07	4.10759e-07	0.2416	0.65372	0.0378	-0.79777	0.08099	-0.30166	-0.882
12.555	-8.91995e-07	3.55522e-07	0.24771	0.66688	0.0193	-0.77425	0.08054	-0.29664	-0.88637
12.56	-8.94484e-07	3.6137e-07	0.24729	0.62183	0.02419	-0.73868	0.07817	-0.29798	-0.87984
12.565	-8.94427e-07	3.89416e-07	0.24433	0.61364	0.01531	-0.76949	0.07686	-0.3016	-0.87969
12.57	-8.93264e-07	4.24382e-07	0.24055	0.6475	0.04286	-0.79851	0.08156	-0.30331	-0.88168
12.575	-8.91632e-07	4.60791e-07	0.23666	0.62432	0.03055	-0.76296	0.07894	-0.30084	-0.87974
12.58	-8.90453e-07	4.94916e-07	0.23281	0.5629	0.02199	-0.77861	0.07416	-0.30842	-0.87209
12.585	-8.90247e-07	5.26169e-07	0.22888	0.52391	-0.01282	-0.7947	0.06849	-0.31163	-0.87022
12.59	-8.91148e-07	5.56078e-07	0.22497	0.51617	-0.02722	-0.76981	0.06668	-0.30854	-0.87065
12.595	-8.92544e-07	5.85134e-07	0.22107	0.49421	-0.03484	-0.78991	0.06456	-0.31247	-0.86841
12.6	-8.94082e-07	6.11803e-07	0.21711	0.43316	-0.03353	-0.79341	0.0607	-0.3194	-0.85983
12.605	-8.95694e-07	6.37881e-07	0.21306	0.47369	-0.03818	-0.82644	0.06292	-0.31835	-0.866
12.61	-8.97573e-07	6.64548e-07	0.20898	0.45361	-0.04537	-0.80628	0.06096	-0.31763	-0.86399
12.615	-8.99918e-07	6.90796e-07	0.2049	0.45915	-0.05891	-0.82663	0.06011	-0.3182	-0.86619
12.62	-9.01728e-07	7.17661e-07	0.20077	0.47504	-0.02155	-0.82317	0.06451	-0.31894	-0.86469
12.625	-9.01518e-07	7.44372e-07	0.19662	0.45383	0.03092	-0.8371	0.06785	-0.32672	-0.8565
12.63	-9.00597e-07	7.69735e-07	0.1925	0.42811	0.01003	-0.81193	0.0643	-0.32497	-0.8551
12.635	-9.00312e-07	7.95704e-07	0.18857	0.47496	0.0027	-0.76108	0.06671	-0.3137	-0.86243
12.64	-9.02853e-07	6.73154e-07	0.2041	0.44413	0.05814	-0.70456	0.06967	-0.31489	-0.84866
12.645	-9.04249e-07	5.05825e-07	0.22543	0.4183	0.104	-0.67196	0.07208	-0.31746	-0.83542
12.65	-9.04618e-07	3.89926e-07	0.24005	0.37407	0.04141	-0.62897	0.06356	-0.31247	-0.83199
12.655	-9.03328e-07	3.44457e-07	0.24548	0.35369	0.09348	-0.61999	0.06692	-0.31757	-0.82221
12.66	-8.98739e-07	3.42903e-07	0.2452	0.36537	0.13659	-0.6418	0.07158	-0.32199	-0.81897
12.665	-8.92992e-07	3.5895e-07	0.2428	0.37799	0.12523	-0.59052	0.07142	-0.31398	-0.82181
12.67	-8.87965e-07	3.80619e-07	0.24004	0.40773	0.09943	-0.5615	0.07108	-0.30551	-0.82862
12.675	-8.82618e-07	4.03689e-07	0.23722	0.39859	0.13856	-0.57412	0.07404	-0.31081	-0.82346
12.68	-8.7636e-07	4.26207e-07	0.23435	0.38483	0.13979	-0.57398	0.0733	-0.31226	-0.8215
12.685	-8.69602e-07	4.486e-07	0.23143	0.39388	0.16082	-0.59505	0.07584	-0.31517	-0.82071
12.69	-8.62164e-07	4.72084e-07	0.22836	0.42274	0.16999	-0.62969	0.0786	-0.31657	-0.82388
12.695	-8.54698e-07	4.95677e-07	0.22498	0.39768	0.16209	-0.72548	0.07631	-0.32918	-0.82126
12.7	-8.47974e-07	5.17432e-07	0.22143	0.35883	0.137	-0.69279	0.07158	-0.32765	-0.81846
12.705	-8.41211e-07	5.37165e-07	0.21807	0.32735	0.16378	-0.6521	0.072	-0.32846	-0.81144
12.71	-8.33235e-07	5.56753e-07	0.2147	0.35378	0.19098	-0.69573	0.07624	-0.33252	-0.81243
12.715	-8.24433e-07	5.79025e-07	0.21123	0.42073	0.20051	-0.69093	0.08155	-0.32552	-0.82085
12.72	-8.15992e-07	6.02952e-07	0.20785	0.4113	0.17494	-0.6601	0.07871	-0.32104	-0.82219
12.725	-8.07978e-07	6.25693e-07	0.20459	0.37949	0.18149	-0.64422	0.0773	-0.32309	-0.81715
12.73	-8.00458e-07	6.47229e-07	0.20146	0.36939	0.15297	-0.60734	0.07415	-0.31779	-0.81869
12.735	-7.93591e-07	6.68578e-07	0.19833	0.373	0.15249	-0.64621	0.07442	-0.32162	-0.8193
12.74	-8.21789e-07	5.79355e-07	0.21288	0.31974	0.14003	-0.62938	0.06984	-0.32453	-0.80764
12.745	-8.60438e-07	4.56483e-07	0.23256	0.30214	0.1356	-0.65071	0.06828	-0.32856	-0.79853
12.75	-8.86175e-07	3.70987e-07	0.24582	0.25788	0.15951	-0.64873	0.06756	-0.33497	-0.78483
12.755	-8.9409e-07	3.3541e-07	0.25038	0.19646	0.17774	-0.69167	0.06523	-0.34768	-0.77201
12.76	-8.9082e-07	3.3058e-07	0.24958	0.20197	0.19852	-0.68876	0.06753	-0.34834	-0.76989
12.765	-8.82491e-07	3.39205e-07	0.24674	0.23372	0.22726	-0.70059	0.07227	-0.34845	-0.77124
12.77	-8.72957e-07	3.51722e-07	0.24338	0.22511	0.20639	-0.68796	0.06992	-0.3463	-0.77216
12.775	-8.63764e-07	3.64575e-07	0.23982	0.22482	0.20374	-0.74201	0.06974	-0.35208	-0.77243
12.78	-8.54035e-07	3.76494e-07	0.23609	0.1899	0.22907	-0.74982	0.06982	-0.35856	-0.76504
12.785	-8.44189e-07	3.86919e-07	0.23241	0.17262	0.20888	-0.72215	0.06695	-0.35571	-0.76472
12.79	-8.34982e-07	3.96678e-07	0.22876	0.16673	0.20059	-0.73497	0.0659	-0.35708	-0.76478
12.795	-8.26589e-07	4.06862e-07	0.22509	0.18742	0.17274	-0.73535	0.06483	-0.35272	-0.77051
12.8	-8.19093e-07	4.17428e-07	0.22129	0.17999	0.16065	-0.78358	0.06333	-0.35789	-0.77074
12.805	-8.12185e-07	4.27851e-07	0.21734	0.18244	0.14662	-0.79705	0.06231	-0.358	-0.77254
12.81	-8.06886e-07	4.38052e-07	0.21332	0.17227	0.08907	-0.81159	0.05655	-0.3562	-0.77698
12.815	-8.0184e-07	4.48021e-07	0.20914	0.17436	0.13537	-0.86125	0.06092	-0.36503	-0.77262
12.82	-7.95508e-07	4.58612e-07	0.20484	0.19394	0.14626	-0.85732	0.06325	-0.36332	-0.77427
12.825	-7.89787e-07	4.70141e-07	0.20057	0.20695	0.10823	-0.85142	0.06076	-0.3583	-0.77997
12.83	-7.85036e-07	4.82189e-07	0.19628	0.21201	0.10306	-0.86265	0.0607	-0.35857	-0.78123
12.835	-7.80776e-07	4.92978e-07	0.19192	0.16315	0.08646	-0.88434	0.05608	-0.36484	-0.77615
12.84	-8.41144e-07	4.35528e-07	0.19364	0.12218	0.07571	-0.91952	0.0518	-0.37166	-0.75986
12.845	-9.1985e-07	3.57241e-07	0.19709	0.09983	0.09555	-0.914	0.05128	-0.37417	-0.73965
12.85	-9.75202e-07	3.02031e-07	0.19842	0.10561	0.09302	-0.87222	0.05084	-0.36815	-0.72983
12.855	-9.99548e-07	2.7919e-07	0.19687	0.11761	0.09308	-0.8591	0.05138	-0.36514	-0.7263
12.86	-1.00477e-06	2.76076e-07	0.19348	0.11481	0.09945	-0.86827	0.05173	-0.36683	-0.72355
12.865	-1.00257e-06	2.80315e-07	0.18948	0.11425	0.10036	-0.81881	0.05182	-0.36141	-0.72299
12.87	-9.98094e-07	2.86694e-07	0.1855	0.12176	0.11645	-0.78859	0.05381	-0.35846	-0.72236
12.875	-9.93108e-07	2.92982e-07	0.18144	0.09866	0.1076	-0.83999	0.05156	-0.3659	-0.72008
12.88	-9.88603e-07	2.9888e-07	0.17727	0.10659	0.09299	-0.82668	0.05082	-0.36242	-0.72269
12.885	-9.84123e-07	3.04155e-07	0.17319	0.07685	0.10626	-0.80403	0.05012	-0.36404	-0.71725
12.89	-9.80634e-07	3.09685e-07	0.16914	0.11541	0.04893	-0.81839	0.04755	-0.3571	-0.72844
12.895	-9.78574e-07	3.17626e-07	0.16521	0.16071	0.04271	-0.75288	0.05001	-0.34451	-0.73539
12.9	-9.75531e-07	3.26387e-07	0.16135	0.14396	0.09265	-0.79294	0.05344	-0.35456	-0.72804
12.905	-9.71182e-07	3.34163e-07	0.1574	0.12642	0.1008	-0.78459	0.05307	-0.35608	-0.72482
12.91	-9.66853e-07	3.41347e-07	0.15346	0.12336	0.09172	-0.79153	0.0521	-0.35645	-0.72535
12.915	-9.63173e-07	3.49409e-07	0.14964	0.15698	0.072	-0.73802	0.05257	-0.34539	-0.73204
12.92	-9.59834e-07	3.57161e-07	0.14598	0.11256	0.07648	-0.72654	0.0501	-0.34912	-0.72546
12.925	-9.56692e-07	3.6324e-07	0.14226	0.09882	0.0633	-0.76019	0.04806	-0.35326	-0.72493
12.93	-9.53691e-07	3.68345e-07	0.13853	0.07868	0.07017	-0.72988	0.04739	-0.35252	-0.72147
12.935	-9.48821e-07	3.71819e-07	0.1349	0.04213	0.14645	-0.72597	0.05188	-0.3618	-0.70872
12.94	-9.53274e-07	3.38928e-07	0.14979	0.06073	0.12998	-0.7011	0.05017	-0.35424	-0.69592
12.945	-9.61107e-07	2.9524e-07	0.1702	0.02776	0.13355	-0.65999	0.04644	-0.35142	-0.669
12.95	-9.65017e-07	2.6262e-07	0.18411	-0.00165	0.13428	-0.64831	0.04322	-0.35182	-0.64899
12.955	-9.64801e-07	2.46123e-07	0.18919	-0.01645	0.08679	-0.61106	0.03736	-0.34486	-0.64417
12.96	-9.6324e-07	2.41156e-07	0.18893	0.02973	0.05346	-0.59695	0.0372	-0.33558	-0.65144
12.965	-9.60855e-07	2.41551e-07	0.18664	0.0286	0.06962	-0.58393	0.03855	-0.3354	-0.64907
12.97	-9.58238e-07	2.42929e-07	0.18394	0.02706	0.04971	-0.54209	0.03668	-0.32933	-0.65081
12.975	-9.56254e-07	2.4349e-07	0.18122	-0.00662	0.03895	-0.55146	0.03354	-0.33306	-0.64726
12.98	-9.55036e-07	2.43127e-07	0.17835	-0.00593	0.01524	-0.59548	0.03148	-0.33601	-0.64979
12.985	-9.54016e-07	2.42256e-07	0.17537	-0.02439	0.03017	-0.59871	0.03164	-0.33943	-0.64576
12.99	-9.52134e-07	2.40051e-07	0.17254	-0.05233	0.05355	-0.5321	0.03194	-0.33674	-0.63957
12.995	-9.49888e-07	2.36353e-07	0.16988	-0.07629	0.04633	-0.53165	0.02975	-0.33862	-0.63702
13	-9.48825e-07	2.31504e-07	0.1672	-0.09237	0.000995431	-0.5394	0.02466	-0.33765	-0.63942
13.005	-9.48619e-07	2.25289e-07	0.1645	-0.12381	0.00814	-0.5406	0.02327	-0.34161	-0.63438
13.01	-9.47477e-07	2.18446e-07	0.16196	-0.11418	0.0427	-0.47557	0.02704	-0.33599	-0.63226
13.015	-9.46183e-07	2.11024e-07	0.1596	-0.14398	0.01485	-0.46886	0.02262	-0.33619	-0.63099
13.02	-9.46148e-07	2.04206e-07	0.15726	-0.09315	-0.01326	-0.46899	0.02346	-0.32864	-0.64091
13.025	-9.47764e-07	1.98327e-07	0.15491	-0.11135	-0.05862	-0.47105	0.01823	-0.32725	-0.64302
13.03	-9.50489e-07	1.91876e-07	0.15252	-0.11303	-0.06257	-0.4828	0.01781	-0.32839	-0.64322
13.035	-9.53239e-07	1.85926e-07	0.15012	-0.09388	-0.05973	-0.47883	0.01935	-0.32611	-0.64563
13.04	-9.52998e-07	2.03932e-07	0.15852	-0.0757	0.04595	-0.47092	0.02862	-0.32987	-0.62232
13.045	-9.5061e-07	2.27911e-07	0.17008	-0.11661	0.02861	-0.46111	0.02255	-0.32972	-0.59888
13.05	-9.48355e-07	2.43328e-07	0.17782	-0.08799	0.04886	-0.45307	0.02493	-0.32589	-0.58671
13.055	-9.46372e-07	2.50282e-07	0.18031	-0.02484	0.02843	-0.47053	0.02664	-0.31886	-0.5908
13.06	-9.45584e-07	2.52714e-07	0.17978	-0.00936	0.00297	-0.3845	0.0252	-0.30544	-0.59329
13.065	-9.45652e-07	2.53107e-07	0.1783	-0.0055	-0.00686	-0.36485	0.02456	-0.302	-0.59431
13.07	-9.45894e-07	2.52562e-07	0.17662	-0.01841	-0.00402	-0.33171	0.024	-0.29984	-0.59218
13.075	-9.46386e-07	2.52476e-07	0.17503	0.01473	-0.01786	-0.30688	0.02498	-0.29248	-0.59819
13.08	-9.47646e-07	2.5196e-07	0.17355	-0.03275	-0.0382	-0.28617	0.02009	-0.29358	-0.59371
13.085	-9.49006e-07	2.51487e-07	0.17209	0.01629	-0.02228	-0.2986	0.02478	-0.29098	-0.59892
13.09	-9.49976e-07	2.51434e-07	0.17062	-0.01818	-0.02082	-0.28886	0.0227	-0.29361	-0.59404
[truncated: 39,982 more rows]

## Sheet: SE2(3)-EKF
Time(s)	RMSEs of Latitude(deg)	RMSEs of Longitude(deg)	RMSEs of Altitude(m)	RMSEs of East Velocity(m/s)	RMSEs of North Velocity(m/s)	RMSEs of Up Velocity(m/s)	Rmses of Pitch(deg)	Rmses of Yaw(deg)	Rmses of Gamma(deg)
3.1	-5.35749e-06	1.16355e-06	-0.48534	-0.17955	-0.09375	-0.00192	-0.04387	-0.07933	-0.34722
3.105	-5.36162e-06	1.15254e-06	-0.48535	-0.20305	-0.08981	-0.00213	-0.04487	-0.08283	-0.34158
3.11	-5.36559e-06	1.14078e-06	-0.48536	-0.20543	-0.08663	-0.00146	-0.04482	-0.08312	-0.33971
3.115	-5.36987e-06	1.12922e-06	-0.48535	-0.19614	-0.10344	0.0036	-0.0461	-0.07968	-0.34187
3.12	-5.37418e-06	1.11821e-06	-0.48532	-0.18662	-0.08812	0.0066	-0.04423	-0.07894	-0.34111
3.125	-5.37898e-06	1.10694e-06	-0.48529	-0.20502	-0.12491	0.0057	-0.04893	-0.07857	-0.34047
3.13	-5.3848e-06	1.09497e-06	-0.48526	-0.21081	-0.13379	0.00616	-0.05024	-0.07841	-0.33943
3.135	-5.39069e-06	1.08279e-06	-0.48525	-0.21224	-0.12799	-9.84664e-05	-0.04988	-0.07951	-0.33781
3.14	-5.15814e-06	9.83041e-07	-0.46888	-0.23408	-0.12862	-0.00499	-0.05132	-0.08981	-0.37331
3.145	-4.85618e-06	8.59223e-07	-0.4478	-0.17387	-0.11114	-0.01136	-0.04667	-0.09191	-0.43299
3.15	-4.63948e-06	7.69285e-07	-0.43258	-0.14022	-0.11766	0.00147	-0.04573	-0.09136	-0.47596
3.155	-4.53858e-06	7.22164e-07	-0.4253	-0.15125	-0.11867	-0.00879	-0.0466	-0.09688	-0.4913
3.16	-4.508e-06	7.00424e-07	-0.42288	-0.15341	-0.10295	0.000543542	-0.04534	-0.09821	-0.4948
3.165	-4.50453e-06	6.89461e-07	-0.42227	-0.11946	-0.12179	0.00554	-0.04552	-0.09135	-0.50344
3.17	-4.50841e-06	6.82283e-07	-0.42212	-0.11126	-0.11641	0.01587	-0.0447	-0.08929	-0.50412
3.175	-4.51355e-06	6.75885e-07	-0.42203	-0.10868	-0.12015	0.01393	-0.04507	-0.08865	-0.50448
3.18	-4.51942e-06	6.69344e-07	-0.42193	-0.11833	-0.14141	0.02512	-0.04779	-0.08692	-0.5044
3.185	-4.52526e-06	6.62185e-07	-0.42182	-0.13036	-0.11838	0.01894	-0.04632	-0.09093	-0.4998
3.19	-4.53067e-06	6.55406e-07	-0.42168	-0.10521	-0.12168	0.03907	-0.04544	-0.08462	-0.50419
3.195	-4.53611e-06	6.48967e-07	-0.42154	-0.11862	-0.12025	0.01442	-0.04615	-0.08919	-0.50145
3.2	-4.54161e-06	6.41696e-07	-0.42151	-0.13402	-0.12402	-0.00199	-0.04748	-0.09271	-0.49885
3.205	-4.54739e-06	6.33069e-07	-0.42152	-0.16566	-0.13288	-0.000336435	-0.05017	-0.09615	-0.49402
3.21	-4.55341e-06	6.2297e-07	-0.42153	-0.18526	-0.13453	-0.00196	-0.05153	-0.09878	-0.49066
3.215	-4.5594e-06	6.12626e-07	-0.42158	-0.17423	-0.13142	-0.02012	-0.05079	-0.09923	-0.49217
3.22	-4.56537e-06	6.02821e-07	-0.42176	-0.16651	-0.13404	-0.05139	-0.05078	-0.10117	-0.49359
3.225	-4.57098e-06	5.93446e-07	-0.42207	-0.15918	-0.11488	-0.07186	-0.04868	-0.10367	-0.49295
3.23	-4.57637e-06	5.84364e-07	-0.42244	-0.15634	-0.12473	-0.07702	-0.04964	-0.10285	-0.49434
3.235	-4.58174e-06	5.74865e-07	-0.42282	-0.17371	-0.11383	-0.07574	-0.04966	-0.10582	-0.49031
3.24	-3.86068e-06	1.34003e-06	-0.31669	-0.15801	-0.05208	-0.04201	-0.04298	-0.12053	-0.71978
3.245	-2.92746e-06	2.33153e-06	-0.17961	-0.10535	-0.01411	-0.0264	-0.03659	-0.1348	-1.02526
3.25	-2.25311e-06	3.04676e-06	-0.08068	-0.10084	-0.00173	-0.02765	-0.03525	-0.15016	-1.24136
3.255	-1.92966e-06	3.38607e-06	-0.03332	-0.10634	0.02062	0.000911369	-0.0335	-0.15669	-1.34189
3.26	-1.81993e-06	3.4952e-06	-0.0174	-0.11878	0.04923	0.01368	-0.03156	-0.16171	-1.37162
3.265	-1.79177e-06	3.51647e-06	-0.01352	-0.10539	0.04981	0.01484	-0.03098	-0.16031	-1.38205
3.27	-1.78599e-06	3.5149e-06	-0.0128	-0.11641	0.00689	0.00981	-0.03595	-0.1592	-1.38554
3.275	-1.78535e-06	3.50885e-06	-0.01257	-0.11519	-0.00422	0.04746	-0.03716	-0.15398	-1.38697
3.28	-1.78538e-06	3.50266e-06	-0.01237	-0.10169	0.00047129	0.02748	-0.03617	-0.15464	-1.38885
3.285	-1.78607e-06	3.49674e-06	-0.01224	-0.10425	-0.03096	0.02531	-0.03956	-0.15278	-1.39133
3.29	-1.7877e-06	3.49108e-06	-0.01212	-0.09264	-0.04141	0.02401	-0.04015	-0.15044	-1.39425
3.295	-1.78951e-06	3.48518e-06	-0.01205	-0.1123	-0.03942	0.00414	-0.0412	-0.1556	-1.39067
3.3	-1.79087e-06	3.47769e-06	-0.01208	-0.14763	-0.02103	-0.01745	-0.0415	-0.16448	-1.38283
3.305	-1.79202e-06	3.46858e-06	-0.0122	-0.1691	-0.02997	-0.0299	-0.04374	-0.1682	-1.38
3.31	-1.7929e-06	3.46023e-06	-0.01236	-0.12118	-0.0091	-0.03427	-0.03935	-0.16346	-1.38626
3.315	-1.79346e-06	3.45353e-06	-0.01252	-0.11143	-0.01602	-0.03022	-0.03971	-0.16106	-1.3886
3.32	-1.79447e-06	3.44794e-06	-0.01264	-0.08276	-0.02894	-0.01673	-0.03963	-0.15444	-1.39484
3.325	-1.79547e-06	3.44383e-06	-0.01273	-0.06012	-0.01532	-0.01949	-0.03729	-0.15258	-1.3975
3.33	-1.79558e-06	3.44087e-06	-0.01279	-0.04262	0.01041	-0.00359	-0.03404	-0.15034	-1.39807
3.335	-1.79446e-06	3.43836e-06	-0.01278	-0.04456	0.03927	0.00413	-0.03153	-0.15205	-1.39495
3.34	-1.66616e-06	3.14856e-06	-0.04314	-0.0273	0.02316	0.000224714	-0.03142	-0.1544	-1.48111
3.345	-1.50115e-06	2.77637e-06	-0.08231	-0.012	0.03782	-0.0065	-0.02813	-0.16142	-1.58766
3.35	-1.38195e-06	2.50843e-06	-0.11065	0.00872	0.01033	-0.02256	-0.029	-0.1634	-1.6698
3.355	-1.32501e-06	2.38082e-06	-0.12433	0.01273	0.00679	-0.03739	-0.0289	-0.1668	-1.70713
3.36	-1.30536e-06	2.33905e-06	-0.12904	0.02808	0.02508	-0.03661	-0.02636	-0.1669	-1.72018
3.365	-1.29933e-06	2.33105e-06	-0.13031	0.05171	0.04101	-0.03689	-0.02372	-0.16512	-1.72567
3.37	-1.2961e-06	2.33303e-06	-0.13063	0.07934	0.06714	-0.01388	-0.01988	-0.16085	-1.72843
3.375	-1.29241e-06	2.33713e-06	-0.13066	0.07099	0.09253	0.01244	-0.01806	-0.16127	-1.72453
3.38	-1.28755e-06	2.34034e-06	-0.1306	0.04111	0.12253	0.01266	-0.01695	-0.16802	-1.71642
3.385	-1.28221e-06	2.34223e-06	-0.13052	0.02494	0.11497	0.01865	-0.01876	-0.16922	-1.71431
3.39	-1.27662e-06	2.34448e-06	-0.13046	0.05316	0.13327	0.00489	-0.01568	-0.16832	-1.71743
3.395	-1.27076e-06	2.34693e-06	-0.13044	0.032	0.12698	0.000748727	-0.01764	-0.17145	-1.71431
3.4	-1.26484e-06	2.34861e-06	-0.13043	0.02614	0.13579	0.00364	-0.01732	-0.17282	-1.71236
3.405	-1.25838e-06	2.35077e-06	-0.13042	0.04908	0.15097	0.000349446	-0.01482	-0.17126	-1.7148
3.41	-1.25192e-06	2.35434e-06	-0.13041	0.07512	0.13594	0.00302	-0.0151	-0.16624	-1.72073
3.415	-1.24614e-06	2.35914e-06	-0.13038	0.09163	0.12114	0.01019	-0.01585	-0.16209	-1.72491
3.42	-1.24057e-06	2.3641e-06	-0.13028	0.08068	0.12626	0.03122	-0.01614	-0.16188	-1.72246
3.425	-1.23529e-06	2.3681e-06	-0.13011	0.05823	0.10814	0.03777	-0.01932	-0.16308	-1.72021
3.43	-1.23012e-06	2.37138e-06	-0.12987	0.05581	0.12121	0.05466	-0.01838	-0.16272	-1.71856
3.435	-1.22464e-06	2.37463e-06	-0.12957	0.05741	0.1221	0.06595	-0.01841	-0.16146	-1.71872
3.44	-1.21978e-06	2.31105e-06	-0.1039	0.05449	0.09214	0.07366	-0.02199	-0.15148	-1.60405
3.445	-1.21533e-06	2.22787e-06	-0.0709	0.04913	0.10346	0.05796	-0.02178	-0.14553	-1.45117
3.45	-1.20972e-06	2.16819e-06	-0.04703	0.038	0.14377	0.05997	-0.01895	-0.14333	-1.33655
3.455	-1.20318e-06	2.13982e-06	-0.03545	0.01071	0.14619	0.05824	-0.02052	-0.14439	-1.27956
3.46	-1.19666e-06	2.12988e-06	-0.03143	-0.00962	0.1428	0.03585	-0.02218	-0.14846	-1.25896
3.465	-1.19058e-06	2.12737e-06	-0.03036	0.00538	0.12748	0.02901	-0.02307	-0.14567	-1.2588
3.47	-1.18491e-06	2.12764e-06	-0.03005	0.01868	0.12404	0.03291	-0.02289	-0.14308	-1.26073
3.475	-1.17932e-06	2.12874e-06	-0.02992	0.02135	0.12441	0.01053	-0.0229	-0.14525	-1.26113
3.48	-1.17385e-06	2.12961e-06	-0.02989	0.00896	0.11845	-0.000383626	-0.02434	-0.1478	-1.25963
3.485	-1.16756e-06	2.1299e-06	-0.02988	0.00131	0.16104	0.00533	-0.02081	-0.15165	-1.25425
3.49	-1.16009e-06	2.12935e-06	-0.02983	-0.02031	0.17073	0.01401	-0.02124	-0.15457	-1.24962
3.495	-1.15243e-06	2.12791e-06	-0.02972	-0.0299	0.16918	0.02927	-0.02211	-0.15418	-1.24816
3.5	-1.14505e-06	2.12644e-06	-0.02956	-0.02101	0.15874	0.03789	-0.02286	-0.15118	-1.2508
3.505	-1.13815e-06	2.12482e-06	-0.02936	-0.03529	0.14794	0.04107	-0.02488	-0.15205	-1.24939
3.51	-1.13182e-06	2.1225e-06	-0.02918	-0.0452	0.13309	0.03189	-0.02706	-0.15334	-1.24915
3.515	-1.12558e-06	2.12004e-06	-0.02898	-0.04051	0.14391	0.04769	-0.02596	-0.1518	-1.24896
3.52	-1.11871e-06	2.11782e-06	-0.02876	-0.03652	0.16128	0.0378	-0.02427	-0.15373	-1.2481
3.525	-1.11104e-06	2.11592e-06	-0.0286	-0.02944	0.17916	0.02842	-0.02236	-0.15523	-1.24767
3.53	-1.10325e-06	2.11344e-06	-0.02852	-0.05692	0.16687	0.00195	-0.02525	-0.16115	-1.24412
3.535	-1.09571e-06	2.11072e-06	-0.02846	-0.0374	0.16822	0.02272	-0.02428	-0.15622	-1.24737
3.54	-1.04739e-06	1.99592e-06	-0.06382	-0.02699	0.16111	0.00824	-0.02397	-0.1515	-1.17769
3.545	-9.88135e-07	1.84777e-06	-0.10951	-0.05958	0.12803	-0.00771	-0.02832	-0.14971	-1.08225
3.55	-9.43908e-07	1.73859e-06	-0.14256	-0.08111	0.14523	-0.01528	-0.02743	-0.15089	-1.00975
3.555	-9.191e-07	1.68352e-06	-0.15845	-0.08309	0.14695	-0.0231	-0.02729	-0.15022	-0.97706
3.56	-9.06844e-07	1.6612e-06	-0.1639	-0.10658	0.12624	-0.04217	-0.03069	-0.15336	-0.96425
3.565	-8.99088e-07	1.6514e-06	-0.16538	-0.09358	0.15323	-0.04321	-0.02757	-0.15358	-0.96138
3.57	-8.92397e-07	1.64625e-06	-0.16582	-0.06091	0.13267	-0.04614	-0.02801	-0.14761	-0.9685
3.575	-8.86437e-07	1.64302e-06	-0.16607	-0.04826	0.13058	-0.04022	-0.02774	-0.14497	-0.97076
3.58	-8.79918e-07	1.64039e-06	-0.16623	-0.04285	0.15877	-0.02541	-0.02492	-0.14476	-0.96895
3.585	-8.72911e-07	1.63835e-06	-0.16627	-0.02799	0.1524	0.00999	-0.02494	-0.13821	-0.97209
3.59	-8.65095e-07	1.63703e-06	-0.16619	-0.01778	0.19475	0.0238	-0.02047	-0.13856	-0.96977
3.595	-8.55975e-07	1.6363e-06	-0.16607	-0.00744	0.21038	0.02282	-0.0186	-0.13845	-0.96996
3.6	-8.45859e-07	1.63509e-06	-0.16596	-0.03465	0.23889	0.02022	-0.0175	-0.14486	-0.96244
3.605	-8.3471e-07	1.63323e-06	-0.16585	-0.02986	0.25628	0.02458	-0.01576	-0.1451	-0.96155
3.61	-8.232e-07	1.63191e-06	-0.16573	-0.01586	0.25496	0.0245	-0.01535	-0.14306	-0.96401
3.615	-8.11647e-07	1.63062e-06	-0.16559	-0.02915	0.2582	0.03059	-0.01596	-0.14456	-0.96133
3.62	-8.00409e-07	1.6286e-06	-0.16545	-0.04102	0.24097	0.02626	-0.01848	-0.1454	-0.9608
3.625	-7.89486e-07	1.62598e-06	-0.16523	-0.05	0.24413	0.06118	-0.01887	-0.14305	-0.95886
3.63	-7.78231e-07	1.62421e-06	-0.16496	-0.01129	0.25576	0.04493	-0.01585	-0.14032	-0.96437
3.635	-7.66721e-07	1.62311e-06	-0.16478	-0.02707	0.25552	0.02701	-0.01693	-0.14455	-0.96161
3.64	-7.38394e-07	1.68263e-06	-0.14619	-0.01123	0.23631	0.02811	-0.0173	-0.13816	-0.92574
3.645	-7.05146e-07	1.76023e-06	-0.1223	-0.00927	0.2521	0.00386	-0.01477	-0.13858	-0.87252
3.65	-6.78052e-07	1.81625e-06	-0.1051	-0.00506	0.23793	0.002	-0.01533	-0.13472	-0.83703
3.655	-6.59842e-07	1.84287e-06	-0.09688	-0.00898	0.22935	-0.00293	-0.01619	-0.13402	-0.81921
3.66	-6.46372e-07	1.8515e-06	-0.09414	-0.00548	0.25462	-0.00473	-0.01362	-0.13535	-0.81132
3.665	-6.33736e-07	1.85311e-06	-0.09348	-0.01386	0.27921	0.00363	-0.01186	-0.13747	-0.80597
3.67	-6.20975e-07	1.85265e-06	-0.09336	-0.01508	0.28281	-0.000882231	-0.01177	-0.13843	-0.80515
3.675	-6.08132e-07	1.85179e-06	-0.09338	-0.01642	0.28702	-0.01435	-0.01164	-0.14046	-0.80447
3.68	-5.94824e-07	1.85032e-06	-0.09348	-0.03494	0.30409	-0.02472	-0.01119	-0.1456	-0.79962
3.685	-5.81115e-07	1.84824e-06	-0.09367	-0.03724	0.30484	-0.05049	-0.01146	-0.14888	-0.79907
3.69	-5.67212e-07	1.84638e-06	-0.09391	-0.02708	0.31268	-0.04633	-0.01037	-0.14763	-0.79999
3.695	-5.52734e-07	1.84465e-06	-0.0941	-0.03301	0.33036	-0.02997	-0.00919	-0.14807	-0.7973
3.7	-5.38304e-07	1.84335e-06	-0.09428	-0.01217	0.31064	-0.03941	-0.0102	-0.14466	-0.80272
3.705	-5.24574e-07	1.84227e-06	-0.09446	-0.02532	0.29926	-0.03584	-0.01222	-0.14525	-0.80148
3.71	-5.10633e-07	1.84114e-06	-0.09466	-0.01392	0.31993	-0.04333	-0.00981	-0.14613	-0.80143
3.715	-4.96782e-07	1.84e-06	-0.09486	-0.02566	0.2953	-0.03763	-0.01305	-0.14524	-0.80177
3.72	-4.82699e-07	1.83848e-06	-0.09507	-0.02722	0.33024	-0.04581	-0.00996	-0.14915	-0.79818
3.725	-4.67072e-07	1.83724e-06	-0.09534	-0.01568	0.36397	-0.06139	-0.00629	-0.15196	-0.79688
3.73	-4.50814e-07	1.8363e-06	-0.09567	-0.01724	0.35816	-0.07172	-0.00716	-0.15292	-0.79709
3.735	-4.34909e-07	1.8353e-06	-0.09606	-0.01722	0.34829	-0.0846	-0.00834	-0.15361	-0.79805
3.74	-4.07056e-07	1.84298e-06	-0.07653	-0.03078	0.3386	-0.07462	-0.00807	-0.15179	-0.76407
3.745	-3.76506e-07	1.85348e-06	-0.05126	-0.0107	0.30875	-0.09404	-0.0073	-0.14635	-0.72834
3.75	-3.51022e-07	1.86131e-06	-0.03325	-0.01041	0.31092	-0.12227	-0.00527	-0.14789	-0.6978
3.755	-3.31379e-07	1.86478e-06	-0.02499	-0.00924	0.31636	-0.12644	-0.00393	-0.14781	-0.68296
3.76	-3.15048e-07	1.86576e-06	-0.02258	-0.0036	0.32693	-0.10157	-0.00249	-0.14486	-0.67809
3.765	-2.99988e-07	1.86609e-06	-0.02239	0.00388	0.32237	-0.10604	-0.00266	-0.14394	-0.67864
3.77	-2.85321e-07	1.86625e-06	-0.02286	-0.00029733	0.32574	-0.1311	-0.00275	-0.14762	-0.67739
3.775	-2.70835e-07	1.8664e-06	-0.02349	0.00506	0.31729	-0.12546	-0.0035	-0.14562	-0.67908
3.78	-2.56612e-07	1.86643e-06	-0.02406	-0.00407	0.31443	-0.10473	-0.00448	-0.14442	-0.67784
3.785	-2.42446e-07	1.86616e-06	-0.02458	-0.00508	0.31484	-0.10428	-0.0047	-0.14459	-0.67768
3.79	-2.28555e-07	1.86545e-06	-0.02516	-0.01981	0.30229	-0.12618	-0.00693	-0.14816	-0.67639
3.795	-2.15012e-07	1.86393e-06	-0.02576	-0.03317	0.29931	-0.1159	-0.00816	-0.14869	-0.67444
3.8	-2.00944e-07	1.86232e-06	-0.02632	-0.02267	0.32557	-0.10473	-0.00526	-0.14809	-0.67377
3.805	-1.863e-07	1.86153e-06	-0.0269	-0.00488	0.32493	-0.12818	-0.00457	-0.14819	-0.67695
3.81	-1.71731e-07	1.86054e-06	-0.02752	-0.0294	0.32231	-0.12221	-0.00637	-0.15082	-0.67309
3.815	-1.57368e-07	1.85863e-06	-0.02816	-0.03727	0.31575	-0.133	-0.00765	-0.15266	-0.6724
3.82	-1.43302e-07	1.85676e-06	-0.02882	-0.02766	0.3091	-0.12887	-0.00799	-0.15037	-0.67475
3.825	-1.29443e-07	1.85471e-06	-0.02945	-0.04353	0.30652	-0.12406	-0.00932	-0.15189	-0.67241
3.83	-1.15045e-07	1.85286e-06	-0.03009	-0.02096	0.3331	-0.13216	-0.00574	-0.15176	-0.67379
3.835	-9.99355e-08	1.85219e-06	-0.03072	-0.0023	0.33814	-0.11758	-0.00446	-0.14797	-0.67656
3.84	-2.01398e-07	1.79375e-06	-0.04082	-0.01614	0.30986	-0.10031	-0.00604	-0.14236	-0.62405
3.845	-3.37566e-07	1.71802e-06	-0.05365	-0.01996	0.28951	-0.09658	-0.00569	-0.13645	-0.5572
3.85	-4.32884e-07	1.66305e-06	-0.06304	-0.01699	0.27522	-0.09994	-0.00514	-0.13208	-0.50993
3.855	-4.72426e-07	1.63697e-06	-0.06775	0.00786	0.26582	-0.07659	-0.00393	-0.12374	-0.49159
3.86	-4.7786e-07	1.62833e-06	-0.06952	-0.00778	0.26214	-0.06309	-0.005	-0.12365	-0.48148
3.865	-4.69819e-07	1.62549e-06	-0.07015	-0.01897	0.27949	-0.05227	-0.00403	-0.12528	-0.47615
3.87	-4.58048e-07	1.62396e-06	-0.0705	-0.02198	0.27551	-0.06299	-0.00474	-0.12657	-0.47583
3.875	-4.45758e-07	1.62229e-06	-0.07081	-0.03437	0.27455	-0.05653	-0.00569	-0.12753	-0.47392
3.88	-4.32355e-07	1.62064e-06	-0.07111	-0.023	0.32127	-0.06484	-0.000731454	-0.13057	-0.4715
3.885	-4.17822e-07	1.61986e-06	-0.0714	-0.00413	0.32436	-0.04852	0.000412825	-0.12639	-0.47455
3.89	-4.0263e-07	1.61956e-06	-0.07164	-0.00652	0.35057	-0.04803	0.00264	-0.12879	-0.47176
3.895	-3.86149e-07	1.619e-06	-0.07191	-0.0129	0.38162	-0.06147	0.00511	-0.13369	-0.46784
3.9	-3.68919e-07	1.61863e-06	-0.07218	-0.000229377	0.38382	-0.04437	0.00582	-0.13025	-0.46991
3.905	-3.50985e-07	1.61925e-06	-0.07239	0.02147	0.41293	-0.04198	0.00964	-0.12932	-0.47093
3.91	-3.32736e-07	1.62056e-06	-0.0726	0.02401	0.39778	-0.03945	0.00812	-0.12757	-0.47291
3.915	-3.14545e-07	1.62156e-06	-0.07273	0.01058	0.41034	-0.01231	0.00843	-0.12751	-0.46958
3.92	-2.96523e-07	1.62205e-06	-0.07274	0.00637	0.39032	0.00944	0.00608	-0.12418	-0.47091
3.925	-2.79646e-07	1.62262e-06	-0.07263	0.01327	0.35948	0.03488	0.0033	-0.11801	-0.47515
3.93	-2.63391e-07	1.6229e-06	-0.07246	-0.0037	0.36268	0.03206	0.00251	-0.12102	-0.47212
3.935	-2.47692e-07	1.62194e-06	-0.07229	-0.02967	0.33476	0.03518	-0.00178	-0.12215	-0.47052
3.94	-3.6454e-07	1.4658e-06	-0.07869	-0.03819	0.298	0.02747	-0.00372	-0.11489	-0.38341
3.945	-5.21221e-07	1.2651e-06	-0.08697	-0.02637	0.25194	0.04018	-0.00478	-0.09986	-0.27479
3.95	-6.32078e-07	1.11963e-06	-0.09292	-0.04122	0.24452	0.02043	-0.00435	-0.09751	-0.18998
3.955	-6.79911e-07	1.048e-06	-0.09578	-0.05987	0.22606	0.00376	-0.00628	-0.09759	-0.14902
3.96	-6.89454e-07	1.02174e-06	-0.09671	-0.05333	0.21911	0.01327	-0.0064	-0.09404	-0.13773
3.965	-6.83966e-07	1.01302e-06	-0.0969	-0.05826	0.23311	0.00387	-0.00536	-0.09659	-0.1326
3.97	-6.7423e-07	1.0086e-06	-0.0969	-0.06219	0.23564	0.01363	-0.00545	-0.09615	-0.13137
3.975	-6.63466e-07	1.00477e-06	-0.09684	-0.0668	0.24718	0.01206	-0.00471	-0.09782	-0.12968
3.98	-6.52001e-07	1.0011e-06	-0.09677	-0.0604	0.26265	0.0168	-0.003	-0.09756	-0.12955
3.985	-6.40121e-07	9.97302e-07	-0.09663	-0.07171	0.26522	0.03932	-0.0035	-0.09679	-0.12763
3.99	-6.28451e-07	9.93014e-07	-0.09646	-0.07744	0.25328	0.0291	-0.0051	-0.09773	-0.12804
3.995	-6.1705e-07	9.89518e-07	-0.0963	-0.04417	0.25321	0.03628	-0.00343	-0.09222	-0.13399
4	-6.05479e-07	9.86565e-07	-0.09609	-0.05861	0.26089	0.04874	-0.0036	-0.09341	-0.13108
4.005	-5.93417e-07	9.82726e-07	-0.09581	-0.07499	0.27503	0.06338	-0.00325	-0.09514	-0.1272
4.01	-5.80773e-07	9.78615e-07	-0.09551	-0.06809	0.28677	0.05615	-0.00186	-0.09586	-0.12752
4.015	-5.6827e-07	9.74572e-07	-0.09523	-0.07257	0.26876	0.05593	-0.00398	-0.09504	-0.12872
4.02	-5.5598e-07	9.7017e-07	-0.09499	-0.08058	0.27725	0.04159	-0.00373	-0.09838	-0.12684
4.025	-5.43373e-07	9.64669e-07	-0.09475	-0.11079	0.28292	0.05205	-0.00496	-0.10184	-0.12147
4.03	-5.30506e-07	9.58664e-07	-0.09446	-0.09811	0.2888	0.06491	-0.00384	-0.09905	-0.12333
4.035	-5.17901e-07	9.53432e-07	-0.09419	-0.08388	0.27121	0.04524	-0.00489	-0.0978	-0.12772
4.04	-4.62297e-07	9.31295e-07	-0.0867	-0.09158	0.27626	0.04302	-0.00306	-0.09999	-0.12855
4.045	-3.94234e-07	9.04199e-07	-0.07711	-0.08424	0.26779	0.04808	-0.00117	-0.09838	-0.13386
4.05	-3.42216e-07	8.83253e-07	-0.07014	-0.09091	0.25321	0.03276	-0.00131	-0.10032	-0.13656
4.055	-3.1133e-07	8.70279e-07	-0.06673	-0.09545	0.26205	0.03623	1.4904e-05	-0.10148	-0.13625
4.06	-2.93591e-07	8.62488e-07	-0.06548	-0.08687	0.23914	0.03023	-0.00158	-0.09919	-0.14051
4.065	-2.81541e-07	8.56847e-07	-0.06507	-0.08813	0.2275	0.03242	-0.00283	-0.0982	-0.1418
4.07	-2.70774e-07	8.51893e-07	-0.06481	-0.08058	0.23899	0.05214	-0.00141	-0.09583	-0.14229
4.075	-2.59894e-07	8.47738e-07	-0.06458	-0.06358	0.24292	0.03695	-0.000212348	-0.09543	-0.14509
4.08	-2.48494e-07	8.43807e-07	-0.06441	-0.07319	0.26351	0.03399	0.00114	-0.0987	-0.14175
4.085	-2.36643e-07	8.39487e-07	-0.06424	-0.07712	0.26304	0.0318	0.000753268	-0.09945	-0.14141
4.09	-2.24363e-07	8.352e-07	-0.06411	-0.0721	0.28262	0.02315	0.0028	-0.10124	-0.14068
4.095	-2.10977e-07	8.30369e-07	-0.06396	-0.09601	0.31216	0.03487	0.00422	-0.10559	-0.13407
4.1	-1.97097e-07	8.24898e-07	-0.06385	-0.09431	0.30453	0.01099	0.00344	-0.10738	-0.13533
4.105	-1.8288e-07	8.19677e-07	-0.06379	-0.08734	0.3272	0.01454	0.00588	-0.10777	-0.13468
4.11	-1.682e-07	8.14281e-07	-0.06376	-0.10044	0.32505	-0.00371	0.00481	-0.11143	-0.13293
4.115	-1.53567e-07	8.09238e-07	-0.06379	-0.07503	0.32516	-0.00859	0.00607	-0.1084	-0.13754
4.12	-1.391e-07	8.0454e-07	-0.0639	-0.0886	0.31769	-0.03128	0.00447	-0.11218	-0.13633
4.125	-1.24654e-07	7.99944e-07	-0.06405	-0.07132	0.32419	-0.03082	0.0059	-0.11019	-0.13877
4.13	-1.09355e-07	7.94933e-07	-0.06417	-0.10319	0.35566	-0.01758	0.00706	-0.1156	-0.13093
4.135	-9.37771e-08	7.88572e-07	-0.06427	-0.11833	0.33662	-0.02125	0.00425	-0.11658	-0.13039
4.14	-1.44966e-07	6.34681e-07	-0.06205	-0.14034	0.32126	-0.01264	0.00363	-0.11527	-0.09597
4.145	-2.15844e-07	4.37874e-07	-0.0591	-0.13589	0.31125	0.00447	0.00562	-0.10911	-0.05667
4.15	-2.63771e-07	2.93479e-07	-0.05696	-0.14454	0.28895	-0.00646	0.00492	-0.1077	-0.02696
4.155	-2.80627e-07	2.19396e-07	-0.05596	-0.16176	0.26893	-0.00636	0.0029	-0.10748	-0.01221
4.16	-2.79063e-07	1.87663e-07	-0.05565	-0.18225	0.23847	-0.00652	-0.000959679	-0.10755	-0.00724
4.165	-2.71313e-07	1.70865e-07	-0.0556	-0.21962	0.21081	-0.00466	-0.00573	-0.11019	-0.00209
4.17	-2.61451e-07	1.5706e-07	-0.05554	-0.22847	0.24551	0.02291	-0.00297	-0.11098	0.00225
4.175	-2.49886e-07	1.44545e-07	-0.05545	-0.20246	0.27063	0.01138	0.000752184	-0.11053	0.000243886
4.18	-2.37697e-07	1.32861e-07	-0.0554	-0.20317	0.27104	0.01046	0.000622498	-0.11068	0.000197682
4.185	-2.2529e-07	1.21401e-07	-0.05535	-0.19516	0.28018	0.00886	0.00181	-0.11037	-0.000727912
4.19	-2.12452e-07	1.0935e-07	-0.05536	-0.22343	0.29003	-0.01186	0.00107	-0.11731	0.00532
4.195	-1.99902e-07	9.74308e-08	-0.05539	-0.19057	0.2674	-0.00347	0.000541673	-0.10991	-0.00325
4.2	-1.87533e-07	8.74131e-08	-0.05534	-0.15736	0.28194	0.02458	0.00363	-0.10323	-0.00718
4.205	-1.74916e-07	7.8515e-08	-0.05522	-0.15165	0.27842	0.02299	0.00348	-0.10224	-0.00914
4.21	-1.62457e-07	6.93658e-08	-0.05506	-0.16626	0.27505	0.03955	0.00222	-0.10207	-0.00714
4.215	-1.49963e-07	5.93993e-08	-0.05487	-0.17976	0.27977	0.03715	0.0018	-0.10448	-0.00451
4.22	-1.36962e-07	4.95594e-08	-0.05465	-0.162	0.29767	0.05031	0.00437	-0.10185	-0.00652
4.225	-1.23506e-07	4.03423e-08	-0.05446	-0.15794	0.29991	0.02613	0.00468	-0.10405	-0.00674
4.23	-1.10167e-07	3.18084e-08	-0.05433	-0.13828	0.29243	0.02501	0.0049	-0.10074	-0.01174
4.235	-9.686e-08	2.40736e-08	-0.05419	-0.13039	0.29865	0.03201	0.00581	-0.09925	-0.01254
4.24	-1.55314e-07	1.25644e-07	-0.0192	-0.1276	0.30525	0.03074	0.00873	-0.10412	-0.06161
4.245	-2.34737e-07	2.59107e-07	0.02597	-0.11946	0.29426	0.07025	0.0109	-0.1037	-0.12779
4.25	-2.89237e-07	3.54608e-07	0.05877	-0.08767	0.26408	0.08091	0.01171	-0.10003	-0.18143
4.255	-3.09457e-07	3.98289e-07	0.07472	-0.08232	0.26399	0.09294	0.01289	-0.1	-0.20514
4.26	-3.08103e-07	4.10075e-07	0.08043	-0.07315	0.2737	0.10827	0.01457	-0.09849	-0.21298
4.265	-2.98083e-07	4.10323e-07	0.08223	-0.05353	0.28577	0.11439	0.0168	-0.09621	-0.21758
4.27	-2.85771e-07	4.07587e-07	0.08308	-0.06524	0.28112	0.13749	0.01564	-0.09495	-0.21686
4.275	-2.73028e-07	4.04192e-07	0.08372	-0.05549	0.28735	0.10876	0.01669	-0.09732	-0.21792
4.28	-2.59493e-07	4.01245e-07	0.0843	-0.04702	0.31401	0.12029	0.01965	-0.09701	-0.2178
4.285	-2.46088e-07	3.97977e-07	0.08491	-0.0664	0.28141	0.12392	0.01535	-0.09678	-0.21759
4.29	-2.32847e-07	3.94403e-07	0.0855	-0.05766	0.30667	0.11398	0.01819	-0.09872	-0.21748
4.295	-2.18748e-07	3.90288e-07	0.08605	-0.08545	0.31968	0.10504	0.01784	-0.10468	-0.21197
4.3	-2.04475e-07	3.85942e-07	0.08658	-0.06546	0.31429	0.10531	0.01834	-0.10153	-0.21606
4.305	-1.90648e-07	3.82153e-07	0.08714	-0.06624	0.29999	0.11977	0.01685	-0.09899	-0.21822
4.31	-1.77261e-07	3.78666e-07	0.0878	-0.05487	0.2946	0.14636	0.01689	-0.09414	-0.2206
4.315	-1.63568e-07	3.75021e-07	0.08856	-0.07174	0.31366	0.15778	0.01775	-0.09683	-0.21692
4.32	-1.49883e-07	3.7127e-07	0.08939	-0.05889	0.29443	0.17147	0.01654	-0.09214	-0.22125
4.325	-1.36781e-07	3.68218e-07	0.09026	-0.04722	0.28759	0.17701	0.01648	-0.08949	-0.22421
4.33	-1.23998e-07	3.66419e-07	0.09116	-0.01556	0.28041	0.18295	0.01749	-0.08401	-0.23113
4.335	-1.10926e-07	3.65477e-07	0.09211	-0.01729	0.30034	0.19924	0.01929	-0.08417	-0.22886
4.34	-1.32303e-07	4.24114e-07	0.1067	-0.04854	0.29119	0.20079	0.01812	-0.08611	-0.20314
4.345	-1.64064e-07	4.99041e-07	0.12519	-0.06065	0.28555	0.18587	0.01877	-0.08702	-0.17311
4.35	-1.84054e-07	5.51631e-07	0.13877	-0.07007	0.26114	0.18622	0.01722	-0.08497	-0.15353
4.355	-1.88075e-07	5.74139e-07	0.14574	-0.08571	0.24736	0.17964	0.01565	-0.08618	-0.14314
4.36	-1.82198e-07	5.78238e-07	0.1487	-0.08604	0.24387	0.19268	0.01548	-0.0844	-0.14011
4.365	-1.72109e-07	5.75446e-07	0.15016	-0.0866	0.25965	0.19887	0.017	-0.08512	-0.13876
4.37	-1.60694e-07	5.70127e-07	0.15127	-0.11203	0.25741	0.2108	0.01535	-0.08729	-0.13497
4.375	-1.49348e-07	5.6377e-07	0.15232	-0.11099	0.24812	0.2083	0.01448	-0.08683	-0.13647
4.38	-1.38152e-07	5.57766e-07	0.15343	-0.0985	0.24973	0.23526	0.01529	-0.08239	-0.13935
4.385	-1.2659e-07	5.52316e-07	0.15457	-0.09152	0.26427	0.22224	0.01705	-0.08419	-0.13931
4.39	-1.14745e-07	5.47073e-07	0.15568	-0.09126	0.2623	0.2218	0.01683	-0.0842	-0.14048
4.395	-1.02626e-07	5.41668e-07	0.15683	-0.09744	0.27655	0.24204	0.01783	-0.0841	-0.13863
4.4	-9.00062e-08	5.3548e-07	0.15796	-0.11819	0.28443	0.20822	0.01739	-0.09152	-0.13472
4.405	-7.74599e-08	5.28726e-07	0.15897	-0.11698	0.27321	0.19807	0.01632	-0.09174	-0.1367
4.41	-6.53058e-08	5.21709e-07	0.15995	-0.12752	0.26709	0.19663	0.01509	-0.09302	-0.13604
4.415	-5.35261e-08	5.13775e-07	0.16091	-0.14873	0.25654	0.18446	0.01283	-0.09659	-0.13396
4.42	-4.24161e-08	5.05541e-07	0.16185	-0.13801	0.23738	0.19409	0.0115	-0.09262	-0.13824
4.425	-3.207e-08	4.97727e-07	0.16277	-0.13425	0.22265	0.17542	0.01021	-0.09309	-0.14073
4.43	-2.19196e-08	4.90477e-07	0.16358	-0.11806	0.22851	0.15082	0.01159	-0.09414	-0.14332
4.435	-1.19615e-08	4.84302e-07	0.16433	-0.09649	0.21388	0.14658	0.01128	-0.09055	-0.14855
4.44	-8.99533e-08	4.66561e-07	0.16321	-0.10572	0.18757	0.16604	0.00917	-0.08458	-0.11411
4.445	-1.94031e-07	4.45341e-07	0.16159	-0.09776	0.17501	0.16222	0.00961	-0.079	-0.06936
4.45	-2.66627e-07	4.28733e-07	0.16072	-0.09406	0.19917	0.19802	0.01301	-0.07359	-0.03424
4.455	-2.96133e-07	4.17846e-07	0.16085	-0.10017	0.21346	0.19044	0.01443	-0.07505	-0.01585
4.46	-2.99989e-07	4.09183e-07	0.16154	-0.13958	0.19251	0.2002	0.0103	-0.07726	-0.00635
4.465	-2.94947e-07	4.01035e-07	0.16241	-0.12927	0.17011	0.17716	0.00867	-0.07648	-0.00942
4.47	-2.87947e-07	3.93928e-07	0.16334	-0.11565	0.16523	0.20097	0.00888	-0.07151	-0.0125
4.475	-2.80091e-07	3.8759e-07	0.16424	-0.10479	0.18709	0.15905	0.01151	-0.07636	-0.01272
4.48	-2.71403e-07	3.8133e-07	0.16496	-0.11326	0.19945	0.13069	0.01215	-0.08161	-0.01053
4.485	-2.61898e-07	3.75413e-07	0.16557	-0.09316	0.22329	0.11403	0.01547	-0.08254	-0.01243
4.49	-2.52069e-07	3.70205e-07	0.16617	-0.08846	0.21376	0.1259	0.01473	-0.0798	-0.0141
4.495	-2.42438e-07	3.64536e-07	0.16679	-0.10917	0.21442	0.12493	0.01356	-0.08277	-0.01151
4.5	-2.33101e-07	3.57787e-07	0.16743	-0.1259	0.20071	0.13107	0.01124	-0.08327	-0.01008
4.505	-2.23658e-07	3.50644e-07	0.16804	-0.12258	0.21895	0.11133	0.01309	-0.08641	-0.00943
4.51	-2.14239e-07	3.43385e-07	0.16863	-0.13053	0.19994	0.12816	0.01075	-0.08409	-0.01083
4.515	-2.05028e-07	3.3636e-07	0.16925	-0.11418	0.20961	0.12028	0.01251	-0.08346	-0.0123
4.52	-1.95456e-07	3.29787e-07	0.16988	-0.11483	0.21595	0.13213	0.01302	-0.0827	-0.01269
4.525	-1.86086e-07	3.23739e-07	0.17053	-0.09592	0.20066	0.1298	0.01253	-0.07914	-0.01721
4.53	-1.76991e-07	3.18831e-07	0.17117	-0.07492	0.20352	0.12506	0.01392	-0.07699	-0.02097
4.535	-1.67691e-07	3.14058e-07	0.17184	-0.09183	0.21015	0.14502	0.01357	-0.07762	-0.01839
4.54	-1.5007e-07	3.5289e-07	0.17886	-0.09475	0.21054	0.14612	0.01437	-0.07811	-0.01556
4.545	-1.29651e-07	4.03773e-07	0.18779	-0.11778	0.22949	0.17755	0.01614	-0.07949	-0.00881
4.55	-1.12153e-07	4.38257e-07	0.19451	-0.11388	0.21088	0.1647	0.01543	-0.07909	-0.00934
4.555	-9.86255e-08	4.51138e-07	0.19811	-0.12305	0.22868	0.15101	0.01703	-0.08337	-0.00567
4.56	-8.77629e-08	4.5073e-07	0.19984	-0.12112	0.20029	0.16582	0.01453	-0.07927	-0.00934
4.565	-7.88199e-08	4.46104e-07	0.20084	-0.09503	0.18432	0.14634	0.01445	-0.07663	-0.0145
4.57	-7.05367e-08	4.41002e-07	0.20168	-0.09236	0.18171	0.1732	0.01434	-0.07309	-0.01643
4.575	-6.2583e-08	4.36357e-07	0.20255	-0.07103	0.17179	0.17422	0.01455	-0.06931	-0.0206
4.58	-5.49911e-08	4.32818e-07	0.2034	-0.05227	0.16556	0.16715	0.01499	-0.06707	-0.02455
4.585	-4.791e-08	4.29517e-07	0.20428	-0.06313	0.14941	0.18749	0.01284	-0.06505	-0.02511
4.59	-4.13224e-08	4.26175e-07	0.20519	-0.05348	0.14352	0.1742	0.0128	-0.06478	-0.0267
4.595	-3.50018e-08	4.24296e-07	0.20605	-0.01233	0.13758	0.17231	0.01452	-0.0589	-0.03523
4.6	-2.88167e-08	4.24074e-07	0.20688	0.00378	0.13767	0.16108	0.01544	-0.058	-0.03765
4.605	-2.28477e-08	4.23818e-07	0.20766	-0.01294	0.12766	0.1492	0.01355	-0.06085	-0.03583
4.61	-1.74607e-08	4.22719e-07	0.20841	-0.02581	0.11198	0.15464	0.01134	-0.0608	-0.03598
4.615	-1.29307e-08	4.21406e-07	0.20919	-0.02035	0.08957	0.15571	0.00949	-0.05819	-0.03864
4.62	-8.47459e-09	4.19862e-07	0.20992	-0.03384	0.10871	0.13901	0.01059	-0.06342	-0.03529
4.625	-3.4586e-09	4.17461e-07	0.21058	-0.05036	0.11456	0.12701	0.01023	-0.0675	-0.03185
4.63	1.77799e-09	4.13948e-07	0.21116	-0.07194	0.11822	0.1023	0.00937	-0.0735	-0.02784
4.635	7.25693e-09	4.10261e-07	0.21171	-0.05666	0.12546	0.12059	0.0109	-0.06995	-0.03039
4.64	2.59792e-08	3.95459e-07	0.21231	-0.05254	0.11046	0.1333	0.0102	-0.06588	-0.0205
4.645	4.86069e-08	3.77485e-07	0.21288	-0.0492	0.1262	0.11048	0.01255	-0.06802	-0.00471
4.65	6.65829e-08	3.63448e-07	0.21343	-0.06135	0.11772	0.12208	0.01152	-0.06685	0.00739
4.655	7.76255e-08	3.54073e-07	0.21403	-0.08391	0.10734	0.12069	0.00947	-0.06884	0.01539
4.66	8.42077e-08	3.47077e-07	0.21456	-0.09907	0.09635	0.09608	0.00761	-0.07261	0.0182
4.665	8.86594e-08	3.4012e-07	0.21495	-0.12871	0.08039	0.06097	0.00439	-0.07923	0.02207
4.67	9.24614e-08	3.32146e-07	0.2152	-0.14638	0.08509	0.04052	0.00381	-0.08423	0.02525
4.675	9.60343e-08	3.24302e-07	0.21541	-0.12636	0.07344	0.04377	0.00374	-0.08016	0.02073
4.68	9.98093e-08	3.16871e-07	0.21561	-0.13219	0.09442	0.03736	0.00537	-0.08327	0.02356
4.685	1.04135e-07	3.09303e-07	0.2158	-0.1314	0.09811	0.03943	0.00571	-0.08317	0.02345
4.69	1.08014e-07	3.01151e-07	0.21598	-0.15232	0.07442	0.03044	0.0022	-0.0851	0.02483
4.695	1.11259e-07	2.92416e-07	0.21616	-0.15174	0.07004	0.04316	0.00175	-0.08319	0.02371
4.7	1.14427e-07	2.83606e-07	0.21634	-0.155	0.07101	0.03113	0.0016	-0.08498	0.02454
4.705	1.1732e-07	2.74442e-07	0.2165	-0.16364	0.05758	0.03203	-0.000236613	-0.08493	0.02463
4.71	1.20286e-07	2.65475e-07	0.21665	-0.14851	0.07452	0.0292	0.00218	-0.08445	0.02306
4.715	1.24524e-07	2.56467e-07	0.21679	-0.16511	0.11408	0.02648	0.005	-0.09009	0.03014
4.72	1.29514e-07	2.46709e-07	0.21695	-0.17436	0.10784	0.04051	0.00383	-0.08924	0.03055
4.725	1.34305e-07	2.37308e-07	0.21709	-0.15285	0.10529	0.01641	0.00473	-0.08874	0.02674
4.73	1.3826e-07	2.27611e-07	0.2172	-0.18437	0.07054	0.02695	-0.000409366	-0.08907	0.02872
4.735	1.41253e-07	2.16593e-07	0.21743	-0.19906	0.06273	0.0663	-0.00201	-0.08602	0.02983
4.74	3.93112e-08	1.70304e-07	0.23173	-0.17321	0.05282	0.07829	-0.000893562	-0.08162	0.01575
4.745	-9.27414e-08	1.13511e-07	0.25013	-0.2057	0.07003	0.09268	-0.00021611	-0.0874	0.01059
4.75	-1.87228e-07	6.86899e-08	0.26354	-0.201	0.0558	0.0825	-0.000725529	-0.08793	-0.000141164
4.755	-2.31354e-07	4.15043e-08	0.27018	-0.19276	0.05376	0.09013	-0.000184376	-0.08634	-0.00569
4.76	-2.44396e-07	2.41362e-08	0.27275	-0.22682	0.06025	0.1059	-0.00137	-0.08991	-0.0013
4.765	-2.45931e-07	9.83593e-09	0.27374	-0.22645	0.03798	0.09346	-0.00349	-0.08951	-0.00343
4.77	-2.44737e-07	-3.35001e-09	0.27431	-0.22438	0.0441	0.10138	-0.00279	-0.08881	-0.00348
4.775	-2.42701e-07	-1.57776e-08	0.2748	-0.20709	0.05034	0.08843	-0.00123	-0.08838	-0.00598
4.78	-2.40415e-07	-2.73497e-08	0.2753	-0.19538	0.05182	0.11333	-0.000431996	-0.08413	-0.00749
4.785	-2.37812e-07	-3.78234e-08	0.27598	-0.16914	0.06414	0.16029	0.00222	-0.07631	-0.01117
4.79	-2.3431e-07	-4.74141e-08	0.27677	-0.16475	0.09179	0.15708	0.00514	-0.07827	-0.00891
4.795	-2.30219e-07	-5.7035e-08	0.27757	-0.16983	0.09006	0.16313	0.0047	-0.07817	-0.0083
4.8	-2.25644e-07	-6.66172e-08	0.27842	-0.16373	0.11352	0.17812	0.00731	-0.07754	-0.00737
4.805	-2.19854e-07	-7.65535e-08	0.27932	-0.18205	0.144	0.17966	0.00923	-0.08229	-0.000969113
4.81	-2.13079e-07	-8.72931e-08	0.28018	-0.19162	0.15727	0.16681	0.00998	-0.08609	0.00152
4.815	-2.06514e-07	-9.82607e-08	0.28107	-0.19004	0.13467	0.19119	0.0079	-0.08141	-0.000725923
4.82	-2.00545e-07	-1.09257e-07	0.28203	-0.19229	0.13065	0.19238	0.0074	-0.08128	-0.000629329
4.825	-1.95205e-07	-1.20223e-07	0.28308	-0.18935	0.10692	0.22775	0.0053	-0.07509	-0.00385
4.83	-1.90128e-07	-1.31205e-07	0.28413	-0.19283	0.11891	0.19181	0.00626	-0.08052	-0.00165
4.835	-1.84713e-07	-1.42234e-07	0.28507	-0.19073	0.12182	0.18535	0.00667	-0.08118	-0.00194
4.84	-2.12691e-07	-1.09026e-07	0.3007	-0.18629	0.10926	0.17428	0.00597	-0.08215	-0.01472
4.845	-2.50365e-07	-6.28687e-08	0.32057	-0.18379	0.1178	0.17372	0.00724	-0.08427	-0.0279
4.85	-2.75678e-07	-3.21959e-08	0.33514	-0.17555	0.12984	0.168	0.00909	-0.08597	-0.03854
4.855	-2.8406e-07	-2.25743e-08	0.34255	-0.17273	0.15493	0.16715	0.01178	-0.08827	-0.041
4.86	-2.82129e-07	-2.62925e-08	0.34555	-0.18508	0.15092	0.15384	0.01077	-0.09132	-0.04092
4.865	-2.7602e-07	-3.53968e-08	0.34685	-0.18655	0.17352	0.15749	0.0129	-0.09296	-0.03911
4.87	-2.68246e-07	-4.62634e-08	0.3477	-0.201	0.18127	0.14379	0.01287	-0.09709	-0.03556
4.875	-2.59871e-07	-5.75323e-08	0.34842	-0.19213	0.1922	0.14169	0.01446	-0.097	-0.03622
4.88	-2.51063e-07	-6.91614e-08	0.34913	-0.21257	0.19951	0.1435	0.01408	-0.10017	-0.03194
4.885	-2.41996e-07	-8.19823e-08	0.34989	-0.23316	0.20348	0.16021	0.01336	-0.10144	-0.02785
4.89	-2.32532e-07	-9.53317e-08	0.35077	-0.23119	0.21726	0.19239	0.01486	-0.09869	-0.02717
4.895	-2.22584e-07	-1.09289e-07	0.35177	-0.25428	0.22502	0.20823	0.01437	-0.10068	-0.02209
4.9	-2.12601e-07	-1.23767e-07	0.35291	-0.24896	0.21857	0.24702	0.01412	-0.09514	-0.02355
4.905	-2.02481e-07	-1.38594e-07	0.35414	-0.26674	0.23132	0.24715	0.01441	-0.09853	-0.01951
4.91	-1.9206e-07	-1.538e-07	0.35534	-0.26206	0.23193	0.23154	0.01479	-0.09968	-0.01975
4.915	-1.81567e-07	-1.68497e-07	0.35643	-0.24895	0.2344	0.20664	0.01582	-0.10085	-0.02185
4.92	-1.71161e-07	-1.832e-07	0.35755	-0.26237	0.22818	0.23947	0.01452	-0.09851	-0.01999
4.925	-1.60764e-07	-1.98541e-07	0.35874	-0.27089	0.23387	0.23946	0.01464	-0.10009	-0.01771
4.93	-1.5028e-07	-2.14329e-07	0.35995	-0.27818	0.23218	0.24421	0.01411	-0.10039	-0.01692
4.935	-1.39831e-07	-2.30543e-07	0.36115	-0.28567	0.23229	0.23507	0.01373	-0.10239	-0.01515
4.94	-1.90609e-07	-2.45311e-07	0.34872	-0.26833	0.18563	0.22909	0.01111	-0.09785	-0.02422
4.945	-2.60755e-07	-2.58776e-07	0.33229	-0.25248	0.14643	0.21045	0.00938	-0.09574	-0.03311
4.95	-3.10694e-07	-2.72014e-07	0.32075	-0.24583	0.12414	0.23196	0.00843	-0.09145	-0.03752
4.955	-3.32307e-07	-2.86358e-07	0.31587	-0.27108	0.10745	0.24125	0.00581	-0.09283	-0.03589
4.96	-3.37122e-07	-3.02411e-07	0.31505	-0.29317	0.07787	0.2414	0.00186	-0.09353	-0.03494
4.965	-3.36148e-07	-3.19752e-07	0.31578	-0.31116	0.0612	0.24508	-0.000727261	-0.09418	-0.03365
4.97	-3.34571e-07	-3.37184e-07	0.3169	-0.29522	0.02567	0.23858	-0.00325	-0.08988	-0.0395
4.975	-3.33154e-07	-3.53991e-07	0.31804	-0.28917	0.03956	0.22184	-0.0016	-0.09193	-0.03898
4.98	-3.31619e-07	-3.70043e-07	0.31913	-0.26892	0.02899	0.21517	-0.0015	-0.08902	-0.04319
4.985	-3.3097e-07	-3.85487e-07	0.32017	-0.26812	4.94378e-05	0.20057	-0.00426	-0.08817	-0.04599
4.99	-3.31193e-07	-4.00659e-07	0.32124	-0.25946	-0.00981	0.22773	-0.00474	-0.08312	-0.04809
4.995	-3.31668e-07	-4.155e-07	0.32245	-0.25656	-0.01113	0.25775	-0.00473	-0.0792	-0.04862
5	-3.32597e-07	-4.30719e-07	0.32371	-0.27269	-0.02998	0.24574	-0.00747	-0.08113	-0.04757
5.005	-3.33616e-07	-4.46501e-07	0.32492	-0.2761	-0.01512	0.23774	-0.00626	-0.08356	-0.04539
5.01	-3.34623e-07	-4.61853e-07	0.3261	-0.25775	-0.0294	0.23486	-0.00662	-0.0802	-0.04964
5.015	-3.35808e-07	-4.76857e-07	0.32725	-0.264	-0.02308	0.22599	-0.00639	-0.08244	-0.04783
5.02	-3.37011e-07	-4.92222e-07	0.32844	-0.2703	-0.0302	0.25027	-0.00745	-0.07996	-0.04728
5.025	-3.37919e-07	-5.07053e-07	0.32973	-0.24548	-0.00995	0.26704	-0.00413	-0.07628	-0.04927
5.03	-3.38937e-07	-5.21624e-07	0.331	-0.26133	-0.03507	0.24335	-0.00743	-0.07901	-0.04888
5.035	-3.40849e-07	-5.36836e-07	0.3321	-0.26768	-0.04967	0.19728	-0.0092	-0.08378	-0.04905
5.04	-3.2505e-07	-4.95759e-07	0.31393	-0.25095	-0.06838	0.19038	-0.01054	-0.08297	-0.0745
5.045	-3.04798e-07	-4.37924e-07	0.29023	-0.24891	-0.08932	0.20568	-0.01306	-0.08216	-0.10377
5.05	-2.91692e-07	-4.00065e-07	0.27351	-0.24709	-0.0917	0.23891	-0.01363	-0.08006	-0.12367
5.055	-2.87178e-07	-3.8917e-07	0.26614	-0.24183	-0.0731	0.22432	-0.01176	-0.08341	-0.1319
5.06	-2.88021e-07	-3.94665e-07	0.26441	-0.23986	-0.08654	0.22796	-0.01299	-0.08202	-0.13642
5.065	-2.90943e-07	-4.05957e-07	0.26491	-0.22255	-0.07245	0.24446	-0.01068	-0.07907	-0.13841
5.07	-2.94602e-07	-4.18612e-07	0.26594	-0.22967	-0.09507	0.21841	-0.01323	-0.08118	-0.13932
5.075	-2.98707e-07	-4.3256e-07	0.26697	-0.25696	-0.08776	0.20004	-0.01406	-0.08748	-0.13391
5.08	-3.02616e-07	-4.47376e-07	0.26796	-0.25843	-0.08583	0.19776	-0.01395	-0.0881	-0.13322
5.085	-3.06584e-07	-4.61698e-07	0.26894	-0.23967	-0.09029	0.19258	-0.01331	-0.08585	-0.1365
5.09	-3.11235e-07	-4.75607e-07	0.26993	-0.24406	-0.11614	0.20504	-0.01603	-0.08305	-0.13806
5.095	-3.16381e-07	-4.90595e-07	0.27089	-0.27719	-0.11234	0.17906	-0.01752	-0.0907	-0.13201
5.1	-3.21071e-07	-5.06559e-07	0.27183	-0.27794	-0.09585	0.19609	-0.01598	-0.09023	-0.13005
5.105	-3.25461e-07	-5.22366e-07	0.27279	-0.27171	-0.09904	0.18811	-0.01593	-0.09006	-0.13118
5.11	-3.30198e-07	-5.38411e-07	0.27371	-0.28627	-0.11121	0.18027	-0.01791	-0.09195	-0.12973
5.115	-3.3494e-07	-5.54972e-07	0.27461	-0.28962	-0.0993	0.18352	-0.01695	-0.09299	-0.12782
5.12	-3.38861e-07	-5.71839e-07	0.27544	-0.29688	-0.07477	0.14926	-0.01494	-0.09962	-0.12414
5.125	-3.42076e-07	-5.88462e-07	0.27613	-0.28115	-0.06794	0.12519	-0.0132	-0.10044	-0.12612
5.13	-3.45112e-07	-6.04893e-07	0.27678	-0.29022	-0.06676	0.13654	-0.01333	-0.10006	-0.12468
5.135	-3.47762e-07	-6.21776e-07	0.2775	-0.29685	-0.05082	0.15132	-0.01192	-0.10015	-0.12221
5.14	-3.87042e-07	-6.01536e-07	0.2696	-0.2763	-0.03426	0.16745	-0.00985	-0.09821	-0.14241
5.145	-4.36747e-07	-5.69672e-07	0.25924	-0.26249	-0.03317	0.17066	-0.00998	-0.09802	-0.16814
5.15	-4.72992e-07	-5.51164e-07	0.25195	-0.28266	-0.0318	0.15236	-0.01179	-0.1044	-0.18155
5.155	-4.91038e-07	-5.50664e-07	0.2488	-0.26908	-0.02999	0.13463	-0.01131	-0.10561	-0.1915
5.16	-4.98158e-07	-5.60987e-07	0.24813	-0.28048	-0.03847	0.1183	-0.01303	-0.10879	-0.19279
5.165	-5.01528e-07	-5.75893e-07	0.24843	-0.28354	-0.05173	0.12791	-0.01466	-0.10746	-0.19383
5.17	-5.03964e-07	-5.92483e-07	0.24904	-0.30128	-0.046	0.13637	-0.01529	-0.10966	-0.19011
5.175	-5.05728e-07	-6.10014e-07	0.24971	-0.30937	-0.03088	0.13738	-0.01448	-0.11213	-0.18695
5.18	-5.07334e-07	-6.2774e-07	0.25046	-0.30708	-0.04019	0.16075	-0.01542	-0.1088	-0.18784
5.185	-5.09376e-07	-6.44617e-07	0.25128	-0.27979	-0.05037	0.16812	-0.01503	-0.10384	-0.19296
5.19	-5.11698e-07	-6.60981e-07	0.25211	-0.28928	-0.05255	0.16356	-0.01593	-0.10568	-0.19132
5.195	-5.14795e-07	-6.77759e-07	0.25298	-0.29415	-0.08485	0.18476	-0.01943	-0.10164	-0.19335
5.2	-5.18669e-07	-6.95392e-07	0.25391	-0.31898	-0.08711	0.1879	-0.02117	-0.10457	-0.18927
5.205	-5.22443e-07	-7.14088e-07	0.25482	-0.33111	-0.08033	0.17627	-0.02131	-0.10813	-0.18644
5.21	-5.25069e-07	-7.3296e-07	0.25571	-0.3251	-0.03614	0.18357	-0.01682	-0.11006	-0.18299
5.215	-5.26186e-07	-7.51947e-07	0.25664	-0.33514	-0.01328	0.18683	-0.01527	-0.11287	-0.17901
5.22	-5.27214e-07	-7.70732e-07	0.25754	-0.318	-0.03219	0.17532	-0.01615	-0.1104	-0.18354
5.225	-5.28795e-07	-7.88707e-07	0.25849	-0.30702	-0.03783	0.20342	-0.01609	-0.10536	-0.18582
5.23	-5.30667e-07	-8.06222e-07	0.25951	-0.30205	-0.04509	0.20601	-0.01651	-0.1038	-0.18729
5.235	-5.32707e-07	-8.24406e-07	0.26046	-0.33025	-0.04533	0.17611	-0.01812	-0.11077	-0.18269
5.24	-5.41159e-07	-7.81544e-07	0.24385	-0.32713	-0.06406	0.169	-0.02027	-0.11215	-0.20934
5.245	-5.51536e-07	-7.19521e-07	0.22212	-0.28605	-0.05385	0.15852	-0.01766	-0.11188	-0.24646
5.25	-5.59127e-07	-6.78483e-07	0.2066	-0.28635	-0.03566	0.14121	-0.01642	-0.11757	-0.26731
5.255	-5.63647e-07	-6.68184e-07	0.19949	-0.31277	-0.04645	0.13204	-0.01915	-0.1223	-0.27489
5.26	-5.66548e-07	-6.76973e-07	0.19755	-0.31337	-0.04256	0.13404	-0.01886	-0.12277	-0.27804
5.265	-5.68428e-07	-6.92229e-07	0.19756	-0.29399	-0.03124	0.12126	-0.01667	-0.12253	-0.28098
5.27	-5.70655e-07	-7.08867e-07	0.19808	-0.2979	-0.06587	0.12981	-0.02017	-0.11935	-0.28386
5.275	-5.73382e-07	-7.25435e-07	0.19878	-0.27997	-0.05488	0.15713	-0.01807	-0.11475	-0.28572
5.28	-5.75381e-07	-7.4093e-07	0.1996	-0.25903	-0.03372	0.17069	-0.01483	-0.11209	-0.28709
5.285	-5.77222e-07	-7.55746e-07	0.20047	-0.25624	-0.04787	0.17954	-0.016	-0.10961	-0.28891
5.29	-5.79652e-07	-7.70377e-07	0.20137	-0.25262	-0.05991	0.18009	-0.01692	-0.10811	-0.29065
5.295	-5.82373e-07	-7.84747e-07	0.2023	-0.24712	-0.06078	0.19349	-0.01668	-0.10582	-0.29162
5.3	-5.84706e-07	-7.98678e-07	0.20334	-0.23739	-0.04269	0.22304	-0.01439	-0.10268	-0.29144
5.305	-5.87265e-07	-8.12657e-07	0.20443	-0.24881	-0.0708	0.21022	-0.01772	-0.10343	-0.29226
5.31	-5.90511e-07	-8.269e-07	0.20546	-0.24657	-0.07322	0.20486	-0.01782	-0.10357	-0.29285
5.315	-5.93169e-07	-8.41118e-07	0.20654	-0.24794	-0.04466	0.22677	-0.01517	-0.10359	-0.28984
5.32	-5.94961e-07	-8.55138e-07	0.20765	-0.2397	-0.03474	0.21705	-0.01377	-0.1044	-0.29018
5.325	-5.96725e-07	-8.69173e-07	0.2087	-0.24848	-0.04346	0.20307	-0.01511	-0.10648	-0.28958
5.33	-5.98677e-07	-8.83519e-07	0.20975	-0.25051	-0.04301	0.22	-0.01519	-0.10496	-0.28919
5.335	-6.00478e-07	-8.98396e-07	0.2109	-0.26696	-0.03677	0.2405	-0.01554	-0.10541	-0.28587
5.34	-5.7846e-07	-9.14768e-07	0.20913	-0.24658	-0.0183	0.25652	-0.01295	-0.10483	-0.30804
5.345	-5.49409e-07	-9.31272e-07	0.20653	-0.25542	-0.02362	0.26354	-0.01437	-0.10795	-0.33369
5.35	-5.29116e-07	-9.47764e-07	0.20506	-0.26617	-0.03663	0.27076	-0.01652	-0.10986	-0.35237
5.355	-5.20282e-07	-9.63187e-07	0.20508	-0.2454	-0.03126	0.27437	-0.01498	-0.10829	-0.36443
5.36	-5.1806e-07	-9.77355e-07	0.20597	-0.23914	-0.02401	0.26384	-0.01399	-0.10965	-0.3678
5.365	-5.18786e-07	-9.91804e-07	0.20723	-0.26144	-0.04499	0.28256	-0.01728	-0.10905	-0.36693
5.37	-5.20657e-07	-1.00629e-06	0.20861	-0.24198	-0.04429	0.2791	-0.01612	-0.10702	-0.37017
5.375	-5.23225e-07	-1.02033e-06	0.21003	-0.24651	-0.07038	0.29167	-0.01887	-0.10428	-0.37197
5.38	-5.26271e-07	-1.03466e-06	0.21143	-0.25199	-0.06476	0.26932	-0.01865	-0.10801	-0.37055
5.385	-5.28843e-07	-1.049e-06	0.21278	-0.24693	-0.04924	0.2691	-0.01688	-0.10867	-0.36991
5.39	-5.3095e-07	-1.06293e-06	0.21416	-0.23743	-0.04412	0.2838	-0.01585	-0.10627	-0.37099
5.395	-5.33854e-07	-1.07692e-06	0.21559	-0.24957	-0.08459	0.29101	-0.0204	-0.10399	-0.37295
5.4	-5.37416e-07	-1.09065e-06	0.21711	-0.2281	-0.07342	0.31588	-0.0181	-0.09936	-0.37542
5.405	-5.41018e-07	-1.1042e-06	0.21868	-0.24334	-0.08634	0.31187	-0.02019	-0.10088	-0.37424
5.41	-5.4488e-07	-1.1187e-06	0.22034	-0.26099	-0.08493	0.35606	-0.02104	-0.09849	-0.37128
5.415	-5.48266e-07	-1.13304e-06	0.22213	-0.23778	-0.06521	0.35724	-0.01783	-0.09692	-0.37323
5.42	-5.51508e-07	-1.14604e-06	0.22393	-0.21475	-0.07855	0.36599	-0.01778	-0.09196	-0.37835
5.425	-5.54832e-07	-1.1588e-06	0.22575	-0.22925	-0.0688	0.36169	-0.01765	-0.09519	-0.37511
5.43	-5.57556e-07	-1.17272e-06	0.22758	-0.25507	-0.05194	0.37051	-0.01749	-0.099	-0.36938
5.435	-5.59566e-07	-1.18713e-06	0.22932	-0.24618	-0.03706	0.32849	-0.01555	-0.10375	-0.36948
5.44	-5.32447e-07	-1.16021e-06	0.2236	-0.22055	-0.05023	0.29483	-0.01588	-0.10447	-0.38888
5.445	-4.97453e-07	-1.12074e-06	0.21564	-0.2164	-0.06158	0.2799	-0.01741	-0.10648	-0.40863
5.45	-4.7244e-07	-1.09482e-06	0.21023	-0.18828	-0.03004	0.26734	-0.01329	-0.10795	-0.42316
5.455	-4.60568e-07	-1.08807e-06	0.20823	-0.20228	-0.01819	0.23437	-0.01318	-0.11506	-0.426
5.46	-4.57424e-07	-1.09354e-06	0.20827	-0.19749	-0.03472	0.21562	-0.01456	-0.11551	-0.4305
5.465	-4.58535e-07	-1.10385e-06	0.20912	-0.21168	-0.06057	0.22982	-0.01785	-0.11391	-0.43128
5.47	-4.61153e-07	-1.1156e-06	0.21016	-0.206	-0.06346	0.2059	-0.0178	-0.11569	-0.43263
5.475	-4.6411e-07	-1.12806e-06	0.21117	-0.2287	-0.06864	0.2028	-0.01958	-0.1187	-0.42952
5.48	-4.67322e-07	-1.14221e-06	0.21223	-0.26354	-0.07384	0.22192	-0.02205	-0.12083	-0.42446
5.485	-4.70523e-07	-1.15726e-06	0.21332	-0.26025	-0.06809	0.21383	-0.02131	-0.12182	-0.42452
5.49	-4.73562e-07	-1.17246e-06	0.21436	-0.26835	-0.0666	0.20296	-0.02163	-0.12429	-0.42315
5.495	-4.75912e-07	-1.18796e-06	0.21536	-0.27107	-0.0375	0.19668	-0.019	-0.1277	-0.41999
5.5	-4.77716e-07	-1.20311e-06	0.21633	-0.25597	-0.04232	0.19356	-0.0186	-0.12576	-0.42301
5.505	-4.79156e-07	-1.21822e-06	0.21731	-0.26954	-0.02134	0.19708	-0.01737	-0.12886	-0.41888
5.51	-4.80635e-07	-1.23408e-06	0.21827	-0.28237	-0.04404	0.18942	-0.02026	-0.1297	-0.4191
5.515	-4.82438e-07	-1.25104e-06	0.21922	-0.3075	-0.03577	0.18985	-0.0209	-0.13366	-0.41433
5.52	-4.8421e-07	-1.26847e-06	0.2202	-0.29867	-0.04265	0.20597	-0.02105	-0.13025	-0.41656
5.525	-4.86332e-07	-1.2862e-06	0.22128	-0.31822	-0.05127	0.22595	-0.02298	-0.12999	-0.41437
5.53	-4.87915e-07	-1.3042e-06	0.22241	-0.30784	-0.01872	0.22423	-0.01928	-0.13143	-0.41305
5.535	-4.89452e-07	-1.32195e-06	0.22353	-0.30969	-0.04921	0.22595	-0.02229	-0.12917	-0.41583
5.54	-4.69658e-07	-1.28128e-06	0.2194	-0.30359	-0.04363	0.23026	-0.02196	-0.13049	-0.43679
5.545	-4.43324e-07	-1.22326e-06	0.21379	-0.29351	-0.0403	0.24532	-0.02178	-0.13052	-0.46452
5.55	-4.24619e-07	-1.18602e-06	0.21011	-0.29867	-0.03369	0.2447	-0.02195	-0.13381	-0.48215
5.555	-4.17124e-07	-1.17675e-06	0.20899	-0.28292	-0.06642	0.24986	-0.02441	-0.12965	-0.4971
5.56	-4.17284e-07	-1.1848e-06	0.20946	-0.29985	-0.08544	0.25533	-0.02726	-0.13019	-0.49939
5.565	-4.20517e-07	-1.20032e-06	0.21053	-0.31275	-0.09261	0.24734	-0.02869	-0.13238	-0.49888
5.57	-4.2458e-07	-1.21726e-06	0.21173	-0.2891	-0.09356	0.24854	-0.02742	-0.12921	-0.5031
5.575	-4.2858e-07	-1.23366e-06	0.21299	-0.2831	-0.08454	0.25727	-0.0262	-0.12827	-0.50338
5.58	-4.32296e-07	-1.2502e-06	0.21433	-0.29259	-0.08022	0.27803	-0.02631	-0.12766	-0.5016
5.585	-4.35047e-07	-1.26731e-06	0.21565	-0.30269	-0.04163	0.25328	-0.02319	-0.13486	-0.49641
5.59	-4.37162e-07	-1.28375e-06	0.21695	-0.2694	-0.05188	0.26568	-0.02224	-0.12845	-0.50298
5.595	-4.39258e-07	-1.29916e-06	0.21828	-0.26686	-0.04083	0.26652	-0.02102	-0.12902	-0.5025
5.6	-4.41531e-07	-1.31407e-06	0.21955	-0.25194	-0.05978	0.24483	-0.02195	-0.12813	-0.50693
5.605	-4.44162e-07	-1.32858e-06	0.22074	-0.25308	-0.05667	0.23164	-0.02169	-0.13012	-0.50664
5.61	-4.46763e-07	-1.34347e-06	0.22187	-0.2654	-0.05848	0.22094	-0.02254	-0.1329	-0.50501
5.615	-4.49139e-07	-1.35824e-06	0.22296	-0.24865	-0.04668	0.21677	-0.02043	-0.13224	-0.50679
5.62	-4.51257e-07	-1.37238e-06	0.22405	-0.24325	-0.047	0.22149	-0.02012	-0.13111	-0.50789
5.625	-4.53087e-07	-1.38662e-06	0.22516	-0.25235	-0.0339	0.22187	-0.01936	-0.13341	-0.50538
5.63	-4.54797e-07	-1.40043e-06	0.22629	-0.22834	-0.04168	0.23091	-0.0187	-0.1288	-0.51025
5.635	-4.56508e-07	-1.41327e-06	0.22749	-0.21849	-0.03394	0.24965	-0.01737	-0.12616	-0.51134
5.64	-4.37307e-07	-1.37583e-06	0.23077	-0.20599	-0.05999	0.25722	-0.01962	-0.12346	-0.53267
5.645	-4.12413e-07	-1.32388e-06	0.23459	-0.21363	-0.05534	0.22931	-0.02024	-0.13023	-0.55257
5.65	-3.95518e-07	-1.28986e-06	0.23754	-0.21019	-0.07559	0.20097	-0.02242	-0.13305	-0.57073
5.655	-3.88727e-07	-1.28014e-06	0.23944	-0.22145	-0.04454	0.20075	-0.0203	-0.13785	-0.57354
5.66	-3.87772e-07	-1.28538e-06	0.24082	-0.21853	-0.05405	0.23026	-0.02109	-0.13383	-0.57764
5.665	-3.89359e-07	-1.29634e-06	0.24204	-0.22487	-0.05002	0.2283	-0.02106	-0.13537	-0.57707
5.67	-3.91354e-07	-1.31071e-06	0.24316	-0.28579	-0.04414	0.2156	-0.02395	-0.14531	-0.56702
5.675	-3.94059e-07	-1.32754e-06	0.24424	-0.30086	-0.07647	0.21857	-0.02787	-0.14454	-0.56798
5.68	-3.97651e-07	-1.34536e-06	0.2454	-0.31923	-0.08288	0.24553	-0.0295	-0.14354	-0.56587
5.685	-4.0177e-07	-1.36319e-06	0.24667	-0.30109	-0.09983	0.26342	-0.03006	-0.13797	-0.57068
5.69	-4.05448e-07	-1.38059e-06	0.24798	-0.30411	-0.06326	0.26174	-0.02671	-0.1415	-0.56689
5.695	-4.0825e-07	-1.39773e-06	0.2493	-0.29193	-0.06096	0.26538	-0.02576	-0.13978	-0.56885
5.7	-4.10914e-07	-1.41483e-06	0.25063	-0.30272	-0.05716	0.26677	-0.02598	-0.14142	-0.56695
5.705	-4.13756e-07	-1.43198e-06	0.25196	-0.29361	-0.06887	0.26717	-0.02653	-0.13936	-0.56975
5.71	-4.16967e-07	-1.44844e-06	0.25327	-0.27877	-0.0736	0.25867	-0.02609	-0.13809	-0.57279
5.715	-4.20155e-07	-1.46404e-06	0.25464	-0.26386	-0.0678	0.28958	-0.02464	-0.13324	-0.57482
5.72	-4.22901e-07	-1.47936e-06	0.2561	-0.26898	-0.05402	0.29211	-0.02357	-0.13478	-0.57282
5.725	-4.25782e-07	-1.4943e-06	0.25755	-0.25041	-0.07382	0.29018	-0.02435	-0.13111	-0.57788
5.73	-4.28798e-07	-1.50857e-06	0.25901	-0.24588	-0.05997	0.29302	-0.02272	-0.13135	-0.57742
5.735	-4.3217e-07	-1.52237e-06	0.26043	-0.23411	-0.08971	0.27427	-0.02483	-0.12966	-0.58233
5.74	-3.879e-07	-1.43359e-06	0.2555	-0.22859	-0.07999	0.2798	-0.02428	-0.13113	-0.6035
5.745	-3.28968e-07	-1.31458e-06	0.24874	-0.21132	-0.05708	0.27664	-0.022	-0.13364	-0.63139
5.75	-2.86852e-07	-1.23124e-06	0.24422	-0.19556	-0.06063	0.2665	-0.02207	-0.13437	-0.654
5.755	-2.68078e-07	-1.19652e-06	0.24267	-0.17928	-0.05744	0.24146	-0.02111	-0.13625	-0.66579
5.76	-2.63887e-07	-1.19137e-06	0.24297	-0.17114	-0.07514	0.2543	-0.02239	-0.13277	-0.67201
5.765	-2.65595e-07	-1.19875e-06	0.24398	-0.21251	-0.07713	0.24102	-0.02492	-0.13963	-0.66634
5.77	-2.69319e-07	-1.21017e-06	0.2451	-0.20656	-0.10154	0.22001	-0.02686	-0.13939	-0.66983
5.775	-2.7457e-07	-1.22231e-06	0.24619	-0.21853	-0.1334	0.22106	-0.03053	-0.13845	-0.67102
5.78	-2.80557e-07	-1.23488e-06	0.24726	-0.21847	-0.1327	0.204	-0.03041	-0.14049	-0.67095
5.785	-2.86361e-07	-1.24758e-06	0.2483	-0.22298	-0.12517	0.21514	-0.02989	-0.14053	-0.66952
5.79	-2.91612e-07	-1.26103e-06	0.2494	-0.24476	-0.10809	0.22284	-0.02945	-0.14393	-0.66438
5.795	-2.96929e-07	-1.27501e-06	0.25058	-0.24126	-0.12808	0.25172	-0.0311	-0.13882	-0.66686
5.8	-3.03024e-07	-1.28892e-06	0.25178	-0.24229	-0.1427	0.22689	-0.0325	-0.14069	-0.66806
5.805	-3.09236e-07	-1.30286e-06	0.25288	-0.24205	-0.13327	0.21106	-0.03153	-0.14327	-0.66716
5.81	-3.15031e-07	-1.31682e-06	0.25391	-0.2433	-0.1242	0.20213	-0.03067	-0.14525	-0.66605
5.815	-3.2055e-07	-1.33034e-06	0.25487	-0.22683	-0.121	0.18305	-0.02937	-0.1456	-0.66834
5.82	-3.2586e-07	-1.3431e-06	0.25581	-0.21661	-0.11492	0.1941	-0.02814	-0.14365	-0.66933
5.825	-3.31472e-07	-1.35587e-06	0.25682	-0.22725	-0.13441	0.20787	-0.03054	-0.14211	-0.66944
5.83	-3.37218e-07	-1.36828e-06	0.25794	-0.20429	-0.12087	0.23891	-0.02788	-0.13688	-0.67175
5.835	-3.43372e-07	-1.38018e-06	0.25916	-0.20942	-0.15254	0.24989	-0.03112	-0.13399	-0.6739
5.84	-3.57187e-07	-1.31847e-06	0.24294	-0.20562	-0.14773	0.24948	-0.03111	-0.13451	-0.68621
5.845	-3.72688e-07	-1.23547e-06	0.22163	-0.21119	-0.13666	0.2325	-0.03124	-0.13871	-0.69994
5.85	-3.8499e-07	-1.17834e-06	0.2065	-0.1863	-0.11807	0.21904	-0.02865	-0.13901	-0.71344
5.855	-3.93809e-07	-1.15619e-06	0.19979	-0.18501	-0.13406	0.21032	-0.03035	-0.13893	-0.72053
5.86	-4.01109e-07	-1.15549e-06	0.19824	-0.17266	-0.14348	0.21324	-0.03059	-0.13651	-0.72512
5.865	-4.07476e-07	-1.16247e-06	0.19868	-0.16146	-0.12822	0.21201	-0.02845	-0.13656	-0.72574
5.87	-4.12882e-07	-1.17037e-06	0.19966	-0.12905	-0.11005	0.22312	-0.02481	-0.13272	-0.7291
5.875	-4.17878e-07	-1.17784e-06	0.20075	-0.13256	-0.11166	0.21886	-0.0251	-0.13369	-0.72853
5.88	-4.23314e-07	-1.18537e-06	0.20179	-0.12966	-0.12987	0.19777	-0.0266	-0.13441	-0.73056
5.885	-4.28913e-07	-1.19284e-06	0.20278	-0.12986	-0.11893	0.19745	-0.02551	-0.13549	-0.72926
5.89	-4.34558e-07	-1.20075e-06	0.20376	-0.14513	-0.13188	0.19207	-0.02755	-0.13723	-0.72784
5.895	-4.40639e-07	-1.20887e-06	0.20474	-0.13726	-0.13829	0.20352	-0.02764	-0.13462	-0.72949
5.9	-4.47301e-07	-1.2166e-06	0.20581	-0.13129	-0.15777	0.22164	-0.02909	-0.13049	-0.73207
5.905	-4.5469e-07	-1.22395e-06	0.2069	-0.1241	-0.17055	0.21392	-0.02983	-0.12961	-0.7342
5.91	-4.62294e-07	-1.23117e-06	0.20798	-0.12683	-0.16731	0.21884	-0.02962	-0.12984	-0.73318
5.915	-4.7014e-07	-1.2376e-06	0.20911	-0.09667	-0.1813	0.23236	-0.02916	-0.12354	-0.7391
5.92	-4.78285e-07	-1.24318e-06	0.21022	-0.09747	-0.18061	0.21437	-0.02908	-0.12587	-0.73862
5.925	-4.86335e-07	-1.24881e-06	0.21137	-0.09826	-0.17711	0.24544	-0.02874	-0.12297	-0.73787
5.93	-4.94185e-07	-1.25399e-06	0.21257	-0.08171	-0.17166	0.23485	-0.02721	-0.12262	-0.73971
5.935	-5.01885e-07	-1.25939e-06	0.21374	-0.10602	-0.17052	0.23137	-0.02845	-0.1264	-0.73542
5.94	-4.38467e-07	-1.1933e-06	0.2123	-0.07387	-0.17194	0.25363	-0.0274	-0.12043	-0.75376
5.945	-3.53988e-07	-1.10585e-06	0.21011	-0.0812	-0.15011	0.23425	-0.0266	-0.12614	-0.7674
5.95	-2.94264e-07	-1.0439e-06	0.20887	-0.07132	-0.13809	0.2575	-0.0255	-0.12394	-0.78177
5.955	-2.68939e-07	-1.01611e-06	0.20897	-0.06671	-0.14516	0.25456	-0.02617	-0.12357	-0.78884
5.96	-2.65017e-07	-1.00888e-06	0.20983	-0.05183	-0.15219	0.24845	-0.02605	-0.12206	-0.79358
5.965	-2.69752e-07	-1.00896e-06	0.211	-0.03936	-0.17126	0.25446	-0.02712	-0.1185	-0.7976
5.97	-2.77495e-07	-1.01126e-06	0.21228	-0.05614	-0.19246	0.26656	-0.03006	-0.11786	-0.79674
5.975	-2.85898e-07	-1.01428e-06	0.21359	-0.05079	-0.18343	0.25702	-0.02885	-0.11911	-0.79644
5.98	-2.94197e-07	-1.0169e-06	0.2149	-0.0403	-0.18558	0.26623	-0.02841	-0.11675	-0.79803
5.985	-3.02246e-07	-1.01872e-06	0.21622	-0.02307	-0.1721	0.26245	-0.02609	-0.11618	-0.79919
5.99	-3.10175e-07	-1.02047e-06	0.2175	-0.03771	-0.18022	0.25145	-0.02766	-0.11883	-0.79734
5.995	-3.1812e-07	-1.02208e-06	0.2187	-0.01829	-0.17281	0.22584	-0.0258	-0.11993	-0.79945
6	-3.25826e-07	-1.02266e-06	0.21986	-0.00206	-0.16961	0.23741	-0.02452	-0.11698	-0.80145
6.005	-3.33847e-07	-1.02297e-06	0.22106	-0.00858	-0.18682	0.24378	-0.02649	-0.11595	-0.8018
6.01	-3.42867e-07	-1.0232e-06	0.22229	0.000294347	-0.21398	0.24987	-0.02852	-0.1122	-0.80556
6.015	-3.52445e-07	-1.02232e-06	0.22357	0.0302	-0.21162	0.26239	-0.02654	-0.10732	-0.80984
6.02	-3.61891e-07	-1.0206e-06	0.22484	0.02966	-0.20813	0.24269	-0.0262	-0.11002	-0.80916
6.025	-3.71645e-07	-1.01821e-06	0.22612	0.05331	-0.22528	0.27118	-0.02643	-0.10267	-0.81433
6.03	-3.81987e-07	-1.0151e-06	0.22738	0.05495	-0.23426	0.23124	-0.02715	-0.10637	-0.8152
6.035	-3.91729e-07	-1.01247e-06	0.22854	0.03624	-0.19862	0.23255	-0.02479	-0.11156	-0.80851
6.04	-3.89561e-07	-1.05808e-06	0.21239	0.04798	-0.21552	0.21665	-0.02606	-0.10907	-0.8102
6.045	-3.83489e-07	-1.11719e-06	0.19117	0.05008	-0.17301	0.19931	-0.02235	-0.11212	-0.80416
6.05	-3.802e-07	-1.15848e-06	0.1761	0.06875	-0.15603	0.20349	-0.01997	-0.10925	-0.80379
6.055	-3.82308e-07	-1.17588e-06	0.16942	0.07048	-0.16514	0.19997	-0.02087	-0.10816	-0.80401
6.06	-3.87672e-07	-1.17823e-06	0.16785	0.09702	-0.14936	0.20182	-0.01786	-0.1057	-0.80625
6.065	-3.93419e-07	-1.17443e-06	0.1682	0.09475	-0.1243	0.18574	-0.01558	-0.10983	-0.80318
6.07	-3.98902e-07	-1.16886e-06	0.16907	0.10917	-0.12249	0.20607	-0.01454	-0.10601	-0.80507
6.075	-4.04637e-07	-1.16241e-06	0.17007	0.1163	-0.13278	0.19892	-0.01506	-0.10525	-0.80697
6.08	-4.108e-07	-1.15622e-06	0.17106	0.09892	-0.14111	0.197	-0.01681	-0.10721	-0.80478
6.085	-4.17165e-07	-1.15088e-06	0.17202	0.08677	-0.1417	0.18704	-0.01752	-0.10999	-0.80268
6.09	-4.23028e-07	-1.14595e-06	0.17294	0.08467	-0.11882	0.18162	-0.01542	-0.1128	-0.79991
6.095	-4.28306e-07	-1.14146e-06	0.17376	0.07129	-0.11574	0.14708	-0.01586	-0.11875	-0.79726
6.1	-4.33686e-07	-1.13747e-06	0.17448	0.0674	-0.12329	0.13904	-0.01675	-0.11972	-0.79716
6.105	-4.38735e-07	-1.13323e-06	0.17516	0.07985	-0.10108	0.13621	-0.01387	-0.12033	-0.79677
6.11	-4.43403e-07	-1.12919e-06	0.17579	0.0606	-0.10638	0.11251	-0.01544	-0.12518	-0.794
6.115	-4.48897e-07	-1.1248e-06	0.17639	0.09175	-0.13775	0.13012	-0.01657	-0.11697	-0.80178
6.12	-4.54761e-07	-1.11935e-06	0.17704	0.0978	-0.12282	0.12834	-0.01476	-0.11772	-0.80109
6.125	-4.61055e-07	-1.11269e-06	0.17762	0.13355	-0.15686	0.10306	-0.01588	-0.11349	-0.80986
6.13	-4.68402e-07	-1.10458e-06	0.17816	0.14814	-0.16961	0.11592	-0.0162	-0.10938	-0.8132
6.135	-4.75804e-07	-1.0967e-06	0.17882	0.12571	-0.1593	0.14447	-0.01647	-0.11004	-0.80842
6.14	-4.39562e-07	-1.0386e-06	0.18096	0.10809	-0.17255	0.15286	-0.01905	-0.10873	-0.80622
6.145	-3.9049e-07	-9.66122e-07	0.1835	0.10836	-0.15172	0.14249	-0.01747	-0.10936	-0.80343
6.15	-3.56537e-07	-9.11646e-07	0.18545	0.12284	-0.14765	0.11329	-0.01654	-0.10959	-0.8047
6.155	-3.43799e-07	-8.81527e-07	0.18661	0.12816	-0.15197	0.10271	-0.01676	-0.10913	-0.80555
6.16	-3.43643e-07	-8.67264e-07	0.18734	0.1011	-0.13095	0.10603	-0.01634	-0.11374	-0.79894
6.165	-3.47874e-07	-8.5925e-07	0.18786	0.1135	-0.12652	0.08355	-0.01517	-0.1151	-0.80027
6.17	-3.54099e-07	-8.5235e-07	0.18832	0.11519	-0.16216	0.09673	-0.01842	-0.11079	-0.80379
6.175	-3.61804e-07	-8.46854e-07	0.18879	0.07439	-0.18179	0.08739	-0.0226	-0.11566	-0.79901
6.18	-3.69914e-07	-8.43896e-07	0.18928	0.02828	-0.17869	0.11071	-0.02494	-0.11935	-0.79119
6.185	-3.78319e-07	-8.41648e-07	0.18987	0.0498	-0.19482	0.12371	-0.02518	-0.11407	-0.79597
6.19	-3.86878e-07	-8.38407e-07	0.19053	0.06279	-0.18555	0.1396	-0.02352	-0.11153	-0.79695
6.195	-3.94946e-07	-8.35469e-07	0.19125	0.0393	-0.17293	0.15111	-0.02364	-0.11437	-0.7918
6.2	-4.0269e-07	-8.33334e-07	0.19199	0.03488	-0.17121	0.1449	-0.0237	-0.11591	-0.79075
6.205	-4.10639e-07	-8.3152e-07	0.19273	0.02814	-0.18198	0.14948	-0.02507	-0.11558	-0.79053
6.21	-4.19287e-07	-8.29321e-07	0.19347	0.04825	-0.20234	0.14643	-0.0258	-0.11194	-0.7955
6.215	-4.28681e-07	-8.26754e-07	0.19423	0.04093	-0.2151	0.15836	-0.0274	-0.11071	-0.79539
6.22	-4.37751e-07	-8.24264e-07	0.195	0.04556	-0.18791	0.14784	-0.02452	-0.11355	-0.7933
6.225	-4.46325e-07	-8.21543e-07	0.19579	0.04899	-0.1931	0.16855	-0.02478	-0.11056	-0.79416
6.23	-4.55283e-07	-8.18322e-07	0.19658	0.06294	-0.20494	0.14883	-0.02507	-0.11021	-0.79734
6.235	-4.64891e-07	-8.14792e-07	0.19734	0.05969	-0.22201	0.15473	-0.02684	-0.1088	-0.79829
6.24	-4.35612e-07	-8.3244e-07	0.19481	0.07896	-0.20377	0.13671	-0.02424	-0.10845	-0.80004
6.245	-3.94671e-07	-8.56783e-07	0.19134	0.04479	-0.20397	0.15505	-0.02655	-0.10898	-0.79528
6.25	-3.67632e-07	-8.7326e-07	0.18911	0.08259	-0.202	0.16838	-0.0244	-0.10163	-0.8015
6.255	-3.59827e-07	-8.77417e-07	0.18848	0.10807	-0.22082	0.15876	-0.0248	-0.0975	-0.80747
6.26	-3.64385e-07	-8.74021e-07	0.18883	0.12215	-0.23943	0.17766	-0.02577	-0.09209	-0.81142
6.265	-3.74024e-07	-8.67897e-07	0.18956	0.11756	-0.25067	0.16203	-0.02708	-0.09363	-0.81162
6.27	-3.85591e-07	-8.60792e-07	0.19034	0.13404	-0.2741	0.15749	-0.02833	-0.09037	-0.81633
6.275	-3.97627e-07	-8.53117e-07	0.19119	0.13328	-0.26209	0.18335	-0.02721	-0.08867	-0.81487
6.28	-4.09462e-07	-8.45443e-07	0.19213	0.13349	-0.26398	0.19425	-0.02735	-0.08743	-0.81491
6.285	-4.21532e-07	-8.37233e-07	0.19311	0.15183	-0.27237	0.19547	-0.02706	-0.08447	-0.81844
6.29	-4.33906e-07	-8.29045e-07	0.19415	0.13271	-0.27751	0.22061	-0.02863	-0.08385	-0.81574
6.295	-4.45985e-07	-8.21787e-07	0.19523	0.1195	-0.25923	0.21093	-0.02763	-0.08816	-0.8117
6.3	-4.57958e-07	-8.1498e-07	0.1963	0.11706	-0.27283	0.21922	-0.02904	-0.08664	-0.81245
6.305	-4.70352e-07	-8.08479e-07	0.19742	0.10886	-0.27792	0.22726	-0.02997	-0.08654	-0.81147
6.31	-4.82614e-07	-8.02418e-07	0.19854	0.10179	-0.26697	0.21954	-0.02931	-0.08929	-0.8091
6.315	-4.94556e-07	-7.96611e-07	0.19963	0.09999	-0.26369	0.218	-0.02908	-0.0901	-0.80832
6.32	-5.06658e-07	-7.90548e-07	0.20076	0.11071	-0.27411	0.23347	-0.02943	-0.08636	-0.81084
6.325	-5.18998e-07	-7.84385e-07	0.20196	0.10346	-0.27426	0.24818	-0.02985	-0.08579	-0.80952
6.33	-5.31363e-07	-7.78504e-07	0.20322	0.10094	-0.27524	0.25523	-0.03007	-0.08539	-0.80904
6.335	-5.44154e-07	-7.72288e-07	0.20443	0.11505	-0.29315	0.22898	-0.03094	-0.08528	-0.81282
6.34	-4.85955e-07	-7.92683e-07	0.21518	0.11169	-0.30761	0.22826	-0.03284	-0.08263	-0.81516
6.345	-4.07328e-07	-8.20881e-07	0.22863	0.11481	-0.30838	0.19593	-0.03317	-0.0831	-0.81768
6.35	-3.54593e-07	-8.38766e-07	0.23856	0.13448	-0.31491	0.19795	-0.03296	-0.078	-0.82278
6.355	-3.36995e-07	-8.43638e-07	0.24387	0.11315	-0.32346	0.21349	-0.03517	-0.07747	-0.82079
6.36	-3.4075e-07	-8.41391e-07	0.24639	0.10453	-0.31896	0.22126	-0.0353	-0.07785	-0.81907
6.365	-3.5256e-07	-8.36626e-07	0.2478	0.09451	-0.31988	0.20687	-0.03598	-0.0807	-0.81746
6.37	-3.66221e-07	-8.30782e-07	0.24893	0.1144	-0.30702	0.22165	-0.03362	-0.07765	-0.81919
6.375	-3.80011e-07	-8.24249e-07	0.25006	0.11337	-0.30829	0.22741	-0.0338	-0.07716	-0.81898
6.38	-3.93341e-07	-8.18402e-07	0.25123	0.08988	-0.2843	0.23924	-0.0329	-0.0808	-0.81278
6.385	-4.0627e-07	-8.13614e-07	0.25245	0.07648	-0.29029	0.25012	-0.03425	-0.08094	-0.81108
6.39	-4.19411e-07	-8.08978e-07	0.25366	0.08463	-0.29364	0.23139	-0.03409	-0.08184	-0.81252
6.395	-4.32585e-07	-8.04088e-07	0.25478	0.08526	-0.2918	0.21676	-0.03388	-0.08365	-0.81227
6.4	-4.46226e-07	-7.99057e-07	0.25588	0.08956	-0.31437	0.22374	-0.03576	-0.0807	-0.81496
6.405	-4.60399e-07	-7.93996e-07	0.25696	0.08631	-0.31547	0.20766	-0.03605	-0.08293	-0.81438
6.41	-4.74224e-07	-7.89931e-07	0.25805	0.05491	-0.29885	0.22838	-0.03629	-0.086	-0.80765
6.415	-4.87459e-07	-7.87421e-07	0.25918	0.03228	-0.28932	0.2258	-0.0367	-0.08999	-0.80298
6.42	-5.00331e-07	-7.8609e-07	0.26028	0.01395	-0.28268	0.21352	-0.03712	-0.0943	-0.79928
6.425	-5.12944e-07	-7.85692e-07	0.26135	-0.000180748	-0.27777	0.21262	-0.03746	-0.09668	-0.7964
6.43	-5.25295e-07	-7.85976e-07	0.26243	-0.00975	-0.2711	0.21929	-0.03736	-0.09778	-0.79407
6.435	-5.37822e-07	-7.86903e-07	0.26355	-0.02249	-0.2856	0.22899	-0.03945	-0.09731	-0.79329
6.44	-5.25905e-07	-8.24084e-07	0.25845	-0.03747	-0.25983	0.20961	-0.03809	-0.10085	-0.7895
[truncated: 41,312 more rows]

## Sheet: MVCEKF
Time(s)	RMSEs of Latitude(deg)	RMSEs of Longitude(deg)	RMSEs of Altitude(m)	RMSEs of East Velocity(m/s)	RMSEs of North Velocity(m/s)	RMSEs of Up Velocity(m/s)	Rmses of Pitch(deg)	Rmses of Yaw(deg)	Rmses of Gamma(deg)
[truncated: 41,981 more rows]

[truncated: 2 more sheets: IEKF, AREKF]
