# Supplementary material for: Adaptive filter parameter reconstruction technology for rocket inertial navigation/satellite integrated navigation system
Source: PeerJ Comput Sci. 2025 Jul 23;11:e3040. doi: 10.7717/peerj-cs.3040 (PMC12453862; doi:10.7717/peerj-cs.3040)
Supplement: Supplemental Information 2 [file peerj-cs-11-3040-s002.zip]

Archive with 6 entries (4 files):
- Source Code File/C program code/
- Source Code File/C program code/Navi.cpp
- Source Code File/C program code/Navi.h
- Source Code File/Code Program Simulation Determination Description.docx
- Source Code File/IMU_para_define.txt
- Source Code File/
