# Supplementary material for: Adaptive filter parameter reconstruction technology for rocket inertial navigation/satellite integrated navigation system
Source: PeerJ Comput Sci. 2025 Jul 23;11:e3040. doi: 10.7717/peerj-cs.3040 (PMC12453862; doi:10.7717/peerj-cs.3040)
Supplement: Supplemental Information 2 [file peerj-cs-11-3040-s002.zip › Source Code File/C program code/Navi.cpp]

#include	"stdlib.h"
#include	"stdio.h"
#include	"math.h"
#include	"string.h"
#include	"Navi.h"


#define		delta_0_f				0.00005							
#define		pi						3.141592653589793
#define		alpha_e					0.003352810681182				
#define		a_e						6378137.0						
#define		Inv_a_e					1.567855942887398e-07			
#define		b_e						6.356752314140358e+06
#define		e1f						0.006694380022900
#define		Rad2deg					57.295779513082323
#define		Deg2rad					0.017453292519943
#define	    LSB_t_cpu				0.0003125						
#define		T_navi					0.005							
#define		T_navi_1p2				0.0025							
#define		T_navi_1p6				8.333333334e-04					
#define		Inv_T_navi				200								

static f64 omega_e = 7.292116514526208e-5;
static f64 count_ZK_tra[24] = {0,1,2,3,4,5,6,7,8,9,10,11,12,13,14,15,16,17,18,19,20,21,22,23};
static f64 KB_tra[24] = {
	0,0.013509747,0.007977362,0.005836634,0.004701743,0.00400051,0.003525865,0.003184569,
	0.002928397,0.002729882,0.00257222,0.002444546,0.002339526,0.002252021,0.002178328,0.002115708,
	0.002062089,0.002015879,0.00197583,0.001940952,0.001910448,0.001883673,0.001860093,0.001860093};
static f64 KL_tra[24]  = {
	0,0.012353205,0.007529395,0.00559141,0.004545593,0.003892231,0.003446537,0.00312417,0.002881082,
	0.002691994,0.002541347,0.002419034,0.002318195,0.002234012,0.002162996,0.002102562,0.002050749,
	0.002006043,0.001967259,0.001933451,0.00190386,0.001877866,0.00185496,0.00185496};
static f64 KH_tra[24]  = {
	0,0.810000134,0.470669859,0.341700443,0.273933502,0.232299977,0.204234757,0.184117109,0.169054181,
	0.157404561,0.1481673,0.140697118,0.134559211,0.129449832,0.125150325,0.121499249,0.118374785,0.115683275,
	0.113351517,0.111321469,0.109546512,0.107988781,0.106617197,0.106617197};
static f64 KVe_tra[24]  = {
	0,0.280847239,0.225711168,0.196128761,0.176589357,0.162463394,0.15171463,0.143256596,0.136439543,
	0.130844586,0.126186829,0.122264532,0.118930239,0.116073357,0.113609149,0.111471501,0.109608021,
	0.107976623,0.106543098,0.105279345,0.104162066,0.103171784,0.102292093,0.102292093};
static f64 KVn_tra[24]  = {
	0,0.30147987,0.243689275,0.21034864,0.187830158,0.171471958,0.159045207,0.149306045,0.141493511,
	0.13511192,0.129823005,0.125387361,0.121630478,0.118421991,0.115662462,0.113274685,0.111197767,
	0.109383031,0.107791088,0.106389725,0.105152344,0.104056793,0.103084481,0.103084481};
static f64 KVu_tra[24]  = {
	0,0.335089406,0.267597807,0.227489363,0.200572148,0.181256854,0.166761586,0.155523796,0.146592887,
	0.139355704,0.133398392,0.128431237,0.124245232,0.120685736,0.117635833,0.11500547,0.112724148,
	0.110735879,0.108995639,0.107466806,0.106119296,0.104928167,0.103872575,0.103872575};
static u32 count_update_IsValid = 0;
typedef struct
{
	f64 BLH_0[3];							
	f64 BLH_M[3];							
	f64 R_xyzt0[3];							
	f64 psi0_navi;							
	u8 flag_Aim;							
	f32 IMU_fliter_A1;						
	f32 IMU_fliter_A2;						
	f32 IMU_fliter_A3;						
	f32 IMU_fliter_B2;						
	f32 IMU_fliter_B3;						

	f64 psi0_control;						
	f64 SX_control;		
	f64 psi0_control_1;
	f64 R_para;
	f64 R_para2;
	f64 sin_Lati0,cos_Lati0,sin_Long0,cos_Long0,sin_2Lati0;
}Navi_int_para_st;
typedef struct
{
	u8 flag_aimpara;
	u8 flag_navifly;
	u8 flag_flytime0;
	u32 CPU_time;	
	f64 ZIMU_fpg231[3];	
	u8 flag_ZIMU;
	f64 BLH_gnss[3];
	f64 Venu_gnss[3];

	u32 gnss_time;					
	u8 gnss_Valide;					
	u8 gnss_updata;	
	f64 gnss_PDOP;					
	u8 gnss_Used_num;	
	
}Navi_IN_st;
typedef struct
{
	u32 count_navi;					
	u8 flag_navi;					
	u8 IsValid;						
	f64 t_navi_delay;				
	f64 BLH[3];						
	f64 Venu[3];					
	f64 Q_enu[4];					
	f64 fpg_231[3];								
	f64 fpg_i_321[3];				
	f64 Vxyz_i[3];					
	f64 xyz_i[3];					
	f64 X_k1[6];					
	f64 ZK[6];						
}Navi_out_st;
typedef struct
{
	f32 IMU_fB1_out[3];
	f32 omegab1_out[3];
	f32 IMU_fB2_out[3];
	f32 omegab2_out[3];

}IMU_para_st;
typedef struct
{									
	u8 Aim_fail;
	u32 count_Aim;	
	f64 fx_sum_self_Aim,fy_sum_self_Aim,fz_sum_self_Aim;
	f64 omegax_sum_self_Aim,omegay_sum_self_Aim,omegaz_sum_self_Aim;
	f64 fx_mean,fy_mean,fz_mean;
	f64 omegax_mean,omegay_mean,omegaz_mean;
	f64 f;
	f64 cos_gamma,sin_gamma,cos_fai,sin_fai,cos_psi,sin_psi;
	f64 cang_psi,cang_fai,cang_gamma,sang_psi,sang_fai,sang_gamma;
	f32 wie_b_0[3],wie_n_0[3];
	f64 omega,omegaxyz[3],fxyz[3];
	f32 Cnb0[3*3];
	
}Navi_para_Aim_st;
typedef struct
{
	u32 count_fly;							
	u32 count_GNSS_updata,count_GNSS_state;	
	u32 count_flytime0;						
	f64 wen_n_old[3],wen_n_old2[3],wie_n_old[3],wie_n_old2[3];
	f64 win_n_old[3],win_n_old2[3];
	f64 d_Fai_in,dFai_ib;
	f64 delta_Fai_in[3],Q_in_n[4],q_nb_k[4],Q_ib_b[4];
	f64 R_old2_para,R_old2_para2,R_old_para,R_old_para2,R_para;
	f64 g_old,g_old2,gn_old[3], gn_old2[3];
	f64 Rm_old2, Rn_old2;
	f64 cross_w12[3],omega_1[3];
	f64 delta_V_rot_1[3],delta_V_scul_1[3],delta_V_scul[3];
	f64 delta_V1[3],delta_V_scul_2[3],delta_V_cor_g_n[3];
	f64 delta_V_Fai_in_1[3];
	f64 delta_V_Fai_in[3];
	f64 delta_V_Fai_in_3[3],delta_V_Fai_in_2[3];
	f64 delta_V_rot[3];
	f64 delta_V_rot_scul_IMU[3],delta_n_V_rot_scul_IMU[3];
	f64 delta_V_IMU1[3],delta_V_IMU2[3],delta_V_IMU[3];
	f64 M_pv[3*3];
	f64 Venu_ZK_in[3];
	f64	delta_BLH_V[3],delta_BLH[3];
	f64 delta_t_count;
	u32 count_delay;
	f64 Lati_lamda_H_ZK_in[3];
	u8 flag_KF_start;		
	f64 KF_Cnb_fly[3*3];

	f64 count_in,K_B,K_L,K_H,K_Ve,K_Vn,K_Vu;

	f64 Lati_lamda_H_old[3],Lati_lamda_H_old2[3],Lati_lamda_H_old3[3],Lati_lamda_H_old4[3];
	f64 Lati_lamda_H_old5[3],Lati_lamda_H_old6[3],Lati_lamda_H_old7[3],Lati_lamda_H_old8[3];
	f64 Lati_lamda_H_old9[3],Lati_lamda_H_old10[3],Lati_lamda_H_old11[3],Lati_lamda_H_old12[3];
	f64 Lati_lamda_H_old13[3],Lati_lamda_H_old14[3],Lati_lamda_H_old15[3],Lati_lamda_H_old16[3];
	f64 Lati_lamda_H_old17[3],Lati_lamda_H_old18[3],Lati_lamda_H_old19[3],Lati_lamda_H_old20[3];
	f64 Lati_lamda_H_old21[3],Lati_lamda_H_old22[3],Lati_lamda_H_old23[3];
	f64 Venu_old[3],Venu_old2[3],Venu_old3[3],Venu_old4[3],Venu_old5[3];
	f64 Venu_old6[3],Venu_old7[3],Venu_old8[3],Venu_old9[3],Venu_old10[3];
	f64 Venu_old11[3],Venu_old12[3],Venu_old13[3],Venu_old14[3],Venu_old15[3];
	f64 Venu_old16[3],Venu_old17[3],Venu_old18[3],Venu_old19[3],Venu_old20[3];
	f64 Venu_old21[3],Venu_old22[3],Venu_old23[3];
}Navi_para_fly_st;
typedef struct
{
	f32 Cbb1[3*3];
	f32 Cln0[3*3],Cn0e[3*3],Cle[3*3],Cln[3*3],Cen[3*3],Cnb_k_nue[3*3],Clb[3*3];

	u32 count_Isvalid;	
	f32 f1_b[3];		
	f32 f2_b[3];		
	f32 omega1_b[3];	
	f32 omega2_b[3];			
	f64 kesi_omegab_con[3];
	f64 wb_fliter1[3],wb_fliter2[3];
	f64 fb_fliter1[3],fb_fliter2[3];
	f64 gn_IN[3];
	f64 delta_Fai_ib2[3],delta_Fai_ib1[3];
	f64 delta_Fai_ib[3];
	f64 Rm_old,Rn_old,g_IN,Rm_IN,Rn_IN;
	f64 wie_n_IN[3],wen_n_IN[3],win_n_IN[3];
	f64 Q_INS[4],Q_old[4];
	f64 Cbn_old[3*3];
	f64 Lati_lamda_H_INS[3],BLH_IN[3];
	f64 Venu_INS[3],Venu_IN[3];

	f64 X_nue[3];
	u8 IsValid;
}Navi_para_st;

static Navi_int_para_st Navi_int_para;
static Navi_IN_st navi_in;
static Navi_out_st navi_out;
static IMU_para_st Imu_para;
static Navi_para_Aim_st navi_para_aim;
static Navi_para_fly_st navi_para_fly;
static Navi_para_st navi_para;

static void Switch_b1(void);
static void Navi_process(void);
static void Navi_solve_out_exe(void);
static void Self_Aim(void);
static void navi_fly_solve_out(void);
static void Isvalide_Jug(void);
static void INS_solve_fly(void);
static void INS_in_fly(void);
static void INS_solve_Q_fly(void);
static void INS_solve_V_fly(void);
static void INS_solve_BLH_fly(void);
static void Navi_data_update(void);
static void ZK_fly_KF(void);
static void Zero_Hold_fly_KF(void);

static void Navi_to_Launch(void);
static void Earth_to_NUE(f64 L0,f64 B0,f64 H0,f64 Lm,f64 Bm,f64 Hm,f64 R_NUE[3]);

static void Linear_Add(i32 row,i32 col,f64 K_A1,f64 A1[],f64 K_A2,f64 A2[],f64 C[]);
static void DSPF_dp_mat_mul_genm_navi(f64 *x1,f64 a,const int r1,const int c1,f64 *x2,const int c2,f64 *y);
static void DSPF_dp_mat_mul_navi(f64 *x1,const int r1,const int c1,f64 *x2,const int c2,f64 *y);
static void DSPF_sp_mat_mul_navi(f32 *x1,const int r1,const int c1,f32 *x2,const int c2,f32 *y);
static i32 sign_in(f64 IN);
static i32 Get_Range_u32(u32 x,u32 xmax,u32 xmin);
static f64 Get_Range(f64 x,f64 xmax,f64 xmin);
static f64 Interp_1(f64 in_x, f64 X[], f64 Y[], i32 N);


void CNAVI_GetVersion(CNAVI_data_st *Cnavi_data)
{
	memset(&Navi_int_para, 0, sizeof(Navi_int_para_st));
	memset(&navi_in, 0, sizeof(Navi_IN_st));
	memset(&navi_out, 0, sizeof(Navi_out_st));
	memset(&Imu_para, 0, sizeof(IMU_para_st));
	memset(&navi_para_aim, 0, sizeof(Navi_para_Aim_st));
	memset(&navi_para_fly, 0, sizeof(Navi_para_fly_st));
	memset(&navi_para, 0, sizeof(Navi_para_st));
	memcpy(Cnavi_data->Navi_softTime, "20240906", 8);
	memcpy(Cnavi_data->Navi_softVers, "V0.01.100", 8);
}
void CNAVI_Navi_init(CNAVI_init_Para_st *CNAVI_init_Para)
{
	f64 R_xt0,R_yt0,R_zt0;
	Navi_int_para.BLH_0[0] = CNAVI_init_Para->Launcher_Lati;
	Navi_int_para.BLH_0[1] = CNAVI_init_Para->Launcher_Longi;
	Navi_int_para.BLH_0[2] = CNAVI_init_Para->Launcher_H;

	Navi_int_para.BLH_M[0] = CNAVI_init_Para->Target_Lati;
	Navi_int_para.BLH_M[1] = CNAVI_init_Para->Target_Longi;
	Navi_int_para.BLH_M[2] = CNAVI_init_Para->Target_H;

	Navi_int_para.psi0_navi = -CNAVI_init_Para->psi0_navi*Deg2rad;
	Navi_int_para.flag_Aim = CNAVI_init_Para->flag_Aim;
	Earth_to_NUE(Navi_int_para.BLH_0[0],Navi_int_para.BLH_0[1],Navi_int_para.BLH_0[2],
		Navi_int_para.BLH_M[0],Navi_int_para.BLH_M[1],Navi_int_para.BLH_M[2],Navi_int_para.R_xyzt0);

	R_xt0 = Navi_int_para.R_xyzt0[0];
	R_yt0 = Navi_int_para.R_xyzt0[1];
	R_zt0 = Navi_int_para.R_xyzt0[2];

	if (fabs(R_xt0) < delta_0_f)
	{
		Navi_int_para.psi0_control_1 = 999;
	}
	else
	{
		Navi_int_para.psi0_control_1 = Rad2deg*atan2(R_zt0,R_xt0);
	}
	Navi_int_para.psi0_control = -Navi_int_para.psi0_control_1*Deg2rad;
	if (Navi_int_para.psi0_control_1 < delta_0_f)
	{
		Navi_int_para.SX_control = Navi_int_para.psi0_control_1 + 360;
	}
	else
	{
		Navi_int_para.SX_control = Navi_int_para.psi0_control_1;
	}
	navi_out.BLH[0] = Navi_int_para.BLH_0[0];
	navi_out.BLH[1] = Navi_int_para.BLH_0[1];
	navi_out.BLH[2] = Navi_int_para.BLH_0[2];
	navi_out.Venu[0] = 0;
	navi_out.Venu[1] = 0;
	navi_out.Venu[2] = 0;
	navi_out.Q_enu[0] = 1;
	navi_out.Q_enu[1] = 0;
	navi_out.Q_enu[2] = 0;
	navi_out.Q_enu[3] = 0;
	Navi_int_para.R_para = Navi_int_para.sin_Lati0*Navi_int_para.sin_Lati0;
	Navi_int_para.R_para2 = Navi_int_para.sin_2Lati0*Navi_int_para.sin_2Lati0;
	navi_para.g_IN = 9.780325+9.780325*(0.00530240*Navi_int_para.R_para - 0.00000582*Navi_int_para.R_para2)-0.000003086*Navi_int_para.BLH_0[2];
	
	navi_para.Cbb1[2] = 1;
	navi_para.Cbb1[3] = 1;
	navi_para.Cbb1[7] = 1;

	Navi_int_para.sin_Lati0 = (sin(Navi_int_para.BLH_0[0]*Deg2rad));
	Navi_int_para.sin_2Lati0 = (sin(2.0*Navi_int_para.BLH_0[0]*Deg2rad));
	Navi_int_para.cos_Lati0 = (cos(Navi_int_para.BLH_0[0]*Deg2rad));
	Navi_int_para.sin_Long0 = (sin(Navi_int_para.BLH_0[1]*Deg2rad));
	Navi_int_para.cos_Long0 = (cos(Navi_int_para.BLH_0[1]*Deg2rad));

	navi_para_fly.R_para = 2.0*alpha_e-alpha_e*alpha_e;

	CNAVI_init_Para->Target_x = sqrt(R_xt0*R_xt0 + R_zt0*R_zt0);
	CNAVI_init_Para->Target_y = R_yt0;
	CNAVI_init_Para->Target_z = 0;
	CNAVI_init_Para->Heading = Navi_int_para.SX_control;
}

void CNAVI_Navi_work_Input(CNAVI_data_st *Cnavi_data)
{
	navi_in.flag_aimpara = Cnavi_data->flag_aimpara;
	navi_in.flag_navifly = Cnavi_data->flag_navifly;
	navi_in.flag_flytime0 = Cnavi_data->flag_flytime0;
	navi_in.CPU_time = Cnavi_data->CPU_time;
	Imu_para.IMU_fB1_out[0] = Cnavi_data->IMU_fb_x_1;
	Imu_para.IMU_fB1_out[1] = Cnavi_data->IMU_fb_y_1;
	Imu_para.IMU_fB1_out[2] = Cnavi_data->IMU_fb_z_1;

	Imu_para.omegab1_out[0] = (f32)(Cnavi_data->IMU_omegab_x_1*Deg2rad);
	Imu_para.omegab1_out[1] = (f32)(Cnavi_data->IMU_omegab_y_1*Deg2rad);
	Imu_para.omegab1_out[2] = (f32)(Cnavi_data->IMU_omegab_z_1*Deg2rad);

	Imu_para.IMU_fB2_out[0] = Cnavi_data->IMU_fb_x_2;
	Imu_para.IMU_fB2_out[1] = Cnavi_data->IMU_fb_y_2;
	Imu_para.IMU_fB2_out[2] = Cnavi_data->IMU_fb_z_2;

	Imu_para.omegab2_out[0] = (f32)(Cnavi_data->IMU_omegab_x_2*Deg2rad);
	Imu_para.omegab2_out[1] = (f32)(Cnavi_data->IMU_omegab_y_2*Deg2rad);
	Imu_para.omegab2_out[2] = (f32)(Cnavi_data->IMU_omegab_z_2*Deg2rad);

	navi_in.gnss_updata = Cnavi_data->gnss_updata;
	navi_in.gnss_time = Cnavi_data->gnss_time;
	navi_in.gnss_Valide = Cnavi_data->gnss_Valide;
	navi_in.gnss_PDOP = Cnavi_data->gnss_PDOP;
	navi_in.gnss_Used_num = Cnavi_data->gnss_Used_num;
	navi_in.BLH_gnss[0] = Cnavi_data->gnss_Lati;
	navi_in.BLH_gnss[1] = Cnavi_data->gnss_Longi;
	navi_in.BLH_gnss[2] = Cnavi_data->gnss_Alti;
	navi_in.Venu_gnss[0] = Cnavi_data->gnss_ve;
	navi_in.Venu_gnss[1] = Cnavi_data->gnss_vn;
	navi_in.Venu_gnss[2] = Cnavi_data->gnss_vu;

}

void CNAVI_Navi_work_out(void)
{

	Switch_b1();
	Navi_process();
	Navi_solve_out_exe();
	Navi_to_Launch();
}
void CNAVI_Navi_work_out_2(void)
{
	if (navi_out.flag_navi == 4)
	{
		if (navi_para_fly.count_fly > 1)
		{
			Isvalide_Jug();
			navi_out.IsValid = navi_para.IsValid;
			if (navi_para.IsValid == 1)
			{
				ZK_fly_KF();
				navi_para_fly.count_in = Get_Range(navi_para_fly.count_GNSS_state,count_ZK_tra[23],count_ZK_tra[0]);
				navi_para_fly.K_B = Interp_1(navi_para_fly.count_in,count_ZK_tra,KB_tra,24);
				navi_para_fly.K_L = Interp_1(navi_para_fly.count_in,count_ZK_tra,KL_tra,24);
				navi_para_fly.K_H = Interp_1(navi_para_fly.count_in,count_ZK_tra,KH_tra,24);
				navi_para_fly.K_Ve = Interp_1(navi_para_fly.count_in,count_ZK_tra,KVe_tra,24);
				navi_para_fly.K_Vn = Interp_1(navi_para_fly.count_in,count_ZK_tra,KVn_tra,24);
				navi_para_fly.K_Vu = Interp_1(navi_para_fly.count_in,count_ZK_tra,KVu_tra,24);

				navi_out.X_k1[0] = navi_para_fly.K_B*navi_out.ZK[0];
				navi_out.X_k1[1] = navi_para_fly.K_L*navi_out.ZK[1];
				navi_out.X_k1[2] = navi_para_fly.K_H*navi_out.ZK[2];
				navi_out.X_k1[3] = navi_para_fly.K_Ve*navi_out.ZK[3];
				navi_out.X_k1[4] = navi_para_fly.K_Vn*navi_out.ZK[4];
				navi_out.X_k1[5] = navi_para_fly.K_Vu*navi_out.ZK[5];
				navi_para.IsValid = 0 ;
			}
		}
	}
}
void CNAVI_Navi_work_out_3(void)
{
	if (navi_in.gnss_updata == 1)
	{
		navi_in.gnss_updata = 0;
	}
	navi_out.count_navi = navi_out.count_navi+1;
}
void CNAVI_Navi_work_Output(CNAVI_data_st *Cnavi_data)
{
	u32 i;
	Cnavi_data->gnss_updata = navi_in.gnss_updata;
	Cnavi_data->count_navi = navi_out.count_navi;
	Cnavi_data->flag_Navi = navi_out.flag_navi;
	Cnavi_data->IsValid = navi_out.IsValid;
	Cnavi_data->t_navi_delay = (f32)navi_out.t_navi_delay;
	Cnavi_data->CNavi_Lati = navi_out.BLH[0];
	Cnavi_data->CNavi_Longi = navi_out.BLH[1];
	Cnavi_data->CNavi_Alti = navi_out.BLH[2];
	Cnavi_data->CNavi_ve = navi_out.Venu[0];
	Cnavi_data->CNavi_vn = navi_out.Venu[1];
	Cnavi_data->CNavi_vu = navi_out.Venu[2];
	for (i = 0;i < 3; i++)
	{
		Cnavi_data->fpg_Navi_231[i] = navi_out.fpg_231[i]*Rad2deg;
		Cnavi_data->fpg_i_321[i] = navi_out.fpg_i_321[i]*Rad2deg;
		Cnavi_data->Vxyz_i[i] = navi_out.Vxyz_i[i];
		Cnavi_data->xyz_i[i] = navi_out.xyz_i[i];
	}
	Cnavi_data->Q_navi[0] = navi_out.Q_enu[0];
	Cnavi_data->Q_navi[1] = navi_out.Q_enu[1];
	Cnavi_data->Q_navi[2] = navi_out.Q_enu[2];
	Cnavi_data->Q_navi[3] = navi_out.Q_enu[3];

	Cnavi_data->g_Navi = navi_para.g_IN;

	Cnavi_data->nxyz1_control[0] = Imu_para.IMU_fB2_out[0]/Get_Range(navi_para.g_IN,100.0,0.1);
	Cnavi_data->nxyz1_control[1] = Imu_para.IMU_fB2_out[1]/Get_Range(navi_para.g_IN,100.0,0.1);
	Cnavi_data->nxyz1_control[2] = Imu_para.IMU_fB2_out[2]/Get_Range(navi_para.g_IN,100.0,0.1);

	Cnavi_data->omegab_control[0] = (Imu_para.omegab2_out[0] - navi_para.kesi_omegab_con[1])*Rad2deg;
	Cnavi_data->omegab_control[1] = (Imu_para.omegab2_out[1] - navi_para.kesi_omegab_con[2])*Rad2deg;
	Cnavi_data->omegab_control[2] = (Imu_para.omegab2_out[2] - navi_para.kesi_omegab_con[0])*Rad2deg;
	Cnavi_data->X_Lati = navi_out.X_k1[0];
	Cnavi_data->X_Long = navi_out.X_k1[1];
	Cnavi_data->X_Alti = navi_out.X_k1[2];
	Cnavi_data->X_Ve = navi_out.X_k1[3];
	Cnavi_data->X_Vn = navi_out.X_k1[4];
	Cnavi_data->X_Vu = navi_out.X_k1[5];
	Cnavi_data->flag_Navi_end = 0;
}
static void Switch_b1(void)
{
	DSPF_sp_mat_mul_navi(navi_para.Cbb1,3,3,Imu_para.IMU_fB1_out,1,navi_para.f1_b);
	DSPF_sp_mat_mul_navi(navi_para.Cbb1,3,3,Imu_para.IMU_fB2_out,1,navi_para.f2_b);
	DSPF_sp_mat_mul_navi(navi_para.Cbb1,3,3,Imu_para.omegab1_out,1,navi_para.omega1_b);
	DSPF_sp_mat_mul_navi(navi_para.Cbb1,3,3,Imu_para.omegab2_out,1,navi_para.omega2_b);
}
static void Navi_process(void)
{
	if (navi_out.flag_navi == 2)
	{}
	else
	{
		if (navi_in.flag_aimpara == 1)
		{
			if (navi_in.flag_navifly == 1)
			{
				navi_out.flag_navi = 4;
			}
			else
			{
				if (navi_para_aim.Aim_fail == 2)
				{navi_out.flag_navi = 3;}
				else if (navi_para_aim.Aim_fail == 0)
				{
					if (Navi_int_para.flag_Aim == 1)
					{navi_out.flag_navi = 6;}
					else
					{navi_out.flag_navi = 1;}
				}
				else
				{navi_out.flag_navi = 2;}
			}
		}
		else
		{navi_out.flag_navi = 0;}
	}
}
static void Navi_solve_out_exe(void)
{
	u8 i;
	if ((navi_out.flag_navi == 1)||(navi_out.flag_navi == 3))
	{
		Self_Aim();
		navi_para_aim.count_Aim = navi_para_aim.count_Aim + 1;
	}
	else if ((navi_out.flag_navi == 6)||(navi_out.flag_navi == 3))
	{}
	else if (navi_out.flag_navi == 4)
	{
		if (navi_para_fly.count_fly > 0)
		{
			navi_fly_solve_out();
		}
		else
		{
			for(i = 0;i<4;i++)
			{
				navi_para.Q_old[i] = navi_out.Q_enu[i];
				navi_para.Q_INS[i] = navi_out.Q_enu[i];
			}
			for(i = 0;i<3;i++)
			{
				navi_para_fly.Lati_lamda_H_old[i] = Navi_int_para.BLH_0[i];
				navi_para_fly.Lati_lamda_H_old2[i] = Navi_int_para.BLH_0[i];
				navi_para_fly.Lati_lamda_H_old3[i] = Navi_int_para.BLH_0[i];
				navi_para_fly.Lati_lamda_H_old4[i] = Navi_int_para.BLH_0[i];
				navi_para_fly.Lati_lamda_H_old5[i] = Navi_int_para.BLH_0[i];
				navi_para_fly.Lati_lamda_H_old6[i] = Navi_int_para.BLH_0[i];
				navi_para_fly.Lati_lamda_H_old7[i] = Navi_int_para.BLH_0[i];
				navi_para_fly.Lati_lamda_H_old8[i] = Navi_int_para.BLH_0[i];
				navi_para_fly.Lati_lamda_H_old9[i] = Navi_int_para.BLH_0[i];
				navi_para_fly.Lati_lamda_H_old10[i] = Navi_int_para.BLH_0[i];
				navi_para_fly.Lati_lamda_H_old11[i] = Navi_int_para.BLH_0[i];
				navi_para_fly.Lati_lamda_H_old12[i] = Navi_int_para.BLH_0[i];
				navi_para_fly.Lati_lamda_H_old13[i] = Navi_int_para.BLH_0[i];
				navi_para_fly.Lati_lamda_H_old14[i] = Navi_int_para.BLH_0[i];
				navi_para_fly.Lati_lamda_H_old15[i] = Navi_int_para.BLH_0[i];
				navi_para_fly.Lati_lamda_H_old16[i] = Navi_int_para.BLH_0[i];
				navi_para_fly.Lati_lamda_H_old17[i] = Navi_int_para.BLH_0[i];
				navi_para_fly.Lati_lamda_H_old18[i] = Navi_int_para.BLH_0[i];
				navi_para_fly.Lati_lamda_H_old19[i] = Navi_int_para.BLH_0[i];
				navi_para_fly.Lati_lamda_H_old20[i] = Navi_int_para.BLH_0[i];
				navi_para_fly.Lati_lamda_H_old21[i] = Navi_int_para.BLH_0[i];
				navi_para_fly.Lati_lamda_H_old22[i] = Navi_int_para.BLH_0[i];
				navi_para_fly.Lati_lamda_H_old23[i] = Navi_int_para.BLH_0[i];
				navi_para.Lati_lamda_H_INS[i] = Navi_int_para.BLH_0[i];
				navi_out.BLH[i] = Navi_int_para.BLH_0[i];
				navi_para_fly.Venu_old[i] = 0;
				navi_para_fly.Venu_old2[i] = 0;
				navi_para_fly.Venu_old3[i] = 0;
				navi_para_fly.Venu_old4[i] = 0;
				navi_para_fly.Venu_old5[i] = 0;
				navi_para_fly.Venu_old6[i] = 0;
				navi_para_fly.Venu_old7[i] = 0;
				navi_para_fly.Venu_old8[i] = 0;
				navi_para_fly.Venu_old9[i] = 0;
				navi_para_fly.Venu_old10[i] = 0;
				navi_para_fly.Venu_old11[i] = 0;
				navi_para_fly.Venu_old12[i] = 0;
				navi_para_fly.Venu_old13[i] = 0;
				navi_para_fly.Venu_old14[i] = 0;
				navi_para_fly.Venu_old15[i] = 0;
				navi_para_fly.Venu_old16[i] = 0;
				navi_para_fly.Venu_old17[i] = 0;
				navi_para_fly.Venu_old18[i] = 0;
				navi_para_fly.Venu_old19[i] = 0;
				navi_para_fly.Venu_old20[i] = 0;
				navi_para_fly.Venu_old21[i] = 0;
				navi_para_fly.Venu_old22[i] = 0;
				navi_para_fly.Venu_old23[i] = 0;
				navi_para.Venu_INS[i] = 0;
				navi_out.Venu[i] = 0;
			}
			navi_para.Cbn_old[0] = 1;
			navi_para.Cbn_old[1*3+1] = 1;
			navi_para.Cbn_old[2*3+2] = 1;
			for(i=0;i<6;i++)
			{navi_para.Cbn_old[i] = navi_para.Cbn_old[i];}
		}
		navi_para_fly.count_fly = navi_para_fly.count_fly + 1;
	}
}
static void Navi_to_Launch(void)
{
	if ((navi_out.flag_navi == 3)||(navi_out.flag_navi == 4))
	{
		f64 cos_psi0_control,sin_psi0_control,sin_navi_out_Lati,cos_navi_out_Lati,sin_navi_out_Long,cos_navi_out_Long;
		cos_psi0_control = cos(Navi_int_para.psi0_control);
		sin_psi0_control = sin(Navi_int_para.psi0_control);
		sin_navi_out_Lati = (sin(navi_out.BLH[0]*Deg2rad));
		cos_navi_out_Lati = (cos(navi_out.BLH[0]*Deg2rad));
		sin_navi_out_Long = (sin(navi_out.BLH[1]*Deg2rad));
		cos_navi_out_Long = (cos(navi_out.BLH[1]*Deg2rad));

		navi_para.Cnb_k_nue[0] = (f32)(navi_out.Q_enu[0]*navi_out.Q_enu[0] - navi_out.Q_enu[1]*navi_out.Q_enu[1] + navi_out.Q_enu[2]*navi_out.Q_enu[2] - navi_out.Q_enu[3]*navi_out.Q_enu[3]);
		navi_para.Cnb_k_nue[1] = (f32)(2*(navi_out.Q_enu[2]*navi_out.Q_enu[3]+navi_out.Q_enu[0]*navi_out.Q_enu[1]));
		navi_para.Cnb_k_nue[2] = (f32)(2*(navi_out.Q_enu[1]*navi_out.Q_enu[2]-navi_out.Q_enu[0]*navi_out.Q_enu[3]));
		navi_para.Cnb_k_nue[1*3+0] = (f32)(2*(navi_out.Q_enu[2]*navi_out.Q_enu[3]-navi_out.Q_enu[0]*navi_out.Q_enu[1]));
		navi_para.Cnb_k_nue[1*3+1] = (f32)(navi_out.Q_enu[0]*navi_out.Q_enu[0] - navi_out.Q_enu[1]*navi_out.Q_enu[1] - navi_out.Q_enu[2]*navi_out.Q_enu[2] + navi_out.Q_enu[3]*navi_out.Q_enu[3]);
		navi_para.Cnb_k_nue[1*3+2] = (f32)(2*(navi_out.Q_enu[1]*navi_out.Q_enu[3]+navi_out.Q_enu[0]*navi_out.Q_enu[2]));
		navi_para.Cnb_k_nue[2*3+0] = (f32)(2*(navi_out.Q_enu[1]*navi_out.Q_enu[2]+navi_out.Q_enu[0]*navi_out.Q_enu[3]));
		navi_para.Cnb_k_nue[2*3+1] = (f32)(2*(navi_out.Q_enu[1]*navi_out.Q_enu[3]-navi_out.Q_enu[0]*navi_out.Q_enu[2]));
		navi_para.Cnb_k_nue[2*3+2] = (f32)(navi_out.Q_enu[0]*navi_out.Q_enu[0] + navi_out.Q_enu[1]*navi_out.Q_enu[1] - navi_out.Q_enu[2]*navi_out.Q_enu[2] - navi_out.Q_enu[3]*navi_out.Q_enu[3]);

		navi_para.Cln0[0*3+0] = (f32)(cos_psi0_control);
		navi_para.Cln0[2*3+0] = (f32)(-sin_psi0_control);
		navi_para.Cln0[1*3+1] = 1.0f;
		navi_para.Cln0[0*3+2] = (f32)(sin_psi0_control);
		navi_para.Cln0[2*3+2] = (f32)(cos_psi0_control);

		navi_para.Cn0e[0] = (f32)(-Navi_int_para.sin_Lati0*Navi_int_para.cos_Long0);
		navi_para.Cn0e[1] = (f32)(Navi_int_para.cos_Lati0*Navi_int_para.cos_Long0);
		navi_para.Cn0e[2] = (f32)(-Navi_int_para.sin_Long0);
		navi_para.Cn0e[1*3+0] = (f32)(-Navi_int_para.sin_Lati0*Navi_int_para.sin_Long0);
		navi_para.Cn0e[1*3+1] = (f32)(Navi_int_para.cos_Lati0*Navi_int_para.sin_Long0);
		navi_para.Cn0e[1*3+2] = (f32)(Navi_int_para.cos_Long0);
		navi_para.Cn0e[2*3+0] = (f32)(Navi_int_para.cos_Lati0);
		navi_para.Cn0e[2*3+1] = (f32)(Navi_int_para.sin_Lati0);
		navi_para.Cn0e[2*3+2] = 0;

		navi_para.Cen[0*3+0] = (f32)(-sin_navi_out_Lati*cos_navi_out_Long);
		navi_para.Cen[0*3+1] = (f32)(-sin_navi_out_Lati*sin_navi_out_Long);
		navi_para.Cen[0*3+2] = (f32)(cos_navi_out_Lati);
		navi_para.Cen[1*3+0] = (f32)(cos_navi_out_Lati*cos_navi_out_Long);
		navi_para.Cen[1*3+1] = (f32)(cos_navi_out_Lati*sin_navi_out_Long);
		navi_para.Cen[1*3+2] = (f32)(sin_navi_out_Lati);
		navi_para.Cen[2*3+0] = (f32)(-sin_navi_out_Long);
		navi_para.Cen[2*3+1] = (f32)(cos_navi_out_Long);
		navi_para.Cen[2*3+2] = 0;

		DSPF_sp_mat_mul_navi(navi_para.Cn0e,3,3,navi_para.Cln0,3,navi_para.Cle);
		DSPF_sp_mat_mul_navi(navi_para.Cen,3,3,navi_para.Cle,3,navi_para.Cln);
		DSPF_sp_mat_mul_navi(navi_para.Cnb_k_nue,3,3,navi_para.Cln,3,navi_para.Clb);


		if (fabs(navi_para.Clb[0*3+2]) < 0.9999f)
		{
			navi_out.fpg_i_321[1]=asin(-navi_para.Clb[0*3+2]);
			if (fabs(navi_para.Clb[0]) < delta_0_f)
			{
				if (fabs(navi_para.Clb[0*3+1]) == 0.0)
				{navi_out.fpg_i_321[0] = 90*Deg2rad;}
				else
				{navi_out.fpg_i_321[0] = sign_in(navi_para.Clb[0*3+1])*90*Deg2rad;}
			}
			else
			{
				navi_out.fpg_i_321[0] = atan2(navi_para.Clb[0*3+1],navi_para.Clb[0]);
			}
			if (fabs(navi_para.Clb[2*3+2]) < delta_0_f)
			{
				if(fabs(navi_para.Clb[1*3+2]) == 0.0)
				{navi_out.fpg_i_321[2] = 90*Deg2rad;}
				else
				{navi_out.fpg_i_321[2] = sign_in(navi_para.Clb[1*3+2])*90*Deg2rad;}
			}
			else
			{
				navi_out.fpg_i_321[2] = atan2(navi_para.Clb[1*3+2],navi_para.Clb[2*3+2]);
			}
		}
		navi_out.Vxyz_i[0] = navi_para.Cln[0*3+0]*navi_out.Venu[1] + navi_para.Cln[2*3+1]*navi_out.Venu[2] + navi_para.Cln[2*3+0]*navi_out.Venu[0];
		navi_out.Vxyz_i[1] = navi_para.Cln[0*3+1]*navi_out.Venu[1] + navi_para.Cln[1*3+1]*navi_out.Venu[2] + navi_para.Cln[2*3+1]*navi_out.Venu[0];
		navi_out.Vxyz_i[2] = navi_para.Cln[0*3+2]*navi_out.Venu[1] + navi_para.Cln[1*3+2]*navi_out.Venu[2] + navi_para.Cln[2*3+2]*navi_out.Venu[0];
		Earth_to_NUE(Navi_int_para.BLH_0[0],Navi_int_para.BLH_0[1],Navi_int_para.BLH_0[2],navi_out.BLH[0],navi_out.BLH[1],navi_out.BLH[2],navi_para.X_nue);

		navi_out.xyz_i[0] = navi_para.Cln0[0*3+0]*navi_para.X_nue[0] + navi_para.Cln0[2*3+0]*navi_para.X_nue[2];
		navi_out.xyz_i[1] = navi_para.Cln0[1*3+1]*navi_para.X_nue[1];
		navi_out.xyz_i[2] = navi_para.Cln0[0*3+2]*navi_para.X_nue[0] + navi_para.Cln0[2*3+2]*navi_para.X_nue[2];
	}
}
static void Self_Aim()
{
	u8 i;
	f64 Inv_count_Aim;

	Inv_count_Aim = 1.0/(navi_para_aim.count_Aim + 1);
	for (i = 0; i < 3;i++)
	{
		navi_para_aim.omegaxyz[i] = 0.5*navi_para.omega1_b[i] + 0.5*navi_para.omega2_b[i];
		navi_para_aim.fxyz[i] = 0.5*navi_para.f1_b[i] + 0.5*navi_para.f2_b[i];
	}
	navi_para_aim.omega = sqrt(navi_para_aim.omegaxyz[0]*navi_para_aim.omegaxyz[0] + 
		navi_para_aim.omegaxyz[1]*navi_para_aim.omegaxyz[1] + navi_para_aim.omegaxyz[2]*navi_para_aim.omegaxyz[2]);
	if ((navi_para_aim.omega > 5.0*Deg2rad) &&(navi_para_aim.Aim_fail < 1))
	{
		navi_para_aim.Aim_fail = 1;
	}
	navi_para_aim.fx_sum_self_Aim = navi_para_aim.fx_sum_self_Aim + navi_para_aim.fxyz[0];
	navi_para_aim.fy_sum_self_Aim = navi_para_aim.fy_sum_self_Aim + navi_para_aim.fxyz[1];
	navi_para_aim.fz_sum_self_Aim = navi_para_aim.fz_sum_self_Aim + navi_para_aim.fxyz[2];
	navi_para_aim.omegax_sum_self_Aim = navi_para_aim.omegax_sum_self_Aim + navi_para_aim.omegaxyz[0];
	navi_para_aim.omegay_sum_self_Aim = navi_para_aim.omegay_sum_self_Aim + navi_para_aim.omegaxyz[1];
	navi_para_aim.omegaz_sum_self_Aim = navi_para_aim.omegaz_sum_self_Aim + navi_para_aim.omegaxyz[2];
	if ((navi_para_aim.count_Aim > (u32)(30.0*Inv_T_navi + delta_0_f))&&(navi_para_aim.Aim_fail < 1))
	{
		if (Navi_int_para.psi0_navi > 180*Deg2rad)
		{
			navi_out.fpg_231[1] = Navi_int_para.psi0_navi -360*Deg2rad;
		}
		else if(Navi_int_para.psi0_navi < -180*Deg2rad)
		{
			navi_out.fpg_231[1] = Navi_int_para.psi0_navi + 360*Deg2rad;
		}
		else
		{
			navi_out.fpg_231[1] = Navi_int_para.psi0_navi;
		}
		navi_para_aim.fx_mean = navi_para_aim.fx_sum_self_Aim*Inv_count_Aim;
		navi_para_aim.fy_mean = navi_para_aim.fy_sum_self_Aim*Inv_count_Aim;
		navi_para_aim.fz_mean = navi_para_aim.fz_sum_self_Aim*Inv_count_Aim;
		navi_para_aim.f = sqrt(navi_para_aim.fx_mean*navi_para_aim.fx_mean+
			navi_para_aim.fy_mean*navi_para_aim.fy_mean+ navi_para_aim.fz_mean*navi_para_aim.fz_mean);
		navi_para_aim.f = Get_Range(navi_para_aim.f,100.0,0.001);
		navi_out.fpg_231[0] = asin(Get_Range(navi_para_aim.fy_mean/navi_para_aim.f,1.0,-1.0));
		navi_out.fpg_231[2] = atan2((-navi_para_aim.fx_mean),navi_para_aim.fz_mean);
		navi_para_aim.cang_psi = cos(navi_out.fpg_231[1]*0.5);
		navi_para_aim.cang_fai = cos(navi_out.fpg_231[0]*0.5);
		navi_para_aim.cang_gamma = cos(navi_out.fpg_231[2]*0.5);
		navi_para_aim.sang_psi = sin(navi_out.fpg_231[1]*0.5);
		navi_para_aim.sang_fai = sin(navi_out.fpg_231[0]*0.5);
		navi_para_aim.sang_gamma = sin(navi_out.fpg_231[2]*0.5);

		navi_out.Q_enu[0] = navi_para_aim.cang_psi*navi_para_aim.cang_fai*navi_para_aim.cang_gamma - navi_para_aim.sang_psi*navi_para_aim.sang_fai*navi_para_aim.sang_gamma;
		navi_out.Q_enu[1] = navi_para_aim.cang_psi*navi_para_aim.sang_fai*navi_para_aim.cang_gamma - navi_para_aim.sang_psi*navi_para_aim.cang_fai*navi_para_aim.sang_gamma;
		navi_out.Q_enu[2] = navi_para_aim.cang_psi*navi_para_aim.cang_fai*navi_para_aim.sang_gamma + navi_para_aim.sang_psi*navi_para_aim.sang_fai*navi_para_aim.cang_gamma;
		navi_out.Q_enu[3] = navi_para_aim.cang_psi*navi_para_aim.sang_fai*navi_para_aim.sang_gamma + navi_para_aim.sang_psi*navi_para_aim.cang_fai*navi_para_aim.cang_gamma;
		
		navi_para_aim.omegax_mean = navi_para_aim.omegax_sum_self_Aim*Inv_count_Aim;
		navi_para_aim.omegay_mean = navi_para_aim.omegay_sum_self_Aim*Inv_count_Aim;
		navi_para_aim.omegaz_mean = navi_para_aim.omegaz_sum_self_Aim*Inv_count_Aim;

		navi_para_aim.wie_n_0[0] = 0;
		navi_para_aim.wie_n_0[1] = (f32)(omega_e*Navi_int_para.cos_Lati0);
		navi_para_aim.wie_n_0[2] = (f32)(omega_e*Navi_int_para.sin_Lati0);

		navi_para_aim.cos_fai = cos(navi_out.fpg_231[0]);
		navi_para_aim.sin_fai = sin(navi_out.fpg_231[0]);
		navi_para_aim.cos_gamma = cos(navi_out.fpg_231[2]);
		navi_para_aim.sin_gamma = sin(navi_out.fpg_231[2]);
		navi_para_aim.cos_psi = cos(navi_out.fpg_231[1]);
		navi_para_aim.sin_psi = sin(navi_out.fpg_231[1]);
		navi_para_aim.Cnb0[0*3+0] = (f32)(navi_para_aim.cos_psi*navi_para_aim.cos_gamma - navi_para_aim.sin_fai*navi_para_aim.sin_psi*navi_para_aim.sin_gamma);
		navi_para_aim.Cnb0[0*3+1] = (f32)(navi_para_aim.cos_gamma*navi_para_aim.sin_psi + navi_para_aim.cos_psi*navi_para_aim.sin_fai*navi_para_aim.sin_gamma);
		navi_para_aim.Cnb0[0*3+2] = (f32)(-navi_para_aim.cos_fai*navi_para_aim.sin_gamma);
		navi_para_aim.Cnb0[1*3+0] = (f32)(-navi_para_aim.cos_fai*navi_para_aim.sin_psi);
		navi_para_aim.Cnb0[1*3+1] = (f32)(navi_para_aim.cos_fai*navi_para_aim.cos_psi);
		navi_para_aim.Cnb0[1*3+2] = (f32)(navi_para_aim.sin_fai);
		navi_para_aim.Cnb0[2*3+0] = (f32)(navi_para_aim.cos_psi*navi_para_aim.sin_gamma + navi_para_aim.cos_gamma*navi_para_aim.sin_fai*navi_para_aim.sin_psi);
		navi_para_aim.Cnb0[2*3+1] = (f32)(navi_para_aim.sin_psi*navi_para_aim.sin_gamma - navi_para_aim.cos_psi*navi_para_aim.cos_gamma*navi_para_aim.sin_fai);
		navi_para_aim.Cnb0[2*3+2] = (f32)(navi_para_aim.cos_fai*navi_para_aim.cos_gamma);
		DSPF_sp_mat_mul_navi(navi_para_aim.Cnb0,3,3,navi_para_aim.wie_n_0,1,navi_para_aim.wie_b_0);
		navi_para.kesi_omegab_con[0] = navi_para_aim.omegax_mean - navi_para_aim.wie_b_0[0];
		navi_para.kesi_omegab_con[1] = navi_para_aim.omegay_mean - navi_para_aim.wie_b_0[1];
		navi_para.kesi_omegab_con[2] = navi_para_aim.omegaz_mean - navi_para_aim.wie_b_0[2];

		for (i = 0;i < 3;i ++)
		{
			if (fabs(navi_para.kesi_omegab_con[i]*3600.0*Rad2deg) >30.0)
			{
				navi_para_aim.Aim_fail = 1;
				break;
			}
			else
			{
				navi_para_aim.Aim_fail = 2;
			}
		}
	}
	else{}
}
static void navi_fly_solve_out(void)
{
	navi_para.wb_fliter1[0] = navi_para.omega1_b[0] - navi_para.kesi_omegab_con[0];
	navi_para.wb_fliter1[1] = navi_para.omega1_b[1] - navi_para.kesi_omegab_con[1];
	navi_para.wb_fliter1[2] = navi_para.omega1_b[2] - navi_para.kesi_omegab_con[2];
	navi_para.wb_fliter2[0] = navi_para.omega2_b[0] - navi_para.kesi_omegab_con[0];
	navi_para.wb_fliter2[1] = navi_para.omega2_b[1] - navi_para.kesi_omegab_con[1];
	navi_para.wb_fliter2[2] = navi_para.omega2_b[2] - navi_para.kesi_omegab_con[2];
	navi_para.fb_fliter1[0] = navi_para.f1_b[0];
	navi_para.fb_fliter1[1] = navi_para.f1_b[1];
	navi_para.fb_fliter1[2] = navi_para.f1_b[2];
	navi_para.fb_fliter2[0] = navi_para.f2_b[0];
	navi_para.fb_fliter2[1] = navi_para.f2_b[1];
	navi_para.fb_fliter2[2] = navi_para.f2_b[2];
	INS_solve_fly();
	Navi_data_update();
	Zero_Hold_fly_KF();
}
static void INS_solve_fly(void)
{
	INS_in_fly();
	INS_solve_Q_fly();
	INS_solve_V_fly();
	INS_solve_BLH_fly();
}
static void Navi_data_update(void)
{
	navi_out.BLH[0] = navi_para.Lati_lamda_H_INS[0] - navi_out.X_k1[0]*Rad2deg;
	navi_out.BLH[1] = navi_para.Lati_lamda_H_INS[1] - navi_out.X_k1[1]*Rad2deg;
	navi_out.BLH[2] = navi_para.Lati_lamda_H_INS[2] - navi_out.X_k1[2];
	navi_out.Venu[0] = (f64)(navi_para.Venu_INS[0] - navi_out.X_k1[3]);
	navi_out.Venu[1] = (f64)(navi_para.Venu_INS[1] - navi_out.X_k1[4]);
	navi_out.Venu[2] = (f64)(navi_para.Venu_INS[2] - navi_out.X_k1[5]);
	navi_out.Q_enu[0] = navi_para.Q_INS[0]; 
	navi_out.Q_enu[1] = navi_para.Q_INS[1]; 
	navi_out.Q_enu[2] = navi_para.Q_INS[2]; 
	navi_out.Q_enu[3] = navi_para.Q_INS[3]; 
	
	navi_para_fly.KF_Cnb_fly[0*3+0] = navi_out.Q_enu[0]*navi_out.Q_enu[0]+navi_out.Q_enu[1]*navi_out.Q_enu[1]-navi_out.Q_enu[2]*navi_out.Q_enu[2]-navi_out.Q_enu[3]*navi_out.Q_enu[3];
	navi_para_fly.KF_Cnb_fly[0*3+1] = 2*(navi_out.Q_enu[1]*navi_out.Q_enu[2]+navi_out.Q_enu[0]*navi_out.Q_enu[3]);
	navi_para_fly.KF_Cnb_fly[0*3+2] = 2*(navi_out.Q_enu[1]*navi_out.Q_enu[3]-navi_out.Q_enu[0]*navi_out.Q_enu[2]);
	navi_para_fly.KF_Cnb_fly[1*3+0] = 2*(navi_out.Q_enu[1]*navi_out.Q_enu[2]-navi_out.Q_enu[0]*navi_out.Q_enu[3]);
	navi_para_fly.KF_Cnb_fly[1*3+1] = navi_out.Q_enu[0]*navi_out.Q_enu[0]-navi_out.Q_enu[1]*navi_out.Q_enu[1]+navi_out.Q_enu[2]*navi_out.Q_enu[2]-navi_out.Q_enu[3]*navi_out.Q_enu[3];
	navi_para_fly.KF_Cnb_fly[1*3+2] = 2*(navi_out.Q_enu[2]*navi_out.Q_enu[3]+navi_out.Q_enu[0]*navi_out.Q_enu[1]);
	navi_para_fly.KF_Cnb_fly[2*3+0] = 2*(navi_out.Q_enu[1]*navi_out.Q_enu[3]+navi_out.Q_enu[0]*navi_out.Q_enu[2]);
	navi_para_fly.KF_Cnb_fly[2*3+1] = 2*(navi_out.Q_enu[2]*navi_out.Q_enu[3]-navi_out.Q_enu[0]*navi_out.Q_enu[1]);
	navi_para_fly.KF_Cnb_fly[2*3+2] = navi_out.Q_enu[0]*navi_out.Q_enu[0]-navi_out.Q_enu[1]*navi_out.Q_enu[1]-navi_out.Q_enu[2]*navi_out.Q_enu[2]+navi_out.Q_enu[3]*navi_out.Q_enu[3];

	if (fabs(navi_para_fly.KF_Cnb_fly[1*3+2]) < 0.9999)
	{
		navi_out.fpg_231[0] = asin(navi_para_fly.KF_Cnb_fly[1*3+2]);
		if (fabs(navi_para_fly.KF_Cnb_fly[1*3+1]) < delta_0_f)
		{
			if (fabs(navi_para_fly.KF_Cnb_fly[1*3+0]) == 0.0)
			{navi_out.fpg_231[1] = -90*Deg2rad;}
			else
			{navi_out.fpg_231[1] = 90*sign_in(-navi_para_fly.KF_Cnb_fly[1*3+0])*Deg2rad;}
		}
		else
		{
			navi_out.fpg_231[1] = atan2(-navi_para_fly.KF_Cnb_fly[1*3+0],navi_para_fly.KF_Cnb_fly[1*3+1]);
		}
		if (fabs(navi_para_fly.KF_Cnb_fly[2*3+2]) < delta_0_f)
		{
			if (fabs(navi_para_fly.KF_Cnb_fly[0*3+2]) == 0.0)
			{navi_out.fpg_231[2] = -90*Deg2rad;}
			else
			{navi_out.fpg_231[2] = 90*sign_in(-navi_para_fly.KF_Cnb_fly[0*3+2])*Deg2rad;}
		}
		else
		{
			navi_out.fpg_231[2]=atan2(-navi_para_fly.KF_Cnb_fly[0*3+2],navi_para_fly.KF_Cnb_fly[2*3+2]);
		}
	}
}
static void Zero_Hold_fly_KF(void)
{
	u32 i = 0;
	for (i = 0;i < 3;i ++)
	{
		navi_para_fly.Lati_lamda_H_old23[i] = navi_para_fly.Lati_lamda_H_old22[i];
		navi_para_fly.Lati_lamda_H_old22[i] = navi_para_fly.Lati_lamda_H_old21[i];
		navi_para_fly.Lati_lamda_H_old21[i] = navi_para_fly.Lati_lamda_H_old20[i];
		navi_para_fly.Lati_lamda_H_old20[i] = navi_para_fly.Lati_lamda_H_old19[i];
		navi_para_fly.Lati_lamda_H_old19[i] = navi_para_fly.Lati_lamda_H_old18[i];
		navi_para_fly.Lati_lamda_H_old18[i] = navi_para_fly.Lati_lamda_H_old17[i];
		navi_para_fly.Lati_lamda_H_old17[i] = navi_para_fly.Lati_lamda_H_old16[i];
		navi_para_fly.Lati_lamda_H_old16[i] = navi_para_fly.Lati_lamda_H_old15[i];
		navi_para_fly.Lati_lamda_H_old15[i] = navi_para_fly.Lati_lamda_H_old14[i];
		navi_para_fly.Lati_lamda_H_old14[i] = navi_para_fly.Lati_lamda_H_old13[i];
		navi_para_fly.Lati_lamda_H_old13[i] = navi_para_fly.Lati_lamda_H_old12[i];
		navi_para_fly.Lati_lamda_H_old12[i] = navi_para_fly.Lati_lamda_H_old11[i];
		navi_para_fly.Lati_lamda_H_old11[i] = navi_para_fly.Lati_lamda_H_old10[i];
		navi_para_fly.Lati_lamda_H_old10[i] = navi_para_fly.Lati_lamda_H_old9[i];
		navi_para_fly.Lati_lamda_H_old9[i] = navi_para_fly.Lati_lamda_H_old8[i];
		navi_para_fly.Lati_lamda_H_old8[i] = navi_para_fly.Lati_lamda_H_old7[i];
		navi_para_fly.Lati_lamda_H_old7[i] = navi_para_fly.Lati_lamda_H_old6[i];
		navi_para_fly.Lati_lamda_H_old6[i] = navi_para_fly.Lati_lamda_H_old5[i];
		navi_para_fly.Lati_lamda_H_old5[i] = navi_para_fly.Lati_lamda_H_old4[i];
		navi_para_fly.Lati_lamda_H_old4[i] = navi_para_fly.Lati_lamda_H_old3[i];
		navi_para_fly.Lati_lamda_H_old3[i] = navi_para_fly.Lati_lamda_H_old2[i];
		navi_para_fly.Lati_lamda_H_old2[i] = navi_para_fly.Lati_lamda_H_old[i];
		navi_para_fly.Lati_lamda_H_old[i] = navi_out.BLH[i];
		navi_para_fly.Venu_old23[i] = navi_para_fly.Venu_old22[i];
		navi_para_fly.Venu_old22[i] = navi_para_fly.Venu_old21[i];
		navi_para_fly.Venu_old21[i] = navi_para_fly.Venu_old20[i];
		navi_para_fly.Venu_old20[i] = navi_para_fly.Venu_old19[i];
		navi_para_fly.Venu_old19[i] = navi_para_fly.Venu_old18[i];
		navi_para_fly.Venu_old18[i] = navi_para_fly.Venu_old17[i];
		navi_para_fly.Venu_old17[i] = navi_para_fly.Venu_old16[i];
		navi_para_fly.Venu_old16[i] = navi_para_fly.Venu_old15[i];
		navi_para_fly.Venu_old15[i] = navi_para_fly.Venu_old14[i];
		navi_para_fly.Venu_old14[i] = navi_para_fly.Venu_old13[i];
		navi_para_fly.Venu_old13[i] = navi_para_fly.Venu_old12[i];
		navi_para_fly.Venu_old12[i] = navi_para_fly.Venu_old11[i];
		navi_para_fly.Venu_old11[i] = navi_para_fly.Venu_old10[i];
		navi_para_fly.Venu_old10[i] = navi_para_fly.Venu_old9[i];
		navi_para_fly.Venu_old9[i] = navi_para_fly.Venu_old8[i];
		navi_para_fly.Venu_old8[i] = navi_para_fly.Venu_old7[i];
		navi_para_fly.Venu_old7[i] = navi_para_fly.Venu_old6[i];
		navi_para_fly.Venu_old6[i] = navi_para_fly.Venu_old5[i];
		navi_para_fly.Venu_old5[i] = navi_para_fly.Venu_old4[i];
		navi_para_fly.Venu_old4[i] = navi_para_fly.Venu_old3[i];
		navi_para_fly.Venu_old3[i] = navi_para_fly.Venu_old2[i];
		navi_para_fly.Venu_old2[i] = navi_para_fly.Venu_old[i];
		navi_para_fly.Venu_old[i] = navi_out.Venu[i];
	}
	for (i = 0;i < 4;i++)
	{
		navi_para.Q_old[i] = navi_out.Q_enu[i];
	}
}
static void Isvalide_Jug(void)
{
	if (navi_in.flag_flytime0 == 1)
	{
		navi_para_fly.count_flytime0 = navi_para_fly.count_flytime0 + 1;
	}
	else
	{}
	if(navi_para_fly.count_flytime0 > 1600)
	{
		if ((navi_in.gnss_Valide == 1)&&(navi_in.gnss_PDOP < 5)&&(navi_in.gnss_Used_num > 5))
		{
			navi_para_fly.count_GNSS_state = navi_para_fly.count_GNSS_state + 1;
			if (navi_para_fly.count_GNSS_state  == 600)
			{
				navi_para_fly.flag_KF_start = 1;
			}
			else
			{}
			if((navi_in.gnss_updata== 1)&&(navi_para_fly.flag_KF_start == 1))
			{
				navi_para_fly.count_GNSS_updata = navi_para_fly.count_GNSS_updata+1;
			}
			else
			{}
			if (navi_para_fly.count_GNSS_updata > count_update_IsValid)
			{
				navi_para.IsValid  = 1;
				navi_para_fly.count_GNSS_updata = 0;
			}
			else
			{}
		}
		else
		{
			navi_para_fly.count_GNSS_state = 0;
			navi_para_fly.count_GNSS_updata = 0;
			navi_para_fly.flag_KF_start = 0;
		}
	}
	else
	{}
}
/**********************************************************************/
static void INS_in_fly(void)
{
	u8 i;
	f64 sin_Lati_old2,sin_2_Lati_old2;
	f64 Rm_and_H_old2,Inv_Rm_and_H_old2,Rn_and_H_old2,Inv_Rn_and_H_old2;
	f64 sin_Lati_old,sin_2_Lati_old;
	f64 Rm_and_H_old,Inv_Rm_and_H_old,Rn_and_H_old,Inv_Rn_and_H_old;
	sin_Lati_old2 = (sin(navi_para_fly.Lati_lamda_H_old2[0]*Deg2rad));
	sin_2_Lati_old2 = (sin(2.0*navi_para_fly.Lati_lamda_H_old2[0]*Deg2rad));
	navi_para_fly.R_old2_para = sin_Lati_old2*sin_Lati_old2;
	navi_para_fly.R_old2_para2 = sin_2_Lati_old2*sin_2_Lati_old2;
	navi_para_fly.Rm_old2 = (1.0-navi_para_fly.R_para)/pow(1.0-(navi_para_fly.R_para)*navi_para_fly.R_old2_para,1.5)*a_e;
	navi_para_fly.Rn_old2 = 1.0/pow(1.0-(navi_para_fly.R_para)*navi_para_fly.R_old2_para,0.5)*a_e;
	Rm_and_H_old2 = navi_para_fly.Lati_lamda_H_old2[2] + navi_para_fly.Rm_old2;
	Inv_Rm_and_H_old2 = 1/Get_Range(Rm_and_H_old2,10000000000.0,0.1);
	Rn_and_H_old2 = navi_para_fly.Lati_lamda_H_old2[2] + navi_para_fly.Rn_old2;
	Inv_Rn_and_H_old2 = 1/Get_Range(Rn_and_H_old2,10000000000.0,0.1);
	navi_para_fly.wen_n_old2[0] =  -navi_para_fly.Venu_old2[1]*Inv_Rm_and_H_old2;
	navi_para_fly.wen_n_old2[1] =  navi_para_fly.Venu_old2[0] *Inv_Rn_and_H_old2;
	navi_para_fly.wen_n_old2[2] =  navi_para_fly.Venu_old2[0]*Inv_Rn_and_H_old2*tan(navi_para_fly.Lati_lamda_H_old2[0]*Deg2rad);
	navi_para_fly.wie_n_old2[0] = 0;
	navi_para_fly.wie_n_old2[1] = (cos(navi_para_fly.Lati_lamda_H_old2[0]*Deg2rad)*omega_e);
	navi_para_fly.wie_n_old2[2] = (sin_Lati_old2*omega_e);
	Linear_Add(3,1,1,navi_para_fly.wie_n_old2,1,navi_para_fly.wen_n_old2,navi_para_fly.win_n_old2);
	navi_para_fly.g_old2 = 9.780325+9.780325*(0.00530240*navi_para_fly.R_old2_para - 0.00000582*navi_para_fly.R_old2_para2)-0.000003086*(navi_para_fly.Lati_lamda_H_old2[2]);
	navi_para_fly.gn_old2[2] = -navi_para_fly.g_old2;
	sin_Lati_old = (sin(navi_para_fly.Lati_lamda_H_old[0]*Deg2rad));
	sin_2_Lati_old = (sin(2.0*navi_para_fly.Lati_lamda_H_old[0]*Deg2rad));
	navi_para_fly.R_old_para = sin_Lati_old*sin_Lati_old;
	navi_para_fly.R_old_para2 = sin_2_Lati_old*sin_2_Lati_old;
	navi_para.Rm_old = (1.0-navi_para_fly.R_para)/pow(1.0-(navi_para_fly.R_para)*navi_para_fly.R_old_para,1.5)*a_e;
	navi_para.Rn_old = 1.0/pow(1.0-(navi_para_fly.R_para)*navi_para_fly.R_old_para,0.5)*a_e;
	Rm_and_H_old = navi_para_fly.Lati_lamda_H_old[2] + navi_para.Rm_old;
	Inv_Rm_and_H_old = 1/Get_Range(Rm_and_H_old,10000000000.0,0.1);
	Rn_and_H_old = navi_para_fly.Lati_lamda_H_old[2] + navi_para.Rn_old;
	Inv_Rn_and_H_old = 1/Get_Range(Rn_and_H_old,10000000000.0,0.1);
	navi_para_fly.wen_n_old[0] =  -navi_para_fly.Venu_old[1]*Inv_Rm_and_H_old;
	navi_para_fly.wen_n_old[1] =  navi_para_fly.Venu_old[0]*Inv_Rn_and_H_old;
	navi_para_fly.wen_n_old[2] =  (navi_para_fly.Venu_old[0]*Inv_Rn_and_H_old*tan(navi_para_fly.Lati_lamda_H_old[0]*Deg2rad));
	navi_para_fly.wie_n_old[0] = 0;
	navi_para_fly.wie_n_old[1] = (cos(navi_para_fly.Lati_lamda_H_old[0]*Deg2rad)*omega_e);
	navi_para_fly.wie_n_old[2] = (sin(navi_para_fly.Lati_lamda_H_old[0]*Deg2rad)*omega_e);
	Linear_Add(3,1,1,navi_para_fly.wie_n_old,1,navi_para_fly.wen_n_old,navi_para_fly.win_n_old);
	navi_para_fly.g_old = 9.780325+9.780325*(0.00530240*navi_para_fly.R_old_para - 0.00000582*navi_para_fly.R_old_para2)-0.000003086*(navi_para_fly.Lati_lamda_H_old[2]);
	navi_para_fly.gn_old[2] = -navi_para_fly.g_old;
	Linear_Add(3,1,1.5,navi_para_fly.wie_n_old,-0.5,navi_para_fly.wie_n_old2,navi_para.wie_n_IN);
	Linear_Add(3,1,1.5,navi_para_fly.wen_n_old,-0.5,navi_para_fly.wen_n_old2,navi_para.wen_n_IN);
	Linear_Add(3,1,1.5,navi_para_fly.win_n_old,-0.5,navi_para_fly.win_n_old2,navi_para.win_n_IN);
	for (i = 0;i < 3; i++)
	{
		navi_para.Venu_IN[i] = 1.5*navi_para_fly.Venu_old[i] - 0.5*navi_para_fly.Venu_old2[i];
	}


	navi_para.g_IN  = (3.0*navi_para_fly.g_old - navi_para_fly.g_old2)*0.5;
	navi_para.gn_IN[2] = (3.0*navi_para_fly.gn_old[2] - navi_para_fly.gn_old2[2])*0.5;
	navi_para.Rm_IN = (3.0*navi_para.Rm_old - navi_para_fly.Rm_old2)*0.5;
	navi_para.Rn_IN = (3.0*navi_para.Rn_old - navi_para_fly.Rn_old2)*0.5;

	Linear_Add(3,1,1.5,navi_para_fly.Lati_lamda_H_old,-0.5,navi_para_fly.Lati_lamda_H_old2,navi_para.BLH_IN);

	navi_para.Cbn_old[0*3+0] = (navi_para.Q_old[0]*navi_para.Q_old[0]+navi_para.Q_old[1]*navi_para.Q_old[1]-navi_para.Q_old[2]*navi_para.Q_old[2]-navi_para.Q_old[3]*navi_para.Q_old[3]);
	navi_para.Cbn_old[1*3+0] = (2*(navi_para.Q_old[1]*navi_para.Q_old[2]+navi_para.Q_old[0]*navi_para.Q_old[3]));
	navi_para.Cbn_old[2*3+0] = (2*(navi_para.Q_old[1]*navi_para.Q_old[3]-navi_para.Q_old[0]*navi_para.Q_old[2]));
	navi_para.Cbn_old[0*3+1] = (2*(navi_para.Q_old[1]*navi_para.Q_old[2]-navi_para.Q_old[0]*navi_para.Q_old[3]));
	navi_para.Cbn_old[1*3+1] = (navi_para.Q_old[0]*navi_para.Q_old[0]-navi_para.Q_old[1]*navi_para.Q_old[1]+navi_para.Q_old[2]*navi_para.Q_old[2]-navi_para.Q_old[3]*navi_para.Q_old[3]);
	navi_para.Cbn_old[2*3+1] = (2*(navi_para.Q_old[2]*navi_para.Q_old[3]+navi_para.Q_old[0]*navi_para.Q_old[1]));
	navi_para.Cbn_old[0*3+2] = (2*(navi_para.Q_old[1]*navi_para.Q_old[3]+navi_para.Q_old[0]*navi_para.Q_old[2]));
	navi_para.Cbn_old[1*3+2] = (2*(navi_para.Q_old[2]*navi_para.Q_old[3]-navi_para.Q_old[0]*navi_para.Q_old[1]));
	navi_para.Cbn_old[2*3+2] = (navi_para.Q_old[0]*navi_para.Q_old[0]-navi_para.Q_old[1]*navi_para.Q_old[1]-navi_para.Q_old[2]*navi_para.Q_old[2]+navi_para.Q_old[3]*navi_para.Q_old[3]);
}
static void INS_solve_Q_fly(void)
{
	f64 Inv_d_Fai_in,sin_d_Fai_in_P5;
	f64 Inv_dFai_ib,sin_dFai_ib_P5;

	navi_para_fly.delta_Fai_in[0] = navi_para.win_n_IN[0]*T_navi;
	navi_para_fly.delta_Fai_in[1] = navi_para.win_n_IN[1]*T_navi;
	navi_para_fly.delta_Fai_in[2] = navi_para.win_n_IN[2]*T_navi;
	navi_para_fly.d_Fai_in = sqrt(navi_para_fly.delta_Fai_in[0]*navi_para_fly.delta_Fai_in[0]+
		navi_para_fly.delta_Fai_in[1]*navi_para_fly.delta_Fai_in[1]+navi_para_fly.delta_Fai_in[2]*navi_para_fly.delta_Fai_in[2]);
	if (fabs(navi_para_fly.d_Fai_in)<0.000000000005)
	{
		if (navi_para_fly.d_Fai_in == 0.0)
		{
			navi_para_fly.d_Fai_in = 0.000000000005;
		}
		else
		{
			navi_para_fly.d_Fai_in = sign_in(navi_para_fly.d_Fai_in)*0.000000000005;
		}
	}
	else
	{}
	Inv_d_Fai_in = 1.0/navi_para_fly.d_Fai_in;
	sin_d_Fai_in_P5 = sin(navi_para_fly.d_Fai_in*0.5);
	navi_para_fly.Q_in_n[0] = cos(navi_para_fly.d_Fai_in*0.5);
	navi_para_fly.Q_in_n[1] = -navi_para_fly.delta_Fai_in[0]*Inv_d_Fai_in*sin_d_Fai_in_P5;
	navi_para_fly.Q_in_n[2] = -navi_para_fly.delta_Fai_in[1]*Inv_d_Fai_in*sin_d_Fai_in_P5;
	navi_para_fly.Q_in_n[3] = -navi_para_fly.delta_Fai_in[2]*Inv_d_Fai_in*sin_d_Fai_in_P5;

	navi_para_fly.q_nb_k[0] = navi_para_fly.Q_in_n[0]*navi_para.Q_old[0] - (navi_para_fly.Q_in_n[1]*navi_para.Q_old[1] + navi_para_fly.Q_in_n[2]*navi_para.Q_old[2] + navi_para_fly.Q_in_n[3]*navi_para.Q_old[3]);
	navi_para_fly.q_nb_k[1] = navi_para_fly.Q_in_n[0]*navi_para.Q_old[1] + navi_para.Q_old[0]*navi_para_fly.Q_in_n[1] + navi_para_fly.Q_in_n[2]*navi_para.Q_old[3] - navi_para_fly.Q_in_n[3]*navi_para.Q_old[2];
	navi_para_fly.q_nb_k[2] = navi_para_fly.Q_in_n[0]*navi_para.Q_old[2] + navi_para.Q_old[0]*navi_para_fly.Q_in_n[2] + navi_para_fly.Q_in_n[3]*navi_para.Q_old[1] - navi_para_fly.Q_in_n[1]*navi_para.Q_old[3];
	navi_para_fly.q_nb_k[3] = navi_para_fly.Q_in_n[0]*navi_para.Q_old[3] + navi_para.Q_old[0]*navi_para_fly.Q_in_n[3] + navi_para_fly.Q_in_n[1]*navi_para.Q_old[2] - navi_para_fly.Q_in_n[2]*navi_para.Q_old[1];

	navi_para.delta_Fai_ib1[0] = navi_para.wb_fliter1[0]*T_navi_1p2;
	navi_para.delta_Fai_ib1[1] = navi_para.wb_fliter1[1]*T_navi_1p2;
	navi_para.delta_Fai_ib1[2] = navi_para.wb_fliter1[2]*T_navi_1p2;

	navi_para.delta_Fai_ib2[0] = navi_para.wb_fliter2[0]*T_navi_1p2;
	navi_para.delta_Fai_ib2[1] = navi_para.wb_fliter2[1]*T_navi_1p2;
	navi_para.delta_Fai_ib2[2] = navi_para.wb_fliter2[2]*T_navi_1p2;

	navi_para_fly.cross_w12[0] = navi_para.delta_Fai_ib1[1]*navi_para.delta_Fai_ib2[2]-navi_para.delta_Fai_ib2[1]*navi_para.delta_Fai_ib1[2];
	navi_para_fly.cross_w12[1] = navi_para.delta_Fai_ib1[2]*navi_para.delta_Fai_ib2[0]-navi_para.delta_Fai_ib1[0]*navi_para.delta_Fai_ib2[2];
	navi_para_fly.cross_w12[2] = navi_para.delta_Fai_ib1[0]*navi_para.delta_Fai_ib2[1]-navi_para.delta_Fai_ib2[0]*navi_para.delta_Fai_ib1[1];

	navi_para.delta_Fai_ib[0] = navi_para.delta_Fai_ib1[0]+navi_para.delta_Fai_ib2[0]+0.6666666667*navi_para_fly.cross_w12[0];
	navi_para.delta_Fai_ib[1] = navi_para.delta_Fai_ib1[1]+navi_para.delta_Fai_ib2[1]+0.6666666667*navi_para_fly.cross_w12[1];
	navi_para.delta_Fai_ib[2] = navi_para.delta_Fai_ib1[2]+navi_para.delta_Fai_ib2[2]+0.6666666667*navi_para_fly.cross_w12[2];
	navi_para_fly.dFai_ib = sqrt(navi_para.delta_Fai_ib[0]*navi_para.delta_Fai_ib[0]+navi_para.delta_Fai_ib[1]*navi_para.delta_Fai_ib[1]+navi_para.delta_Fai_ib[2]*navi_para.delta_Fai_ib[2]);
	if (fabs(navi_para_fly.dFai_ib)<0.000000000005)
	{
		if (navi_para_fly.dFai_ib == 0.0)
		{
			navi_para_fly.dFai_ib = 0.000000000005;
		}
		else
		{
			navi_para_fly.dFai_ib = sign_in(navi_para_fly.dFai_ib)*0.000000000005;
		}
	}
	else
	{}
	Inv_dFai_ib = 1.0/navi_para_fly.dFai_ib;
	sin_dFai_ib_P5 = sin(navi_para_fly.dFai_ib*0.5);
	
	navi_para_fly.Q_ib_b[0] = cos(navi_para_fly.dFai_ib*0.5);
	navi_para_fly.Q_ib_b[1] = navi_para.delta_Fai_ib[0]*Inv_dFai_ib*sin_dFai_ib_P5;
	navi_para_fly.Q_ib_b[2] = navi_para.delta_Fai_ib[1]*Inv_dFai_ib*sin_dFai_ib_P5;
	navi_para_fly.Q_ib_b[3] = navi_para.delta_Fai_ib[2]*Inv_dFai_ib*sin_dFai_ib_P5;

	navi_para.Q_INS[0] = navi_para_fly.q_nb_k[0]*navi_para_fly.Q_ib_b[0]-(navi_para_fly.q_nb_k[1]*navi_para_fly.Q_ib_b[1] + navi_para_fly.q_nb_k[2]*navi_para_fly.Q_ib_b[2] + navi_para_fly.q_nb_k[3]*navi_para_fly.Q_ib_b[3]);
	navi_para.Q_INS[1] = navi_para_fly.q_nb_k[0]*navi_para_fly.Q_ib_b[1] + navi_para_fly.Q_ib_b[0]*navi_para_fly.q_nb_k[1] + navi_para_fly.q_nb_k[2]*navi_para_fly.Q_ib_b[3] - navi_para_fly.q_nb_k[3]*navi_para_fly.Q_ib_b[2];
	navi_para.Q_INS[2] = navi_para_fly.q_nb_k[0]*navi_para_fly.Q_ib_b[2] + navi_para_fly.Q_ib_b[0]*navi_para_fly.q_nb_k[2] + navi_para_fly.q_nb_k[3]*navi_para_fly.Q_ib_b[1] - navi_para_fly.q_nb_k[1]*navi_para_fly.Q_ib_b[3];
	navi_para.Q_INS[3] = navi_para_fly.q_nb_k[0]*navi_para_fly.Q_ib_b[3] + navi_para_fly.Q_ib_b[0]*navi_para_fly.q_nb_k[3] + navi_para_fly.q_nb_k[1]*navi_para_fly.Q_ib_b[2] - navi_para_fly.q_nb_k[2]*navi_para_fly.Q_ib_b[1];

}
static void INS_solve_V_fly(void)
{
	u8 i;
	for (i = 0;i<3;i++)
	{
		navi_para_fly.omega_1[i] = -2.0*navi_para.wie_n_IN[i] - navi_para.wen_n_IN[i];
	}
	navi_para_fly.delta_V1[0] = (f64)(navi_para_fly.omega_1[1]*navi_para.Venu_IN[2]-navi_para.Venu_IN[1]*navi_para_fly.omega_1[2]);
	navi_para_fly.delta_V1[1] = (f64)(navi_para_fly.omega_1[2]*navi_para.Venu_IN[0]-navi_para_fly.omega_1[0]*navi_para.Venu_IN[2]);
	navi_para_fly.delta_V1[2] = (f64)(navi_para_fly.omega_1[0]*navi_para.Venu_IN[1]-navi_para.Venu_IN[0]*navi_para_fly.omega_1[1]);
	Linear_Add(3,1,T_navi,navi_para_fly.delta_V1,T_navi,navi_para.gn_IN,navi_para_fly.delta_V_cor_g_n);
	for (i = 0;i<3;i++)
	{
		navi_para_fly.delta_V_IMU1[i] = navi_para.fb_fliter1[i]*T_navi_1p2;
		navi_para_fly.delta_V_IMU2[i] = navi_para.fb_fliter2[i]*T_navi_1p2;
		navi_para_fly.delta_V_IMU[i] = navi_para_fly.delta_V_IMU1[i] + navi_para_fly.delta_V_IMU2[i];
	}

	navi_para_fly.delta_V_rot_1[0] = navi_para.delta_Fai_ib[1]*navi_para_fly.delta_V_IMU[2]-navi_para_fly.delta_V_IMU[1]*navi_para.delta_Fai_ib[2];
	navi_para_fly.delta_V_rot_1[1] = navi_para.delta_Fai_ib[2]*navi_para_fly.delta_V_IMU[0]-navi_para.delta_Fai_ib[0]*navi_para_fly.delta_V_IMU[2];
	navi_para_fly.delta_V_rot_1[2] = navi_para.delta_Fai_ib[0]*navi_para_fly.delta_V_IMU[1]-navi_para_fly.delta_V_IMU[0]*navi_para.delta_Fai_ib[1];

	navi_para_fly.delta_V_rot[0] = 0.5*navi_para_fly.delta_V_rot_1[0];
	navi_para_fly.delta_V_rot[1] = 0.5*navi_para_fly.delta_V_rot_1[1];
	navi_para_fly.delta_V_rot[2] = 0.5*navi_para_fly.delta_V_rot_1[2];

	navi_para_fly.delta_V_scul_1[0] = navi_para.delta_Fai_ib1[1]*navi_para_fly.delta_V_IMU2[2]-navi_para_fly.delta_V_IMU2[1]*navi_para.delta_Fai_ib1[2];
	navi_para_fly.delta_V_scul_1[1] = navi_para.delta_Fai_ib1[2]*navi_para_fly.delta_V_IMU2[0]-navi_para.delta_Fai_ib1[0]*navi_para_fly.delta_V_IMU2[2];
	navi_para_fly.delta_V_scul_1[2] = navi_para.delta_Fai_ib1[0]*navi_para_fly.delta_V_IMU2[1]-navi_para_fly.delta_V_IMU2[0]*navi_para.delta_Fai_ib1[1];

	navi_para_fly.delta_V_scul_2[0] = navi_para_fly.delta_V_IMU1[1]*navi_para.delta_Fai_ib2[2]-navi_para.delta_Fai_ib2[1]*navi_para_fly.delta_V_IMU1[2];
	navi_para_fly.delta_V_scul_2[1] = navi_para_fly.delta_V_IMU1[2]*navi_para.delta_Fai_ib2[0]-navi_para_fly.delta_V_IMU1[0]*navi_para.delta_Fai_ib2[2];
	navi_para_fly.delta_V_scul_2[2] = navi_para_fly.delta_V_IMU1[0]*navi_para.delta_Fai_ib2[1]-navi_para.delta_Fai_ib2[0]*navi_para_fly.delta_V_IMU1[1];

	Linear_Add(3,1,0.666666666666667,navi_para_fly.delta_V_scul_1,0.666666666666667,navi_para_fly.delta_V_scul_2,navi_para_fly.delta_V_scul);
	navi_para_fly.delta_V_Fai_in_1[0] = -navi_para.win_n_IN[0]*T_navi_1p6;
	navi_para_fly.delta_V_Fai_in_1[1] = -navi_para.win_n_IN[1]*T_navi_1p6;
	navi_para_fly.delta_V_Fai_in_1[2] = -navi_para.win_n_IN[2]*T_navi_1p6;

	for (i = 0;i<3;i++)
	{
		navi_para_fly.delta_V_Fai_in_3[i] = (navi_para_fly.delta_V_IMU1[i] + 5.0*navi_para_fly.delta_V_IMU2[i]);
	}

	DSPF_dp_mat_mul_navi(navi_para.Cbn_old,3,3,navi_para_fly.delta_V_Fai_in_3,1,navi_para_fly.delta_V_Fai_in_2);
	
	navi_para_fly.delta_V_Fai_in[0] = navi_para_fly.delta_V_Fai_in_1[1]*navi_para_fly.delta_V_Fai_in_2[2]-navi_para_fly.delta_V_Fai_in_2[1]*navi_para_fly.delta_V_Fai_in_1[2];
	navi_para_fly.delta_V_Fai_in[1] = navi_para_fly.delta_V_Fai_in_1[2]*navi_para_fly.delta_V_Fai_in_2[0]-navi_para_fly.delta_V_Fai_in_1[0]*navi_para_fly.delta_V_Fai_in_2[2];
	navi_para_fly.delta_V_Fai_in[2] = navi_para_fly.delta_V_Fai_in_1[0]*navi_para_fly.delta_V_Fai_in_2[1]-navi_para_fly.delta_V_Fai_in_2[0]*navi_para_fly.delta_V_Fai_in_1[1];
	for (i = 0; i < 3;i++)
	{
		navi_para_fly.delta_V_rot_scul_IMU[i] = (navi_para_fly.delta_V_IMU[i] + navi_para_fly.delta_V_rot[i] + navi_para_fly.delta_V_scul[i]);
	}
	DSPF_dp_mat_mul_navi(navi_para.Cbn_old,3,3,navi_para_fly.delta_V_rot_scul_IMU,1,navi_para_fly.delta_n_V_rot_scul_IMU);

	for (i = 0;i < 3;i++)
	{
		navi_para.Venu_INS[i] = navi_para_fly.Venu_old[i] + navi_para_fly.delta_V_Fai_in[i] + navi_para_fly.delta_n_V_rot_scul_IMU[i] + navi_para_fly.delta_V_cor_g_n[i];
	}
}
static void INS_solve_BLH_fly(void)
{
	u8 i;
	navi_para_fly.M_pv[0*3+1] = (Rad2deg/Get_Range(navi_para.Rm_IN + navi_para.BLH_IN[2],1000000000000000,0.1));
	navi_para_fly.M_pv[1*3+0] = (Rad2deg/Get_Range((navi_para.Rn_IN + navi_para.BLH_IN[2])*cos(navi_para.BLH_IN[0]*Deg2rad),1000000000000000,0.1));
	navi_para_fly.M_pv[2*3+2] = 1.0; 
	for (i = 0;i<3;i++)
	{
		navi_para_fly.delta_BLH_V[i] = (T_navi_1p2*(navi_para_fly.Venu_old[i] + navi_para.Venu_INS[i]));
	}
	DSPF_dp_mat_mul_navi(navi_para_fly.M_pv,3,3,navi_para_fly.delta_BLH_V,1,navi_para_fly.delta_BLH);
	navi_para.Lati_lamda_H_INS[0] = navi_para_fly.Lati_lamda_H_old[0] + navi_para_fly.delta_BLH[0];
	navi_para.Lati_lamda_H_INS[1] = navi_para_fly.Lati_lamda_H_old[1] + navi_para_fly.delta_BLH[1];
	navi_para.Lati_lamda_H_INS[2] = navi_para_fly.Lati_lamda_H_old[2] + navi_para_fly.delta_BLH[2];
}
static void ZK_fly_KF(void)
{
	u32 i = 0;
	f64 t_delay_para = 0.0;
	if (navi_in.CPU_time  < navi_in.gnss_time)
	{
		t_delay_para = (navi_in.CPU_time -navi_in.gnss_time + 4294967296)*LSB_t_cpu;;
	}
	else
	{
		t_delay_para = (navi_in.CPU_time -navi_in.gnss_time)*LSB_t_cpu;
	}
	navi_out.t_navi_delay = Get_Range(t_delay_para,0.1,0.0);

	navi_para_fly.count_delay = (u32)(navi_out.t_navi_delay*Inv_T_navi + delta_0_f);
	navi_para_fly.delta_t_count = navi_out.t_navi_delay*Inv_T_navi - navi_para_fly.count_delay;
	switch(navi_para_fly.count_delay)
	{
	case(0):{
		for (i=0;i<3;i++)
		{
			navi_para_fly.Lati_lamda_H_ZK_in[i] = navi_para_fly.delta_t_count*(navi_para_fly.Lati_lamda_H_old2[i] - navi_para_fly.Lati_lamda_H_old[i])+navi_para_fly.Lati_lamda_H_old[i];
			navi_para_fly.Venu_ZK_in[i] = navi_para_fly.delta_t_count*(navi_para_fly.Venu_old2[i] - navi_para_fly.Venu_old[i])+navi_para_fly.Venu_old[i];
		}
			}break;
	case(1):{
		for (i=0;i<3;i++)
		{
			navi_para_fly.Lati_lamda_H_ZK_in[i] = navi_para_fly.delta_t_count*(navi_para_fly.Lati_lamda_H_old3[i] - navi_para_fly.Lati_lamda_H_old2[i])+navi_para_fly.Lati_lamda_H_old2[i];
			navi_para_fly.Venu_ZK_in[i] = navi_para_fly.delta_t_count*(navi_para_fly.Venu_old3[i] - navi_para_fly.Venu_old2[i])+navi_para_fly.Venu_old2[i];
		}
			}break;
	case(2):{
		for (i=0;i<3;i++)
		{
			navi_para_fly.Lati_lamda_H_ZK_in[i] = navi_para_fly.delta_t_count*(navi_para_fly.Lati_lamda_H_old4[i] - navi_para_fly.Lati_lamda_H_old3[i])+navi_para_fly.Lati_lamda_H_old3[i];
			navi_para_fly.Venu_ZK_in[i] = navi_para_fly.delta_t_count*(navi_para_fly.Venu_old4[i] - navi_para_fly.Venu_old3[i])+navi_para_fly.Venu_old3[i];
		}

			}break;
	case(3):{
		for (i=0;i<3;i++)
		{
			navi_para_fly.Lati_lamda_H_ZK_in[i] = navi_para_fly.delta_t_count*(navi_para_fly.Lati_lamda_H_old5[i] - navi_para_fly.Lati_lamda_H_old4[i])+navi_para_fly.Lati_lamda_H_old4[i];
			navi_para_fly.Venu_ZK_in[i] = navi_para_fly.delta_t_count*(navi_para_fly.Venu_old5[i] - navi_para_fly.Venu_old4[i])+navi_para_fly.Venu_old4[i];
		}
			}break;
	case(4):{
		for (i=0;i<3;i++)
		{
			navi_para_fly.Lati_lamda_H_ZK_in[i] = navi_para_fly.delta_t_count*(navi_para_fly.Lati_lamda_H_old6[i] - navi_para_fly.Lati_lamda_H_old5[i])+navi_para_fly.Lati_lamda_H_old5[i];
			navi_para_fly.Venu_ZK_in[i] = navi_para_fly.delta_t_count*(navi_para_fly.Venu_old6[i] - navi_para_fly.Venu_old5[i])+navi_para_fly.Venu_old5[i];
		}
			}break;
	case(5):{
		for (i=0;i<3;i++)
		{
			navi_para_fly.Lati_lamda_H_ZK_in[i] = navi_para_fly.delta_t_count*(navi_para_fly.Lati_lamda_H_old7[i] - navi_para_fly.Lati_lamda_H_old6[i])+navi_para_fly.Lati_lamda_H_old6[i];
			navi_para_fly.Venu_ZK_in[i] = navi_para_fly.delta_t_count*(navi_para_fly.Venu_old7[i] - navi_para_fly.Venu_old6[i])+navi_para_fly.Venu_old6[i];
		}
			}break;
	case(6):{
		for (i=0;i<3;i++)
		{
			navi_para_fly.Lati_lamda_H_ZK_in[i] = navi_para_fly.delta_t_count*(navi_para_fly.Lati_lamda_H_old8[i] - navi_para_fly.Lati_lamda_H_old7[i])+navi_para_fly.Lati_lamda_H_old7[i];
			navi_para_fly.Venu_ZK_in[i] = navi_para_fly.delta_t_count*(navi_para_fly.Venu_old8[i] - navi_para_fly.Venu_old7[i])+navi_para_fly.Venu_old7[i];
		}
			}break;
	case(7):{
		for (i=0;i<3;i++)
		{
			navi_para_fly.Lati_lamda_H_ZK_in[i] = navi_para_fly.delta_t_count*(navi_para_fly.Lati_lamda_H_old9[i] - navi_para_fly.Lati_lamda_H_old8[i])+navi_para_fly.Lati_lamda_H_old8[i];
			navi_para_fly.Venu_ZK_in[i] = navi_para_fly.delta_t_count*(navi_para_fly.Venu_old9[i] - navi_para_fly.Venu_old8[i])+navi_para_fly.Venu_old8[i];
		}
			}break;
	case(8):{
		for (i=0;i<3;i++)
		{
			navi_para_fly.Lati_lamda_H_ZK_in[i] = navi_para_fly.delta_t_count*(navi_para_fly.Lati_lamda_H_old10[i] - navi_para_fly.Lati_lamda_H_old9[i])+navi_para_fly.Lati_lamda_H_old9[i];
			navi_para_fly.Venu_ZK_in[i] = navi_para_fly.delta_t_count*(navi_para_fly.Venu_old10[i] - navi_para_fly.Venu_old9[i])+navi_para_fly.Venu_old9[i];
		}
			}break;
	case(9):{
		for (i=0;i<3;i++)
		{
			navi_para_fly.Lati_lamda_H_ZK_in[i] = navi_para_fly.delta_t_count*(navi_para_fly.Lati_lamda_H_old11[i] - navi_para_fly.Lati_lamda_H_old10[i])+navi_para_fly.Lati_lamda_H_old10[i];
			navi_para_fly.Venu_ZK_in[i] = navi_para_fly.delta_t_count*(navi_para_fly.Venu_old11[i] - navi_para_fly.Venu_old10[i])+navi_para_fly.Venu_old10[i];

		}
			 }break;
	case(10):{
		for (i=0;i<3;i++)
		{
			navi_para_fly.Lati_lamda_H_ZK_in[i] = navi_para_fly.delta_t_count*(navi_para_fly.Lati_lamda_H_old12[i] - navi_para_fly.Lati_lamda_H_old11[i])+navi_para_fly.Lati_lamda_H_old11[i];
			navi_para_fly.Venu_ZK_in[i] = navi_para_fly.delta_t_count*(navi_para_fly.Venu_old12[i] - navi_para_fly.Venu_old11[i])+navi_para_fly.Venu_old11[i];
		}
			 }break;
	case(11):{
		for (i=0;i<3;i++)
		{
			navi_para_fly.Lati_lamda_H_ZK_in[i] = navi_para_fly.delta_t_count*(navi_para_fly.Lati_lamda_H_old13[i] - navi_para_fly.Lati_lamda_H_old12[i])+navi_para_fly.Lati_lamda_H_old12[i];
			navi_para_fly.Venu_ZK_in[i] = navi_para_fly.delta_t_count*(navi_para_fly.Venu_old13[i] - navi_para_fly.Venu_old12[i])+navi_para_fly.Venu_old12[i];
		}
			 }break;
	case(12):{
		for (i=0;i<3;i++)
		{
			navi_para_fly.Lati_lamda_H_ZK_in[i] = navi_para_fly.delta_t_count*(navi_para_fly.Lati_lamda_H_old14[i] - navi_para_fly.Lati_lamda_H_old13[i])+navi_para_fly.Lati_lamda_H_old13[i];
			navi_para_fly.Venu_ZK_in[i] = navi_para_fly.delta_t_count*(navi_para_fly.Venu_old14[i] - navi_para_fly.Venu_old13[i])+navi_para_fly.Venu_old13[i];
		}
			 }break;
	case(13):{
		for (i=0;i<3;i++)
		{
			navi_para_fly.Lati_lamda_H_ZK_in[i] = navi_para_fly.delta_t_count*(navi_para_fly.Lati_lamda_H_old15[i] - navi_para_fly.Lati_lamda_H_old14[i])+navi_para_fly.Lati_lamda_H_old14[i];
			navi_para_fly.Venu_ZK_in[i] = navi_para_fly.delta_t_count*(navi_para_fly.Venu_old15[i] - navi_para_fly.Venu_old14[i])+navi_para_fly.Venu_old14[i];
		}
			 }break;
	case(14):{
		for (i=0;i<3;i++)
		{
			navi_para_fly.Lati_lamda_H_ZK_in[i] = navi_para_fly.delta_t_count*(navi_para_fly.Lati_lamda_H_old16[i] - navi_para_fly.Lati_lamda_H_old15[i])+navi_para_fly.Lati_lamda_H_old15[i];
			navi_para_fly.Venu_ZK_in[i] = navi_para_fly.delta_t_count*(navi_para_fly.Venu_old16[i] - navi_para_fly.Venu_old15[i])+navi_para_fly.Venu_old15[i];
		}
			 }break;
	case(15):{
		for (i=0;i<3;i++)
		{
			navi_para_fly.Lati_lamda_H_ZK_in[i] = navi_para_fly.delta_t_count*(navi_para_fly.Lati_lamda_H_old17[i] - navi_para_fly.Lati_lamda_H_old16[i])+navi_para_fly.Lati_lamda_H_old16[i];
			navi_para_fly.Venu_ZK_in[i] = navi_para_fly.delta_t_count*(navi_para_fly.Venu_old17[i] - navi_para_fly.Venu_old16[i])+navi_para_fly.Venu_old16[i];
		}
			 }break;
	case(16):{
		for (i=0;i<3;i++)
		{
			navi_para_fly.Lati_lamda_H_ZK_in[i] = navi_para_fly.delta_t_count*(navi_para_fly.Lati_lamda_H_old18[i] - navi_para_fly.Lati_lamda_H_old17[i])+navi_para_fly.Lati_lamda_H_old17[i];
			navi_para_fly.Venu_ZK_in[i] = navi_para_fly.delta_t_count*(navi_para_fly.Venu_old18[i] - navi_para_fly.Venu_old17[i])+navi_para_fly.Venu_old17[i];
		}
			 }break;
	case(17):{
		for (i=0;i<3;i++)
		{
			navi_para_fly.Lati_lamda_H_ZK_in[i] = navi_para_fly.delta_t_count*(navi_para_fly.Lati_lamda_H_old19[i] - navi_para_fly.Lati_lamda_H_old18[i])+navi_para_fly.Lati_lamda_H_old18[i];
			navi_para_fly.Venu_ZK_in[i] = navi_para_fly.delta_t_count*(navi_para_fly.Venu_old19[i] - navi_para_fly.Venu_old18[i])+navi_para_fly.Venu_old18[i];
		}
			 }break;
	case(18):{
		for (i=0;i<3;i++)
		{
			navi_para_fly.Lati_lamda_H_ZK_in[i] = navi_para_fly.delta_t_count*(navi_para_fly.Lati_lamda_H_old20[i] - navi_para_fly.Lati_lamda_H_old19[i])+navi_para_fly.Lati_lamda_H_old19[i];
			navi_para_fly.Venu_ZK_in[i] = navi_para_fly.delta_t_count*(navi_para_fly.Venu_old20[i] - navi_para_fly.Venu_old19[i])+navi_para_fly.Venu_old19[i];
		}
			 }break;
	case(19):{
		for (i=0;i<3;i++)
		{
			navi_para_fly.Lati_lamda_H_ZK_in[i] = navi_para_fly.delta_t_count*(navi_para_fly.Lati_lamda_H_old21[i] - navi_para_fly.Lati_lamda_H_old20[i])+navi_para_fly.Lati_lamda_H_old20[i];
			navi_para_fly.Venu_ZK_in[i] = navi_para_fly.delta_t_count*(navi_para_fly.Venu_old21[i] - navi_para_fly.Venu_old20[i])+navi_para_fly.Venu_old20[i];
		}
			 }break;
	case(20):{
		for (i=0;i<3;i++)
		{
			navi_para_fly.Lati_lamda_H_ZK_in[i] = navi_para_fly.delta_t_count*(navi_para_fly.Lati_lamda_H_old22[i] - navi_para_fly.Lati_lamda_H_old21[i])+navi_para_fly.Lati_lamda_H_old21[i];
			navi_para_fly.Venu_ZK_in[i] = navi_para_fly.delta_t_count*(navi_para_fly.Venu_old22[i] - navi_para_fly.Venu_old21[i])+navi_para_fly.Venu_old21[i];
		}
			 }break;
	case(21):{
		for (i=0;i<3;i++)
		{
			navi_para_fly.Lati_lamda_H_ZK_in[i] = navi_para_fly.delta_t_count*(navi_para_fly.Lati_lamda_H_old23[i] - navi_para_fly.Lati_lamda_H_old22[i])+navi_para_fly.Lati_lamda_H_old22[i];
			navi_para_fly.Venu_ZK_in[i] = navi_para_fly.delta_t_count*(navi_para_fly.Venu_old23[i] - navi_para_fly.Venu_old22[i])+navi_para_fly.Venu_old22[i];
		}
			 }break;

	}
	navi_out.ZK[0] = (navi_para_fly.Lati_lamda_H_ZK_in[0]-navi_in.BLH_gnss[0]);
	navi_out.ZK[1] = (navi_para_fly.Lati_lamda_H_ZK_in[1]-navi_in.BLH_gnss[1]);
	navi_out.ZK[2] = (navi_para_fly.Lati_lamda_H_ZK_in[2]-navi_in.BLH_gnss[2]);
	navi_out.ZK[3] = navi_para_fly.Venu_ZK_in[0]-navi_in.Venu_gnss[0];
	navi_out.ZK[4] = navi_para_fly.Venu_ZK_in[1]-navi_in.Venu_gnss[1];
	navi_out.ZK[5] = navi_para_fly.Venu_ZK_in[2]-navi_in.Venu_gnss[2];

}
static void Earth_to_NUE(f64 B0,f64 L0,f64 H0,f64 Bm,f64 Lm,f64 Hm,f64 R_NUE[3])
{
	f64 N,Nm,XE0,YE0,ZE0,XEm,YEm,ZEm;
	N = a_e/sqrt(1- e1f*sin(B0*Deg2rad)*sin(B0*Deg2rad));
	Nm = a_e/sqrt(1- e1f*sin(Bm*Deg2rad)*sin(Bm*Deg2rad));

	XE0 = (N+H0)*cos(B0*Deg2rad)*cos(L0*Deg2rad);
	YE0 = (N+H0)*cos(B0*Deg2rad)*sin(L0*Deg2rad);
	ZE0 = (N*(1- e1f)+H0)*sin(B0*Deg2rad);

	XEm = (Nm+Hm)*cos(Bm*Deg2rad)*cos(Lm*Deg2rad);
	YEm = (Nm+Hm)*cos(Bm*Deg2rad)*sin(Lm*Deg2rad);
	ZEm = (Nm*(1- e1f)+Hm)*sin(Bm*Deg2rad);

	R_NUE[0] = -sin(B0*Deg2rad)*cos(L0*Deg2rad)*(XEm - XE0)-sin(B0*Deg2rad)*sin(L0*Deg2rad)
		*(YEm - YE0) + cos(B0*Deg2rad)*(ZEm - ZE0);
	R_NUE[1] = cos(B0*Deg2rad)*cos(L0*Deg2rad)*(XEm - XE0)+cos(B0*Deg2rad)*sin(L0*Deg2rad)
		*(YEm- YE0)+sin(B0*Deg2rad)*(ZEm - ZE0);
	R_NUE[2] = -sin(L0*Deg2rad)*(XEm - XE0)+cos(L0*Deg2rad)*(YEm - YE0);
}
static void Linear_Add(i32 row,i32 col,f64 K_A1,f64 A1[],f64 K_A2,f64 A2[],f64 C[])
{
	i32 i,j;
	for(i = 0; i < row;i++)
	{
		for (j = 0;j < col;j++)
		{
			C[i*col+j] = K_A1*A1[i*col+j] + K_A2*A2[i*col+j];
		}
	}
}
static i32 sign_in(f64 IN)
{
	i32 out;
	if(IN>0.0)
	{
		out = 1;
	}
	else if(IN<0.0)
	{
		out = -1;
	}
	else
	{
		out = 0;
	}
	return out;
}
static i32 Get_Range_u32(u32 x,u32 xmax,u32 xmin)
{
	if (x>=xmax)	{x=xmax;}
	if (x<=xmin)    {x=xmin;}
	return(x);
}
static f64 Get_Range(f64 x,f64 xmax,f64 xmin)
{
	if (x>=xmax)	{x=xmax;}
	if (x<=xmin)    {x=xmin;}
	return(x);
}
static void DSPF_dp_mat_mul_genm_navi(f64 *x1,f64 a,const int r1,const int c1,f64 *x2,const int c2,f64 *y)
{
	i32 i,j,k;
	f64 sum;
	for (i = 0;i < r1; i++)
	{
		for (j = 0; j < c2; j++)
		{
			sum = 0;
			for (k = 0;k < c1; k++)
			{
				sum = sum + x1[i*c1+k]*x2[k*c2+j];
			}
			y[i*c2+j] = sum*a;
		}
	}
}
static void DSPF_dp_mat_mul_navi(f64 *x1,const int r1,const int c1,f64 *x2,const int c2,f64 *y)
{
	i32 i,j,k;
	f64 sum;
	for (i = 0;i < r1; i++)
	{
		for (j = 0; j < c2; j++)
		{
			sum = 0;
			for (k = 0;k < c1; k++)
			{
				sum = sum + x1[i*c1+k]*x2[k*c2+j];
			}
			y[i*c2+j] = sum;
		}
	}
}
static void DSPF_sp_mat_mul_navi(f32 *x1,const int r1,const int c1,f32 *x2,const int c2,f32 *y)
{
	i32 i,j,k;
	f32 sum;
	for (i = 0;i < r1; i++)
	{
		for (j = 0; j < c2; j++)
		{
			sum = 0;
			for (k = 0;k < c1; k++)
			{
				sum = sum + x1[i*c1+k]*x2[k*c2+j];
			}
			y[i*c2+j] = sum;
		}
	}
}
static f64 Interp_1(f64 in_x, f64 X[], f64 Y[], i32 N)
{
	i32 i;
	f64 re = 0;
	i32 col1 = 0, col2 = 0;

	for (i = 0; i<N - 1; i++)
	{
		if (in_x<X[0])
		{
			col1 = 0;
			col2 = 1;
			break;
		}
		if ((in_x >= X[i]) && (in_x<X[i + 1]))
		{
			col1 = i;
			col2 = i + 1;
			break;
		}
		if (in_x >= X[N - 1])
		{
			col2 = N - 1;
			col1 = N - 2;
		}
	}
	re = (Y[col2] - Y[col1])*(in_x - X[col1]) / (X[col2] - X[col1]) + Y[col1];
	return(re);
}
