# Supplementary material for: Adaptive filter parameter reconstruction technology for rocket inertial navigation/satellite integrated navigation system
Source: PeerJ Comput Sci. 2025 Jul 23;11:e3040. doi: 10.7717/peerj-cs.3040 (PMC12453862; doi:10.7717/peerj-cs.3040)
Supplement: Supplemental Information 2 [file peerj-cs-11-3040-s002.zip › Source Code File/C program code/Navi.h]

#ifndef __NAVI_H__
#define __NAVI_H__

typedef	char					i8;
typedef	unsigned char			u8;
typedef	short 					i16;
typedef	unsigned short			u16;
typedef	int						i32;
typedef	unsigned int			u32;
typedef long long				i64;				
typedef unsigned long long		u64;				
typedef	float					f32;
typedef	double					f64;

#include	"stdint.h"

typedef struct
{
		f64 Launcher_Lati;			
		f64 Launcher_Longi;			
		f64 Launcher_H;				

		f64 Target_Lati;			
		f64 Target_Longi;			
		f64 Target_H;				

		f32 GB_x1;					
		f32 GB_y1;					
		f32 GB_z1;					

		f32 psi0_navi;				
		u8 flag_Aim;				

		f32 IMU_fliter_A1;
		f32 IMU_fliter_A2;
		f32 IMU_fliter_A3;			
		f32 IMU_fliter_B2;
		f32 IMU_fliter_B3;

		f64 Target_x;
		f64 Target_y;
		f64 Target_z;	
		f64 Heading;
} CNAVI_init_Para_st;
typedef struct
{
		f32 IMU_fb_x_1;					
		f32 IMU_fb_y_1;					
		f32 IMU_fb_z_1;					
		f32 IMU_omegab_x_1;				
		f32 IMU_omegab_y_1;				
		f32 IMU_omegab_z_1;				

		f32 IMU_fb_x_2;					
		f32 IMU_fb_y_2;					
		f32 IMU_fb_z_2;					
		f32 IMU_omegab_x_2;				
		f32 IMU_omegab_y_2;				
		f32 IMU_omegab_z_2;				
	
		u8 flag_aimpara;				
		u8 flag_navifly;				
		u8 flag_flytime0;				

		u32 CPU_time;					
		f32 ZIMU_fpg231[3];				
		u8 flag_ZIMU;					

		u32 gnss_time;					
		u8 gnss_updata;					
		u8 gnss_Valide;					
		f32 gnss_PDOP;					
		u8 gnss_Used_num;				
		f64 gnss_Lati;					
		f64 gnss_Longi;					
		f64 gnss_Alti;					
		f32 gnss_ve;					
		f32 gnss_vn;					
		f32 gnss_vu;					

		u8 flag_Navi_end;					
		u32 count_navi;						
		u8 flag_Navi;						
		u8 IsValid;							
		f32 t_navi_delay;					
		f64 CNavi_Lati;						
		f64 CNavi_Longi;					
		f64 CNavi_Alti;						
		f64 CNavi_ve;						
		f64 CNavi_vn;						
		f64 CNavi_vu;						
		f64 Q_navi[4];						
		f64 fpg_Navi_231[3];				
		f64 g_Navi;							
		f64 X_Lati;							
		f64 X_Long;							
		f64 X_Alti;							
		f64 X_Ve;							
		f64 X_Vn;							
		f64 X_Vu;							
		f64 fpg_i_321[3];					
		f64 Vxyz_i[3];						
		f64 xyz_i[3];						
		f64 nxyz1_control[3];				
		f64 omegab_control[3];				
		u8 Navi_softTime[8];				
		u8 Navi_softVers[8];				
} CNAVI_data_st;

extern void CNAVI_Navi_init(CNAVI_init_Para_st *CNAVI_init_Para);	
extern void CNAVI_Navi_work_Input(CNAVI_data_st *Cnavi_data);		
extern void CNAVI_Navi_work_out(void);								
extern void CNAVI_Navi_work_out_2(void);							
extern void CNAVI_Navi_work_out_3(void);							
extern void CNAVI_Navi_work_Output(CNAVI_data_st *Cnavi_data);		

#endif
