# Supplementary material for: Adaptive filter parameter reconstruction technology for rocket inertial navigation/satellite integrated navigation system
Source: PeerJ Comput Sci. 2025 Jul 23;11:e3040. doi: 10.7717/peerj-cs.3040 (PMC12453862; doi:10.7717/peerj-cs.3040)
Supplement: Supplemental Information 2 [file peerj-cs-11-3040-s002.zip › Source Code File/IMU_para_define.txt]

clear
close all
clc
%% unit conversion
HD = 180/pi;
hur = 3600;
dph = 1/(HD/(1/hur));%%°/h convert rad/s, 1°/h = (HD/(1/3600)) rad/s
Hz = 1;
g = 9.81;
mg2ms2 = g/1000;
%% Data Reading %%%%%%%%%%%%%%%%%%%%%%%%%%%%%%%%%%%%%%%%%%%
Data_298 = importdata('Anasys.txt');
%%%%%%%%%%%%%%%%%%%%%%%%%%%%%%%%%%%%%%%%%%%%%%%%%%%%%%%%%%%%%%%%
num_start = 20;
num_end = length(Data_298.data(:,1));
t_sys  = Data_298.data(num_start:num_end,1);
IMU_Ax1 = Data_298.data(num_start:num_end,50);
IMU_Ay1 = Data_298.data(num_start:num_end,51);
IMU_Az1 = Data_298.data(num_start:num_end,52);
IMU_Ax2 = Data_298.data(num_start:num_end,53);
IMU_Ay2 = Data_298.data(num_start:num_end,54);
IMU_Az2 = Data_298.data(num_start:num_end,55);
IMU_wx1 = Data_298.data(num_start:num_end,56);
IMU_wy1 = Data_298.data(num_start:num_end,57);
IMU_wz1 = Data_298.data(num_start:num_end,58);
IMU_wx2 = Data_298.data(num_start:num_end,59);
IMU_wy2 = Data_298.data(num_start:num_end,60);
IMU_wz2 = Data_298.data(num_start:num_end,61);
%%%%%%%%%%%%%%%%%%%%%%%%%%%%%%%%%%%%%%%%%%%%%%%%%%%%%%%%%%%%%%%%
fs = 200;%Observation frequency (the observation frequency is generally recognized as the sampling frequency)
Ts = 1/fs;
N = min(length(IMU_wx1),150*200);%data length
t_out = ((1:1:N)*Ts)';
omegax1_out = IMU_wx1(1:N,1);
omegay1_out = IMU_wy1(1:N,1);
omegaz1_out = IMU_wz1(1:N,1);
Ax1_out = IMU_Ax1(1:N,1);
Ay1_out = IMU_Ay1(1:N,1);
Az1_out = IMU_Az1(1:N,1);

IMU_select = 2;     %%%1 for selecting angular velocity information, 2 for selecting acceleration information
%% 生成数据
if IMU_select == 1
    %% Harmonization of gyro data units
    FID1 = fopen('Gyro analysis results.txt','w');
    omega_out(:,1) = omegax1_out/HD; %% Gyro Analytical Units of Harmonization rad/s
    omega_out(:,2) = omegay1_out/HD; %% Gyro Analytical Units of Harmonization rad/s
    omega_out(:,3) = omegaz1_out/HD; %% Gyro Analytical Units of Harmonization rad/s
    figure
    plot(t_out,omega_out*HD,'LineWidth', 2);
    grid on
    legend('omegax','omegay','omegaz');
    xlabel('t（s）')
    ylabel('omega（°/s）')
    title('Angular velocity raw information')
    %% Gyro Performance Analysis
    for i = 1:3
        fprintf(FID1,'Gyro performance analysis (order xyz):\n');
        plot_flag = 1;      %%%Flag bit for mapping or not
        [N_RWC_omega,K_RRW_omega,B_bi_omega,R_rate_omega,Bais_stability_omega,Bias_0_omega] = IMU_para_anasys(Ts,omega_out(:,i),N,plot_flag,IMU_select);
        fprintf('Gyro performance analysis (order xyz):\n');
        data_output_omega(Bias_0_omega,N_RWC_omega,B_bi_omega,K_RRW_omega,R_rate_omega,Bais_stability_omega,FID1);
    end
    fclose(FID1);
else
    %% Harmonization of data units for additions
    FID2 = fopen('Results of the mark-up analysis.txt','w');
    Axyz_out(:,1) = Ax1_out; %% Harmonized unit of additive analysis m/s^2
    Axyz_out(:,2) = Ay1_out; %% Harmonized unit of additive analysis m/s^2
    Axyz_out(:,3) = Az1_out; %% Harmonized unit of additive analysis m/s^2
    figure
    plot(t_out,Axyz_out,'LineWidth', 2);
    grid on
    legend('Ax','Ay','Az');
    xlabel('t（s）')
    ylabel('Axyz（m/s^2）')
    title('Acceleration raw information')
    %% Calculation performance analysis
    for i = 1:3
        fprintf(FID2,'Additive performance analysis (order xyz):\n');
        plot_flag = 1;      %%%Flag bit for mapping or not
        [N_RWC_Axyz,K_RRW_Axyz,B_bi_Axyz,R_rate_Axyz,Bais_stability_Axyz,Bias_0_Axyz] = IMU_para_anasys(Ts,Axyz_out(:,i),N,plot_flag,IMU_select);
        fprintf('Calculation performance analysis:\n');
        data_output_Axyz(Bias_0_Axyz,N_RWC_Axyz,B_bi_Axyz,K_RRW_Axyz,R_rate_Axyz,Bais_stability_Axyz,FID2);
    end
    fclose(FID2);
end

%% IMU Device Performance Analysis Functions
%%%%%Angular random wander, angular velocity random wander, zero-bias instability, rate ramp, national military standard zero-bias stability (10s smoothing), zero %%%%%repeatability (60s averaging)
function [N_RWC,K_RRW,B_bi,R_rate,Bais_stability,Bias_0] = IMU_para_anasys(Ts,xn_out,N_length,flag_plot,IMU_select)
%% unit conversion
HD = 180/pi;
hur = 3600;
dph = 1/HD/hur;
g = 9.81;
%% data analysis
NL = N_length; %Sequence initialization
y = xn_out; %Data initialization
for k = 1:922337203685477
    sigma(k,1) = sqrt(1/(2*(NL-1))*sum([y(2:NL) - y(1:NL-1)].^2));
    tau(k,1) = 2^(k-1)*Ts;
    Err(k,1) = 1/sqrt(2*(NL-1));
    NL = floor(NL/2);
    if NL < 3
        break
    end
    y = 1/2*(y(1:2:2*NL) + y(2:2:2*NL));
end
if flag_plot == 1
    if IMU_select == 1
        figure
        subplot(211),plot(Ts*[1:N_length],xn_out*HD);
        grid
        xlabel('\itt\rm/s');ylabel('\ity(°/s)');
        subplot(212),
        loglog(tau,sigma,'- +',tau,[sigma.*(1 - Err)],'r--');
        grid on
        xlabel('\itt\rm/s');ylabel('\ity\sigma_A\rm(\tau)');
        axis equal  % Make the unit lengths of the horizontal and vertical axis coordinates the same；
    elseif IMU_select == 2
        figure
        subplot(211),plot(Ts*[1:N_length],xn_out/g);
        grid
        xlabel('\itt\rm/s');ylabel('\ity(°/s)');
        subplot(212),
        loglog(tau,sigma,'- +',tau,[sigma.*(1 - Err)],'r--');
        grid on
        xlabel('\itt\rm/s');ylabel('\ity\sigma_A\rm(\tau)');
        axis equal  % Make the unit lengths of the horizontal and vertical axis coordinates the same；
    end
end
%% Extracting noise parameters
%%%%%%%%%%%%%%%%Random walk signal extraction
slop = -0.5;
logtau = log10(tau);
logsigma = log10(sigma);
dlogsigma = diff(logsigma)./diff(logtau);
[r,i] = min(abs(dlogsigma - slop));
b = logsigma(i)-slop*logtau(i);
logK = slop*log10(1) + b;
N_RWC = 10^logK;
% mapping
%%%%%% Slope Slop Linear Data
for k = 1:length(logtau)
    log_lineN(k)  = slop*logtau(k) + b;
end
lineN = 10.^log_lineN;
tauN = 1;
if flag_plot == 1
    %%%%%%%%%%%%%%%%%%%%%
    figure
    loglog(tau,sigma,tau,lineN,'--',tauN,N_RWC,'o');
    title('Allan Deviation with angle Random Walk')
    xlabel('\tau');
    ylabel('\sigma(\tau)');
    legend('\sigma','sigma_N');
    text(tauN,N_RWC,'N');
    grid on
    axis equal
end
%%%%%%%%%%%%%%%%%%%Angular velocity random wander signal extraction
slop = 0.5;
logtau = log10(tau);
logsigma = log10(sigma);
dlogsigma = diff(logsigma)./diff(logtau);
[r,i] = min(abs(dlogsigma - slop));
b = logsigma(i)-slop*logtau(i);
logk1 = slop*log(1) + b;
K_RRW1 = 10^logk1;
K_RRW = K_RRW1*sqrt(3);
%%%%%% Slope Slop Linear Data
for k = 1:length(logtau)
    log_lineK(k)  = slop*logtau(k) + b;
end
lineK = 10.^log_lineK;
tauK = 3;
if abs(dlogsigma(i) - slop) > 0.5
    K_RRW = -100;
else
    if flag_plot == 1
        %%%%%%%%%%%%%%%%%%%%%
        figure
        loglog(tau,sigma,tau,lineK,'--',tauK,K_RRW,'o');
        title('Allan Deviation with rate Random Walk')
        xlabel('\tau');
        ylabel('\sigma(\tau)');
        legend('\sigma','sigma_N');
        text(tauK,K_RRW,'K');
        grid on
        axis equal
    end
end
%%%%%%%%%%%%%%%%%%%Zero-bias instability extraction
slop = 0;
logtau = log10(tau);
logsigma = log10(sigma);
dlogsigma = diff(logsigma)./diff(logtau);
[r,j] = min(abs(dlogsigma(1:i,1) - slop));
b = logsigma(j)-slop*logtau(j);
% scfB = sqrt(2*log(2)/pi);
scfB = 2/3;
logB = b-log10(scfB);
B_bi = 10^logB;
if abs(dlogsigma(j) - slop) > 0.4
    B_bi = -100;
else
    if flag_plot == 1
        tauB = tau(i);
        lineB = B_bi*scfB*ones(size(tau));
        figure
        loglog(tau,sigma,tau,lineB,'--',tauB,B_bi*scfB,'o');
        title('Allan Deviation with rate Random Walk')
        xlabel('\tau');
        ylabel('\sigma(\tau)');
        legend('\sigma','sigma_B');
        text(tauB,B_bi*scfB,'0.667B');
        grid on
        axis equal
    end
end
%%%%%%%%%%%%%%%%%%%Rate ramp signal extraction
slop = 1;
logtau = log10(tau);
logsigma = log10(sigma);
dlogsigma = diff(logsigma)./diff(logtau);
[r,i] = min(abs(dlogsigma - slop));
b = logsigma(i)-slop*logtau(i);
logR1 = slop*log10(1) + b;
R_rate1 = 10^logR1;
R_rate = R_rate1*sqrt(2);

for k = 1:length(logtau)
    log_lineR(k)  = slop*logtau(k) + b;
end
lineR = 10.^log_lineR;
tauR = sqrt(2);
%%%%%%%%%%
if abs(dlogsigma(i) - slop) > 0.4
    R_rate = -100;
else
    if flag_plot == 1
        figure
        loglog(tau,sigma,tau,lineR,'--',tauR,R_rate,'o');
        title('Allan Deviation with rate Random Walk')
        xlabel('\tau');
        ylabel('\sigma(\tau)');
        legend('\sigma','sigma_N');
        text(tauR,R_rate,'R');
        grid on
        axis equal
    end
end
%% Calculated 10s zero-bias stability by national military standard
for i= 1:1
    Smo = 10;
    num = Smo/Ts;
    m = floor(length(xn_out(:,1))/num);
    gx = zeros(m,1);
    % Xbais_all = mean(omega_out(:,1));
    for j = 1:m-1
        gx(j) = mean(xn_out(1+(j-1)*num:1+j*num-1,1));
    end
    gx = gx(2:end-2,:);
    Bais_stability = std(gx);
end
%% Zero Repeatability Calculation
%%% device white noise:wg
t_bias0 = min(60/Ts,length(xn_out));
Bias_0 = mean(xn_out(1:t_bias0,1));
end
%% Data output and unit conversion(omega)
% gyroscope
function []=data_output_omega(Bias_0,N_RWC,B_bi,K_RRW,R_rate,Bais_stability,FID)
HD = 180/pi;
g = 9.81;
hur = 3600;
dph = 1/HD/hur;
Bias0_1 = Bias_0/dph;
%%%%%%%%%%%%%%%%%%%%%%%%%%%%%%%%%%%%%%%%%%%%%Allan ANOVA results%%%%%%%%%%%%%%%%%%%%%%%%%%%%%%%%%%%%%%%%%%%%%%%%%%%%
fprintf('gyro zero repeatability allan analysis：                %f',Bias_0);fprintf('(rad/s)');fprintf('      ,%f',Bias0_1);fprintf('(deg/h)\n');
fprintf(FID,'gyro zero repeatability allan analysis：            %f',Bias_0);fprintf(FID,'(rad/s)');fprintf(FID,'      ,%f',Bias0_1);fprintf(FID,'(deg/h)\n');
if N_RWC > 0
    N_1 = N_RWC*HD*sqrt(hur);
    fprintf('Gyroscopic angle randomized wandering allan analysis：     %f',N_RWC);fprintf('(rad/s^(1/2)),');fprintf('%f',N_1);fprintf('(deg/h^(1/2))\n');
    fprintf(FID,'Gyroscopic angle randomized wandering allan analysis： %f',N_RWC);fprintf(FID,'(rad/s^(1/2)),');fprintf(FID,'%f',N_1);fprintf(FID,'(deg/h^(1/2))\n');
end
if K_RRW > 0
    K_1 = K_RRW*HD*sqrt(hur)^3;
    fprintf('Gyro angular rate random wander allan analysis：            %f',K_RRW);fprintf('(rad/s^(3/2)),');fprintf('%f',K_1);fprintf('(deg/h^(3/2))\n');
    fprintf(FID,'Gyro angular rate random wander allan analysis：        %f',K_RRW);fprintf(FID,'(rad/s^(3/2)),');fprintf(FID,'%f',K_1);fprintf(FID,'(deg/h^(3/2))\n');
end
if B_bi > 0  
    B_bi_1 = B_bi/dph;
    fprintf('Gyro zero-bias instability allan analysis：              %f',B_bi);fprintf('(rad/s)      ,');fprintf('%f',B_bi_1);fprintf('(deg/h)\n');
    fprintf(FID,'Gyro zero-bias instability allan analysis：          %f',B_bi);fprintf(FID,'(rad/s)      ,');fprintf(FID,'%f',B_bi_1);fprintf(FID,'(deg/h)\n');
end
if R_rate > 0
    R_rate_1 = R_rate*HD*hur^2;
    fprintf('Gyro rate slope allan analysis：                  %f',R_rate);fprintf('(rad/s^2)    ,');fprintf('%f',R_rate_1);fprintf('(deg/h^2)\n');
    fprintf(FID,'Gyro rate slope allan analysis：                  %f',R_rate);fprintf(FID,'(rad/s^2)    ,');fprintf(FID,'%f',R_rate_1);fprintf(FID,'(deg/h^2)\n');
end
Bais_stability_1 = Bais_stability/dph;
fprintf('The standard deviation of the gyro national military standard zero-bias stability (10s smoothing) is：%f',Bais_stability);fprintf('(rad/s)      ,');
fprintf('%f',Bais_stability_1);fprintf('(deg/h)\n');
fprintf(FID,'The standard deviation of the gyro national military standard zero-bias stability (10s smoothing) is：%f',Bais_stability);
fprintf(FID,'(rad/s)      ,');fprintf(FID,'%f',Bais_stability_1);fprintf(FID,'(deg/h)\n');
end


function []=data_output_Axyz(Bias_0,N_RWC,B_bi,K_RRW,R_rate,Bais_stability,FID)
g = 9.81;
mg2ms2 = g/1000;
%%%%%%%%%%%%%%%%%%%%%%%%%%%%%%%%%%%%%%%%%%%%%Allan方差分析结果%%%%%%%%%%%%%%%%%%%%%%%%%%%%%%%%%%%%%%%%%%%%%%%%%%%%
Bias0_1 = Bias_0/mg2ms2;
% fprintf('additive meter zero position repeatability allan analysis：                %f',Bias_0);fprintf('(m/s^2)');fprintf('      ,%f',Bias0_1);fprintf('(mg)\n');
if N_RWC> 0
    N_1 = N_RWC;
    fprintf('Adding up the speed of randomized wandering allan analysis：   %f',N_RWC);fprintf('(m/s^(3/2)),');fprintf('%f',N_1);fprintf('(m/s^(3/2))\n');
    fprintf(FID,'Adding up the speed of randomized wandering allan analysis：%f',N_RWC);fprintf(FID,'(m/s^(3/2)),');fprintf(FID,'%f',N_1);fprintf(FID,'(m/s^(3/2))\n');
end
if K_RRW > 0  
    K_1 = K_RRW;
    fprintf('Randomized wandering allan analysis of additive acceleration：%f',K_RRW);fprintf('(m/s^(5/2)),');fprintf('%f',K_1);fprintf('(m/s^(5/2))\n');
   fprintf(FID,'Randomized wandering allan analysis of additive acceleration;%f',K_RRW);fprintf(FID,'(m/s^(5/2)),');fprintf(FID,'%f',K_1);fprintf(FID,'(m/s^(5/2))\n');
end
if B_bi > 0
    B_bi_1 = B_bi/mg2ms2;
    fprintf('Allan analysis of additive meter zero bias instability：%f',B_bi);fprintf('(m/s^2)      ,');fprintf('%f',B_bi_1);fprintf('(mg)\n');
    fprintf(FID,'Allan analysis of additive meter zero bias instability: %f',B_bi);fprintf(FID,'(m/s^2)      ,');fprintf(FID,'%f',B_bi_1);fprintf(FID,'(mg)\n');
end
if R_rate > 0
    R_rate_1 = R_rate;
    fprintf('Additive Acceleration Slope allan Analysis：   %f',R_rate);fprintf('(m/s^3)    ,');fprintf('%f',R_rate_1);fprintf('(m/s^3)\n');
    fprintf(FID,'Additive Acceleration Slope allan Analysis： %f',R_rate);fprintf(FID,'(m/s^3)    ,');fprintf(FID,'%f',R_rate_1);fprintf(FID,'(m/s^3)\n');
end
Bais_stability_1 = Bais_stability/mg2ms2; 
fprintf('The standard deviation of the additive national military standard zero-bias stability (10s smoothing) was：%f',Bais_stability);
fprintf('(m/s^2)      ,');fprintf('%f',Bais_stability_1);fprintf('(mg)\n');
fprintf(FID,'The standard deviation of the additive national military standard zero-bias stability (10s smoothing) was：%f',Bais_stability);
fprintf(FID,'(m/s^2)      ,');fprintf(FID,'%f',Bais_stability_1);fprintf(FID,'(mg)\n');
end
